# Supplementary material for: Network analysis of synthesizable materials discovery
Source: Nat Commun. 2019 May 1;10:2018. doi: 10.1038/s41467-019-10030-5 (PMC6494829; doi:10.1038/s41467-019-10030-5)
Supplement: Supplementary file 3 — Supplementary Data 1 [file 41467_2019_10030_MOESM3_ESM.zip]

Archive with 10 entries (7 files):
- data/
- data/Edge_List_oqmd_v1.1.csv
- data/NetworkParams_HypoMaterials_v1.1.json
- data/.DS_Store
- __MACOSX/
- __MACOSX/data/
- __MACOSX/data/._.DS_Store
- data/NetworkParams_ExistingMaterials_v1.1.json
- data/LICENSE.txt
- __MACOSX/data/._LICENSE.txt
