# Supplementary material for: Network analysis of synthesizable materials discovery
Source: Nat Commun. 2019 May 1;10:2018. doi: 10.1038/s41467-019-10030-5 (PMC6494829; doi:10.1038/s41467-019-10030-5)
Supplement: Supplementary file 3 — Supplementary Data 1 [file 41467_2019_10030_MOESM3_ESM.zip › data/Edge_List_oqmd_v1.1.csv]

SmZn3	SmZn5
SmZn3	SmZn2
SmZn	SmZn2
SmZn	Sm
SmZn5	Sm2Zn17
SmZn12	Zn
SmZn12	Sm2Zn17
Zn11Ni2	Zn
Zn11Ni2	ZnNi
ZnNi	Ni
PrZn3	PrZn5
PrZn11	Pr2Zn17
PrZn11	Zn
PrZn3	PrZn
PrZn	Pr
PrZn5	Pr2Zn17
CaTe	Te
CaTe	Ca
CaPb3	CaPb
Ca	Ca2Pb
CaPb	Ca2Pb
CaPb3	Pb
TiRh	Ti2Rh
Ti	Ti2Rh
TiRh3	Ti3Rh5
TiRh3	Rh
TiRh	Ti3Rh5
Cu	Cu3Au
Cu3Au	CuAu
CuAu	Au
NbRh	Nb3Rh
Nb	Nb3Rh
NbRh3	NbRh
NbRh3	Rh
Li3Bi	Li
LiBi	Bi
LiBi	Li3Bi
NaBi	Bi
Na3Bi	Na
NaBi	Na3Bi
Ca3Cd2	CaCd
CaCd2	CaCd
Ca3Cd2	Ca
CaCd2	Cd
TbSb	Tb
Tb2Sb5	Sb
Tb2Sb5	TbSb
Ho5Sb3	Ho
Ho5Sb3	HoSb
HoSb	Sb
HgSe	Se
HgSe	Hg
La	LaCd
LaCd3	LaCd2
LaCd2	LaCd
LaCd3	Cd
HgS	Hg
HgS	S
Sc3P2	ScP
Sc3P2	Sc
ScP	P
CdPd	CdPd3
CdPd3	Pd
CdPd	Cd
HgPd	HgPd3
HgPd3	Pd
HgPd	Hg
Cd	NdCd3
NdCd2	NdCd3
NdCd	NdCd2
NdCd	Nd
TbAs	As
TbAs	Tb
Gd	Gd5Sb3
Gd5Sb3	GdSb
GdSb	Sb
PrSb	Pr4Sb3
PrSb	Sb
Pr5Sb3	Pr
Pr5Sb3	Pr4Sb3
Ca3Hg2	CaHg
Ca3Hg2	Ca3Hg
CaHg2	CaHg
Ca	Ca3Hg
Hg	CaHg3
CaHg2	CaHg3
Dy5Sb3	Dy
Dy2Sb5	Sb
Dy5Sb3	DySb
DySb	Dy2Sb5
Cd3Pt	CdPt
CdPt3	CdPt
Pt	CdPt3
Cd3Pt	Cd
TmZn12	Zn
TmZn	Tm
TmZn12	Tm2Zn17
TmZn2	TmZn3
Tm2Zn17	TmZn3
TmZn	TmZn2
TmP	TmP5
TmP5	P
TmP	Tm
TbS2	Tb2S3
TbS	Tb2S3
TbS	Tb
TbS2	S
ErSb	Sb
Er5Sb3	Er
Er5Sb3	ErSb
Cd	YbCd3
YbCd	YbCd3
YbCd	Yb
YbSn3	YbSn
Yb	Yb2Sn
YbSn3	Sn
Yb2Sn	YbSn
MnRh	Mn
MnRh3	MnRh
MnRh3	Rh
Ho2S3	HoS
HoS	Ho
Ho2S3	S
BP	P
BP	B6P
B6P	B
Tm5Sb3	TmSb
Tm5Sb3	Tm
TmSb	Sb
InAs	As
InAs	In
Ca3Pd	Ca
CaPd5	Pd
Ca5Pd2	Ca3Pd2
CaPd	Ca3Pd2
Ca3Pd	Ca5Pd2
CaPd5	CaPd2
CaPd	CaPd2
CeCd11	CeCd3
CeCd	CeCd2
CeCd3	CeCd2
CeCd	Ce
CeCd11	Cd
MnV3	MnV
MnV3	V
MnV	Mn
TaC	Ta2C
TaC	C
Ta2C	Ta
Er2In	Er
Er2In	ErIn
ErIn3	ErIn
ErIn3	In
S	Th2S5
Th2S3	ThS2
ThS2	Th2S5
ThS	Th
Th2S3	ThS
Cd	CdTe
CdTe	Te
Ho3In	Ho
Ho2In	HoIn
Ho3In	Ho2In
HoIn3	HoIn
HoIn3	In
NbIr	Nb3Ir
NbIr3	Ir
Nb	Nb3Ir
NbIr	NbIr3
Yb	YbPd
YbPd3	YbPd
YbPd3	Pd
ThSe	ThSe2
Th2Se5	ThSe2
Se	Th2Se5
ThSe	Th
Hg	ZrHg
Zr3Hg	ZrHg
Zr3Hg	Zr
EuHg	EuHg2
EuHg	Eu
Hg	EuHg3
EuHg2	EuHg3
TlCl2	Cl
TlCl2	TlCl
TlCl	Tl
V2N	VN
V2N	V
VN	N
Zn3Pd	Zn
ZnPd3	ZnPd
Zn3Pd	ZnPd
ZnPd3	Pd
Y5Sb3	YSb
Y5Sb3	Y
YSb	Sb
FeNi3	Ni
FeNi	FeNi3
FeNi	Fe
Se	ZnSe
ZnSe	Zn
KBr	Br
KBr	K
C	ZrC
Zr	ZrC
NbRu	NbRu3
Nb	Nb3Ru
NbRu	Nb3Ru
NbRu3	Ru
Cs	CsH
H	CsH
NdS	Nd2S3
NdS2	Nd2S3
S	NdS2
NdS	Nd
InSb	In
InSb	Sb
EuPb	EuPb3
Eu2Pb	Eu
Pb	EuPb3
Eu2Pb	EuPb
Pb	PbS
S	PbS
AlSb	Sb
AlSb	Al
NdSe2	Nd3Se4
Nd	NdSe
NdSe2	Se
NdSe	Nd3Se4
NpN2	N
NpN2	NpN
NpN	Np
MoC	Mo2C
MoC	C
Mo2C	Mo
Se	EuSe
EuSe	Eu
EuTl3	EuTl2
EuTl	Eu3Tl
Eu3Tl	Eu
EuTl2	EuTl
EuTl3	Tl
Th	ThC
Th2C3	ThC
ThC2	C
ThC2	Th2C3
EuS	Eu
EuS	S
Cu	CuCl
CuCl	CuCl2
CuCl2	Cl
Br	CuBr2
CuBr	CuBr2
CuBr	Cu
Th	ThTe
ThTe	Th7Te12
Th7Te12	Te
EuTe	Eu
EuTe	Te
Pt	ZnPt3
Zn3Pt	ZnPt
Zn3Pt	Zn
ZnPt3	ZnPt
LuAs	As
LuAs	Lu
TiGa3	Ga
Ti2Ga	TiGa
Ti2Ga	Ti3Ga
TiGa3	TiGa2
Ti2Ga3	TiGa
Ti	Ti3Ga
Ti2Ga3	TiGa2
Pu	Pu5Ru3
PuRu	Pu5Ru3
PuRu	Ru
Mn4Al11	MnAl
MnAl12	MnAl6
MnAl12	Al
MnAl6	Mn4Al11
MnAl	Mn
LaAg3	Ag
LaAg3	LaAg
LaAg	La
EuCd2	EuCd3
EuCd	Eu
EuCd11	EuCd3
EuCd11	Cd
EuCd2	EuCd
Ce	CeAg
CeAg3	CeAg
CeAg3	Ag
LaZn11	LaZn13
LaZn	LaZn2
LaZn13	Zn
LaZn5	La2Zn17
LaZn11	La2Zn17
LaZn	La
LaZn4	LaZn5
LaZn4	LaZn2
I	CuI
Cu	CuI
Th3Ge2	Th2Ge
Ge	ThGe2
Th	Th2Ge
ThGe	ThGe2
Th3Ge2	ThGe
LiRh	Li
LiRh	Rh
Zr	Zr3Te
ZrTe3	ZrTe5
ZrTe3	ZrTe2
Zr3Te	Zr5Te4
ZrTe	Zr5Te4
ZrTe5	Te
ZrTe2	ZrTe
PrIn3	In
Pr3In	PrIn
PrIn3	PrIn
Pr3In	Pr
S	Sm2S3
SmS	Sm2S3
SmS	Sm
GaSb	Ga
GaSb	Sb
ScZn	Sc
ScZn	ScZn2
ScZn12	ScZn3
ScZn12	Zn
ScZn2	ScZn3
Gd	GdS
GdS2	Gd2S3
S	GdS2
GdS	Gd2S3
SmSb2	Sb
Sm5Sb3	SmSb
Sm5Sb3	Sm
SmSb2	SmSb
CeSe	Ce3Se4
CeSe2	Ce3Se4
CeSe2	Se
CeSe	Ce
V3Pt	VPt
V3Pt	V
VPt3	VPt2
VPt2	VPt
VPt8	VPt3
VPt8	Pt
SmIn3	In
SmIn	Sm3In
Sm3In	Sm
SmIn3	SmIn
VCl3	VCl4
VCl3	VCl2
V	VCl2
VCl4	Cl
GaAs	As
GaAs	Ga
Li3Pb	Li7Pb2
Pb	LiPb
Li3Pb	Li8Pb3
Li17Pb4	Li
Li8Pb3	LiPb
Li17Pb4	Li7Pb2
Ta3Ru	Ta
TaRu	TaRu3
Ru	TaRu3
Ta3Ru	TaRu
Tm2In	TmIn
Tm	Tm2In
TmIn3	TmIn
TmIn3	In
NdAg	NdAg2
NdAg	Nd
NdAg2	Ag
PrAg2	Ag
PrAg2	PrAg
PrAg	Pr
Li3Pt	Li
Pt	LiPt7
LiPt7	LiPt3
Li3Pt	Li2Pt
LiPt	LiPt3
LiPt	Li2Pt
ZrCl4	Cl
ZrCl3	ZrCl4
ZrCl	ZrCl2
ZrCl	Zr
ZrCl3	ZrCl2
Al3Cr	Al
AlCr2	Al3Cr
AlCr2	Cr
SiNi3	Si12Ni31
SiNi3	Ni
SiNi2	Si12Ni31
Si2Ni	Si
SiNi2	SiNi
Si2Ni	SiNi
YbAu3	YbAu2
Yb5Au3	Yb5Au4
Yb5Au3	Yb7Au3
YbAu4	Au
YbAu3	YbAu4
YbAu	Yb5Au4
YbAu	YbAu2
Yb7Au3	Yb
Pb	MgPb
Mg2Pb	MgPb
Mg2Pb	Mg3Pb
Mg3Pb	Mg
HfB2	Hf
HfB2	B
YbI2	Yb
YbI2	I
LiZn3	LiZnN
LiZnN	Zn
LiZnN	Li3N
Li3N	LiZn3
LiN3	Li3N
LiZn3	LiZn5
LiN3	N
LiZn	Li3N
Zn	LiZn5
LiN3	LiZnN
Li	Li3N
N	Zn
LiZn3	LiZn
LiN3	Zn
LiZn5	LiZnN
Li	LiZn
Ti2Re	Ti
Ti2Re	TiRe
Ti5Re24	TiRe
Ti5Re24	Re
MgSn3	MgSn5
Sn	MgSn5
MgSn3	Mg2Sn
Mg2Sn	Mg
ScB12	B
ScB12	ScB2
ScB2	Sc
CrSi2	Si
Cr	Cr3Si
CrSi2	Cr3Si
S	Tm2S3
Tm	TmS
TmS	Tm2S3
DyGa2	DyGa3
DyGa2	Dy3Ga5
DyGa6	Ga
DyGa6	DyGa3
Dy5Ga3	DyGa
Dy3Ga5	DyGa
Dy5Ga3	Dy
Bi2Pt	HoBiPt
Ho5Pt3	Ho
HoBiPt	HoPt3
Ho5Pt3	HoPt
HoPt	HoBi
Ho5Bi3	HoBi
HoPt	HoPt3
Bi2Pt	HoPt3
Ho5Pt3	Ho5Bi3
Bi	HoBiPt
Bi2Pt	Bi
Ho5Bi3	Ho
HoBiPt	HoBi
Bi2Pt	Pt
Bi	HoBi
Ho5Pt3	HoBi
Pt	HoPt3
HoPt	HoBiPt
Hf2Hg	Hf
Hf2Hg	Hg
MnCl2	Cl
MnCl2	Mn
Tl	TlBi2
TlBi2	Bi
TmB2	TmB4
TmB12	B
TmB2	Tm
TmB12	TmB4
GdPt	GdBi
Gd5Bi3	GdBi
GdBiPt	Bi
GdPt	GdPt2
Bi	GdBi
Gd2Pt	Gd5Bi3
Gd2Pt	Gd
GdPt2	GdBiPt
GdPt	GdBiPt
Bi2Pt	GdPt3
Gd	Gd5Bi3
Bi2Pt	GdBiPt
GdBi	GdBiPt
Pt	GdPt3
GdPt3	GdBiPt
Gd2Pt	GdPt
GdPt2	GdPt3
GdPt	Gd5Bi3
HoAu2	HoAu3
HoAu2	HoAu
Ho2Au	Ho
HoAu	Ho2Au
HoAu3	HoAu4
HoAu4	Au
Mg	LiMg2
LiMg	Li3As
Mg3As2	Mg
Mg3As2	LiMgAs
Li3As	LiAs
LiAs	As
Li3As	LiMgAs
Li5Mg	LiMg
Li5Mg	Li
MgAs4	As
Li3As	LiMg2
LiMgAs	MgAs4
LiMgAs	As
LiMg	LiMg2
LiAs	LiMgAs
Mg3As2	MgAs4
Mg	LiMgAs
Li5Mg	Li3As
Li3As	Li
Mg	Li3As
ScSb	Sb
ScSbPd	Sb
Sc2Sb	Sc
Sb2Pd	SbPd
SbPd	SbPd2
ScSbPd	ScPd3
ScPd	ScPd3
Sb2Pd	ScSbPd
ScSbPd	SbPd
Sb2Pd	Sb
ScPd	ScSbPd
ScPd3	Sb7Pd20
ScPd	Sc
SbPd2	Sb7Pd20
Sb7Pd20	Pd
ScPd	Sc2Sb
ScPd3	Pd
ScSb	Sc2Sb
ScPd	ScSb
ScSbPd	ScSb
ScSbPd	SbPd2
SbPd2	ScPd3
GaCu3	Ga2Cu
Ga2Cu	Ga
GaCu3	Cu
Sn	Sn4Ir
SnIr	Ir
Sn7Ir5	Sn2Ir
Sn7Ir5	SnIr
Sn2Ir	Sn7Ir3
Sn7Ir3	Sn4Ir
BaAs3	Ba3As14
Li3As	BaAs3
Ba	Li
Ba3Li4As4	Li3As
Li3As	Ba3As14
Ba	Li3As
Ba3As14	LiAs
Ba3Li4As4	Ba5As3
BaAs2	BaAs3
Ba	Ba5As3
Li3As	BaLiAs
As	Ba3As14
BaAs2	Ba5As3
Ba	BaLiAs
Ba3Li4As4	BaAs2
Ba3Li4As4	BaLiAs
BaLiAs	Ba5As3
Li3As	BaAs2
ScAu4	ScAu2
ScAu	Sc
ScAu4	Au
ScAu	ScAu2
Se	HfSe3
HfSe	Hf
HfSe	HfSe2
HfSe3	HfSe2
AlTc2	Tc
Al3Tc	AlTc2
Al6Tc	Al12Tc
Al12Tc	Al
Al3Tc	Al6Tc
BePd3	BePd2
Be5Pd	Be
BePd3	Pd
BePd	BePd2
Be5Pd	BePd
Zn3As2	Zn
LiZnAs	As
Li3As	LiZn3
Li3As	LiZn5
LiZnAs	LiZn5
LiZnAs	Zn
LiZnAs	Li3As
LiZnAs	Zn3As2
Zn3As2	ZnAs2
LiZnAs	LiAs
ZnAs2	As
LiZnAs	ZnAs2
Li3As	LiZn
Hf5Sn3	Hf
HfPd3	SnPd3
HfSnPd	Hf2Pd
HfSn2	Hf5Sn4
Hf5Sn3	HfSnPd
Pd	SnPd3
HfSn2	HfSnPd
SnPd2	SnPd
HfSnPd	HfPd3
SnPd	HfPd3
Hf5Sn3	Hf2Pd
Hf5Sn3	Hf5Sn4
Sn2Pd	SnPd
SnPd2	SnPd3
Pd	HfPd5
Sn2Pd	Sn4Pd
Hf5Sn4	HfSnPd
Sn	Sn4Pd
SnPd2	HfPd3
SnPd	HfSnPd
HfPd3	Hf2Pd
Sn2Pd	HfSnPd
HfSn2	Sn4Pd
HfPd5	SnPd3
HfSn2	Sn
Hf2Pd	Hf
Sn4Pd	HfSnPd
HfPd3	HfPd5
YAu2	YAu3
YAu2	YAu
Y	Y2Au
YAu	Y2Au
YAu3	Au
Na3Hg2	NaHg
NaHg3	NaHg2
NaHg2	NaHg
Na3Hg2	Na3Hg
Hg	NaHg3
Na3Hg	Na
CaBiAu	CaBi3
Ca3Au4	CaAu
BiAu2	CaBiAu4
CaBi3	CaBi
Ca5Au3	Ca2Bi
Ca	Ca3Au
Ca5Bi3	Ca5Au4
CaBiAu4	CaAu5
CaAu	Ca5Au4
Ca5Bi3	Ca2Bi
BiAu2	Bi
CaAu	Ca5Bi3
Ca3Au4	Ca2BiAu
Ca5Bi3	CaBiAu
Ca5Au2	Ca2Bi
Ca5Au2	Ca3Au
CaBiAu4	CaBiAu
CaBiAu	CaBi
CaBiAu4	Bi
CaAu5	Au
Ca5Au2	Ca5Au3
Ca3Au4	CaAu2
CaAu2	CaAu5
CaAu	Ca2BiAu
Ca3Au	Ca2Bi
CaBi3	Bi
Ca3Au4	CaBiAu
BiAu2	CaAu5
Ca5Bi3	Ca5Au3
Ca	Ca2Bi
Ca5Au3	Ca5Au4
Ca5Bi3	CaBi
Ca2BiAu	Ca5Bi3
Ca2BiAu	CaBiAu
CaAu2	CaBiAu
CaBiAu	Bi
BiAu2	Au
CaAu2	CaBiAu4
GaAu2	Au
GaAu2	GaAu
GaAu	Ga2Au
Ga2Au	Ga
Si5Pt6	SiPt
SiPt	Si
Si5Pt6	SiPt2
SiPt2	Pt
TbAg2	Ag
TbAg2	Tb
TmAu3	TmAu2
Tm	TmAu
TmAu2	TmAu
TmAu4	Au
TmAu3	TmAu4
BiPd3	GdPd3
Bi2Pd5	GdPd3
GdBi	GdBiPd
Gd5Bi3	Gd7Pd3
Gd7Pd3	GdPd
Bi2Pd5	BiPd
GdPd	GdBi
Bi2Pd	GdBiPd
Gd7Pd3	Gd
Bi	GdBiPd
GdPd	GdBiPd
GdBiPd	GdPd3
BiPd	GdBiPd
Bi2Pd	Bi
Bi2Pd5	BiPd3
Gd5Bi3	GdPd
GdPd	GdPd3
GdPd3	Pd
Bi2Pd	BiPd
BiPd3	Pd
BiPd	GdPd3
Pt	Sb2Pt3
Sb2Pt	SbPt
TmSbPt	Sb
TmPt3	SbPt
TmSbPt	Sb2Pt
TmPt3	Sb2Pt3
Sb2Pt	Sb
TmPt3	Sb2Pt
TmPt	TmPt3
Tm5Pt3	TmSb
TmSbPt	TmSb
TmPt3	Pt
Tm	Tm5Pt3
Sb2Pt3	SbPt
TmSbPt	TmPt3
Tm5Sb3	Tm5Pt3
TmPt	Tm5Pt3
TmSbPt	TmPt
TmPt	TmSb
BaSn5	BaSn3
Ba2Sn	BaSn
BaSn5	Sn
Ba3Sn5	BaSn2
Ba	Ba2Sn
Ba3Sn5	BaSn
BaSn2	BaSn3
HfZn	HfZn2
Hf2Zn	Hf
Hf2Zn	HfZn
HfZn3	HfZn2
HfZn3	Zn
Zr	Zr2Ag
Zr2Ag	ZrAg
ZrAg	Ag
SrHg2	SrHg3
Sr	Sr3Hg2
SrHg2	SrHg
SrHg	Sr3Hg2
SrHg3	Hg
Sm2P3Pt6	P2Pt5
SmP5	P2Pt
SmPPt	SmPt
Pt	P2Pt5
P2Pt	P
SmPt2	SmPPt
SmPt3	SmPPt
Sm	SmPt
SmPt3	Pt
SmP5	SmP
Sm2P3Pt6	P2Pt
P2Pt	P2Pt5
SmPt2	SmPt3
SmP	SmPPt
P2Pt	SmPPt
SmP5	P
SmPt2	SmPt
P2Pt	SmP
SmPt3	Sm2P3Pt6
Sm	SmP
SmPt3	P2Pt5
Sm2P3Pt6	SmPPt
SmPt	SmP
BiI3	TeI4
Te2I	Te
BiTeI	Bi
BiI3	Bi
BiI3	Te2I
BiI3	TeI
BiI3	I
Te2I	TeI
I	TeI4
TeI	TeI4
BiTeI	BiI3
Bi2Te3	Te
BiI3	Te
BiTeI	Te
Bi2Te3	Bi
BiTeI	Bi2Te3
HfAu4	Au
Hf2Au	Hf
HfAu	HfAu2
HfAu	Hf2Au
HfAu4	HfAu3
HfAu2	HfAu3
Li2Se	Li
Li2Se	Se
Cd	HfCd
Hf2Cd	HfCd
Hf2Cd	Hf
ErAu3	ErAu4
ErAu	Er
ErAu3	ErAu2
ErAu4	Au
ErAu2	ErAu
Pb	DyPbAu
DyAu3	PbAu2
DyAu2	DyPbAu
PbAu2	Au
DyPb3	DyPbAu
Pb	Pb2Au
DyAu3	Pb2Au
Pb2Au	PbAu2
Dy5Pb3	DyPb3
DyAu	DyPbAu
DyAu	DyAu2
DyAu	Dy5Pb3
DyAu3	Pb
DyAu2	Pb
Dy	Dy5Pb3
Pb	DyPb3
DyAu3	DyAu2
DyAu	Dy
DyAu3	Au
DyPbAu	Dy5Pb3
ScSbPt	ScPt3
ScPt3	Sb2Pt
ScPt3	Pt
ScPt3	ScPt
Sc2Pt	ScPt
Sc2Pt	ScSb
ScSbPt	ScSb
ScSbPt	Sb
ScSbPt	Sb2Pt
ScSb	ScPt
ScPt3	Sb2Pt3
Sc2Pt	Sc
ScPt3	SbPt
Sc2Pt	Sc2Sb
ScSbPt	ScPt
TbPt	Tb
TbSb	Sb2Pt
TbPt	TbSbPt
TbPt3	TbPt2
TbPt3	Sb2Pt3
TbPt3	SbPt
TbPt3	Pt
TbPt3	Sb2Pt
Sb2Pt	TbSbPt
TbSb	TbSbPt
TbPt2	TbPt
Tb2Sb5	Sb2Pt
TbPt3	TbSbPt
TbSb	TbPt
TbSbPt	TbPt2
ScNiBi	ScNi2
ScNiBi	Bi
Sc2Ni	ScNi
ScNiBi	Sc2Ni7
Sc5Bi3	Sc2Ni
NiBi3	Ni
ScNiBi	Ni
ScNiBi	NiBi3
ScBi	Sc5Bi3
Sc2Ni7	Ni
ScNiBi	ScNi
ScBi	ScNi
ScNi	Sc5Bi3
ScNiBi	ScBi
ScNi2	ScNi
NiBi3	Bi
Sc5Bi3	Sc
ScBi	Bi
ScNi2	Sc2Ni7
Sc2Ni	Sc
ZrAu	Zr2Au
ZrAu4	ZrAu3
ZrAu3	ZrAu2
Zr3Au	Zr
Zr3Au	Zr2Au
ZrAu	ZrAu2
ZrAu4	Au
HoGa3	Ga
HoGa2	HoGa
HoGa2	HoGa3
HoGa	Ho5Ga3
Ho5Ga3	Ho
TiZn	TiZn3
TiZn16	TiZn3
TiZn16	Zn
TiZn	Ti2Zn
Ti3Zn	Ti2Zn
Ti3Zn	Ti
TmAg3	TmAg2
TmAg3	Ag
TmAg2	TmAg
TmAg	Tm
Ho3Pd2	Ho
HoBiPd	HoPd3
BiPd	HoPd3
Ho5Bi2Pd	Ho
HoBi	HoPd
Ho5Bi2Pd	Ho5Bi3
HoPd3	Pd
HoBiPd	HoPd
BiPd3	HoPd3
Ho5Bi2Pd	HoBi
Ho3Pd2	HoPd
Bi2Pd	HoBiPd
HoPd3	HoPd
HoBiPd	HoBi
Ho5Bi2Pd	HoPd
Bi2Pd5	HoPd3
Bi	HoBiPd
BiPd	HoBiPd
Ho3Pd2	Ho5Bi2Pd
Si2Mo	Si
SiMo3	Si3Mo5
Si2Mo	Si3Mo5
SiMo3	Mo
ThAu3	Au
ThAu3	ThAu2
Th3Au4	ThAu2
Th3Au4	ThAu
Th	Th2Au
Th2Au	ThAu
HfS3	HfS2
Hf2S	HfS
Hf2S	Hf
HfS3	S
HfS	HfS2
Sn	SnSe
Se	SnSe2
SnSe2	SnSe
Al2Os	Os
Al2Os	Al13Os4
Al13Os4	Al
Ge	GeTe
GeTe	Te
DyBi	DyPd
Bi2Pd5	DyPd3
Bi2Pd	DyBiPd
Dy5Bi3	Dy
DyBiPd	DyPd3
Dy3Pd4	DyPd3
DyBiPd	DyPd
Dy3Pd4	DyBiPd
BiPd	DyPd3
DyBi	Dy5Bi3
DyBiPd	Bi
DyBiPd	DyBi
Dy5Bi3	DyPd
DyBiPd	BiPd
Dy3Pd4	DyPd
DyPd3	Pd
DyBi	Bi
BiPd3	DyPd3
DyPd	Dy
ThSn3	ThSnPt
Th5Sn4	ThPt
ThSn2	ThSn3
Th	Th5Sn4
SnPt3	ThPt3
ThSn2	ThSnPt
Sn2Pt	Sn4Pt
ThSnPt	ThPt
SnPt	ThPt3
Pt	SnPt3
ThPt	Th7Pt3
Sn3Pt2	ThSnPt
Th5Sn4	Th7Pt3
ThSn3	Sn
ThSn3	Sn4Pt
Th5Sn4	ThSnPt
ThPt3	ThSnPt
ThSnPt	Sn2Pt
Sn	Sn4Pt
SnPt	ThSnPt
Th	Th7Pt3
Sn4Pt	ThSnPt
Sn3Pt2	Sn2Pt
Pt	ThPt3
Sn3Pt2	SnPt
ThPt3	ThPt
ThSn2	Th5Sn4
SnPt	SnPt3
Pb	GdAu3
GdAu3	Au
GdAu2	GdAu3
GdPbAu	GdAu2
Gd	GdAu
Pb	GdAu2
Gd	Gd5Pb3
GdPbAu	Gd5Pb3
GdPbAu	GdAu
Gd5Pb3	GdAu
GdAu	GdAu2
GdPbAu	GdPb3
PbAu2	GdAu3
GdPb3	Gd5Pb3
Pb	GdPb3
Pb2Au	GdAu3
Pb	GdPbAu
YbBi2	Bi
Bi2Pd5	YbPd3
Yb5Bi3	Yb4Bi3
Yb5Bi3	Yb
YbPd3	BiPd3
YbBiPd2	YbPd3
Bi2Pd	YbBi2
YbBi2	YbBiPd
YbBiPd	Yb4Bi3
YbBiPd2	BiPd
Yb5Bi3	YbPd
YbBiPd	YbPd3
Yb4Bi3	YbPd
Bi2Pd	YbBiPd
YbBiPd2	YbBiPd
YbBi2	Yb4Bi3
BiPd	YbPd3
YbBiPd	YbPd
BiPd	YbBiPd
Cu	ScCu2
ScCu2	ScCu
ScCu	Sc
KO2	KO
O	KO3
K2O	KO
K2O	K
KO2	KO3
GdNi2	GdBi
GdNiBi	NiBi3
GdNi2	GdNi3
GdNi	GdBi
Ni	GdNiBi
Gd5Bi3	Gd3Ni
GdNiBi	GdBi
Bi	GdNiBi
Gd	Gd3Ni
Gd2Ni7	GdNi5
Gd2Ni7	GdNi3
GdNi2	GdNi
GdNi	Gd3Ni
Ni	GdNi5
GdNi3	GdBi
Gd2Ni7	GdNiBi
GdNi3	GdNiBi
Gd5Bi3	GdNi
GdNi5	GdNiBi
SrN2	SrN
SrN6	N
Sr2N	SrN
SrN6	SrN2
Sr2N	Sr
Sr	SrO
O	SrO2
SrO2	SrO
FeCl2	FeCl3
FeCl2	Fe
FeCl3	Cl
Gd	GdAg
GdAg2	GdAg
GdAg2	Ag
LuNiBi	LuNi5
LuNi	LuBi
LuNi5	NiBi3
LuNiBi	LuNi2
LuNiBi	Bi
LuNiBi	LuBi
Ni	LuNi5
LuNi2	LuNi
LuBi	LuNi2
LuNi2	LuNi5
Lu	LuNi
Lu	LuBi
LuNiBi	NiBi3
LuBi	Bi
Ho3Ni	Ho
HoNi	HoBi
Ho5Bi3	Ho3Ni
Ho3Ni	HoNi
HoNi5	Ni
NiBi3	HoNiBi
HoNiBi	HoBi
HoNi5	NiBi3
HoNi5	HoNi3
HoBi	HoNi2
HoNi5	HoNiBi
HoNi2	HoNiBi
Ho5Bi3	HoNi
HoNi2	HoNi
HoNi3	HoNi2
HoNi3	HoNiBi
Bi	HoNiBi
U2N3	UN2
UN	U2N3
UN	U
UN2	N
ErAu4	PbAu2
Er5Pb3	ErAu
Er5Pb3	ErPb3
ErAu3	Pb2Au
Pb	ErAu2
Pb	ErPb3
ErPbAu	ErAu2
ErPbAu	Er5Pb3
ErPbAu	ErAu
ErAu4	Pb2Au
Er5Pb3	Er
ErPbAu	ErPb3
Pb2Au	ErAu2
ErPbAu	Pb
Ba	Ba3N
BaN6	N
BaN6	BaN2
Ba2N	BaN2
Ba3N	Ba2N
TiNiSb	Ti5Sb3
TiNiSb	TiSb2
NiSb2	TiSb2
Sb	NiSb2
NiSb	Ni5Sb2
NiSb	TiSb2
TiNi	Ti2Ni
NiSb	TiNi3
TiNi	Ti3Sb
TiSb	Ti5Sb3
TiNi	Ti5Sb3
Ti3Sb	Ti5Sb3
Sb	TiSb2
NiSb	NiSb2
TiNiSb	TiSb
Ni	TiNi3
Ni3Sb	TiNi3
TiNi	TiNi3
TiNi3	Ni5Sb2
Ni	Ni3Sb
NiSb	TiNiSb
TiNiSb	TiNi3
TiNi3	Ti5Sb3
Ti	Ti2Ni
Ti3Sb	Ti2Ni
Ti	Ti3Sb
Ni3Sb	Ni5Sb2
TiSb	TiSb2
NiBr2	Ni
NiBr2	Br
NaTe3	Na2Te
NaTe3	Te
Na2Te	Na
TmNi5	NiBi3
Tm3Ni	Tm
TmNiBi	TmNi2
Tm5Bi3	TmNi
TmNi2	TmNi
TmNiBi	TmNi3
TmNi2	TmBi
Tm3Ni	Tm5Bi3
Tm5Bi3	TmBi
Tm	Tm5Bi3
TmNi5	TmNi3
TmNiBi	Bi
TmNi2	TmNi3
TmNi	TmBi
TmNi5	Ni
TmNiBi	TmNi5
TmNiBi	NiBi3
TmBi	Bi
TmNiBi	TmBi
Tm3Ni	TmNi
YGa3	YGa2
YGa6	YGa3
Y5Ga3	YGa
YGa	YGa2
YGa6	Ga
Y5Ga3	Y
NaS	NaS2
Na2S	Na
NaS2	Na2S5
S	Na2S5
NaS	Na2S
H	ScH2
ScH2	Sc
LuAu	Lu
LuSnAu	Lu5Sn3
SnAu	LuAu2
LuSn3	LuSnAu
SnAu	Au
LuSnAu	Sn4Au
Lu5Sn3	LuAu
LuSnAu	LuAu
LuAu3	LuAu4
LuAu2	LuSnAu
LuSn3	Lu5Sn3
Sn	LuSnAu
Sn	Sn4Au
LuSn3	Sn
LuAu4	SnAu
Sn2Au	Sn4Au
LuAu4	Au
Lu5Sn3	Lu
Sn2Au	LuSnAu
LuAu3	LuAu2
LuAu3	SnAu
LuAu2	LuAu
Sn2Au	SnAu
SnAu	LuSnAu
Ti3Pd5	TiPd
TiPd2	TiPd3
TiPd3	Pd
TiPd	Ti2Pd
Ti3Pd	Ti2Pd
Ti3Pd	Ti
Ti3Pd5	TiPd2
ThAg2	Ag
ThAg2	Th
Se	PtSe2
Pt	Pt5Se4
Pt5Se4	PtSe2
HoSn2	Sn
Sn2Au	HoSnAu
SnAu	HoAu3
HoSnAu	Sn4Au
HoSnAu	HoAu2
SnAu	HoAu4
SnAu	HoSnAu
Ho5Sn3	Ho2Au
HoSnAu	HoAu
Ho5Sn3	HoAu
HoSnAu	HoSn2
Ho5Sn3	HoSn2
Ho5Sn3	Ho
HoSnAu	HoAu3
HoSnAu	Ho5Sn3
HoSn2	Sn4Au
DyCd	Dy
DyCd	DyCd2
DyCd3	Cd
DyCd3	DyCd2
HoNiSb	HoNi
NiSb2	HoSb
HoNi5	HoNiSb
HoNiSb	HoSb
Ho5NiSb2	Ho3Ni
HoNi	HoSb
HoNiSb	Ni
Ho5Sb3	Ho3Ni
HoNiSb	NiSb2
HoNiSb	NiSb
HoNi	Ho5NiSb2
Ho5Sb3	Ho5NiSb2
Ho5Sb3	HoNi
HoNiSb	Ni3Sb
HoNiSb	Ni5Sb2
HoNiSb	HoNi2
HoNiSb	HoNi3
MnAu4	Au
MnAu4	MnAu2
MnAu2	Mn
BaSbPt	BaPt
BaSb2	Sb2Pt
Sb2Pt3	BaPt5
Ba5Sb3	Ba5Sb4
Ba	BaPt
Ba5Sb4	Sb2Pt
BaSb2	Ba5Sb4
Ba5Sb3	BaPt
BaSbPt	Sb2Pt
BaPt2	BaPt5
BaSbPt	BaPt5
BaSbPt	SbPt
Ba5Sb3	Ba
Pt	BaPt5
BaSb3	Sb
Ba5Sb4	BaPt
BaSbPt	BaPt2
BaSb3	Sb2Pt
BaSbPt	Ba5Sb4
BaSb3	BaSb2
BaPt	BaPt2
BaPt5	SbPt
SrPt5	SrPt2
SrPt	SrPt2
SrPt5	Pt
Sr	Sr5Sb3
Sr5Sb3	SrSb2
SrPt5	SbPt
SrSb2	Sb2Pt
Sr5Sb3	SrSbPt
SrPt5	Sb2Pt3
SbPt	SrPt2
Sr	SrPt
SrSbPt	SrPt2
Sb2Pt	SrSbPt
SrPt	Sr5Sb3
Sb	SrSb2
Sb2Pt	SrPt2
Sr5Sb3	SrPt2
SrSbPt	SrSb2
Li2Te	Te
Li2Te	Li
Pb	HoAu3
Ho	Ho5Pb3
HoAu	HoPbAu
Ho2Au	Ho5Pb3
Pb	HoPbAu
HoPbAu	Ho5Pb3
HoPb3	Ho5Pb3
Pb2Au	HoAu3
HoPb3	HoPbAu
PbAu2	HoAu4
Pb2Au	HoAu4
Pb	HoPb3
HoAu2	HoPbAu
HoAu	Ho5Pb3
HoAu2	Pb
KTe	K2Te3
KTe	K2Te
K2Te3	Te
K2Te	K
AlPt2	AlPt3
Pt	AlPt3
AlPt	Al3Pt5
Al2Pt	Al3Pt2
AlPt	Al3Pt2
AlPt2	Al3Pt5
Al2Pt	Al
NpB12	NpB2
NpB12	B
NpB2	Np
Cr	Cr3Se4
Cr5Se8	CrSe2
Cr2Se3	Cr3Se4
CrSe2	Se
Cr5Se8	Cr2Se3
Ge	Al
LiGe	LiAlGe
Ge	LiGe
Li9Al4	Li
LiAl	Li7Ge2
LiAl	LiAl3
LiAl	Li9Ge4
LiAl3	LiAlGe
LiAl	LiAlGe
Li3Al2	Li9Al4
Li15Ge4	Li7Ge2
Li7Ge2	Li9Ge4
LiAlGe	Li9Ge4
Ge	LiAlGe
Li3Al2	Li7Ge2
Li15Ge4	Li3Al2
Li15Ge4	Li
Al	LiAl3
LiGe	Li9Ge4
LiAl	Li3Al2
Li15Ge4	Li9Al4
LiAlGe	Al
HoH2	Ho
HoH3	HoH2
HoH3	H
ThCd2	Cd
ThCd2	Th
V	VBr2
Br	VBr3
VBr3	VBr2
Pb	TbAu2
Pb	TbPb3
TbPb3	Tb5Pb3
TbAu	TbAu2
TbAu	Tb5Pb3
TbPbAu	TbAu
Tb	TbAu
TbPbAu	TbAu2
PbAu2	TbAu3
TbAu3	TbAu2
Pb2Au	TbAu3
TbAu3	Au
TbPbAu	Tb5Pb3
Pb	TbAu3
Tb	Tb5Pb3
TbPbAu	TbPb3
TbPbAu	Pb
Pb	ThPb3
Th5Pb3	ThPb
Th	Th5Pb3
ThPb3	ThPb
Ni5As2	Sm2Ni12As7
SmNi3	SmAs
Sm2Ni12As7	Ni
SmNi2As2	Sm2Ni12As7
Ni11As8	SmNi2As2
NiAs2	SmAs
Ni5As2	Ni11As8
SmNiAs	Ni
SmNi	SmNi2
Ni11As8	Sm2Ni12As7
NiAs2	Ni11As8
SmAs	SmNi2
NiAs2	SmNi2As2
SmNi5	Ni
SmNi5	SmAs
SmNiAs	SmAs
SmNi2	SmNi3
Sm3Ni	Sm
Sm	SmAs
SmNiAs	SmNi2As2
Sm3Ni	SmAs
SmNiAs	Sm2Ni12As7
NiAs2	As
SmAs	As
SmNi2As2	SmAs
SmNi5	SmNi3
SmNi	Sm3Ni
SmNi	SmAs
Ni5As2	Ni
SmNiAs	SmNi5
Hf5Te4	Hf3Te2
HfTe2	HfTe5
HfTe5	Te
Hf3Te2	Hf
Hf5Te4	HfTe2
Li3Bi	LiMgBi
Li5Mg	Li3Bi
Mg	LiMgBi
Mg3Bi2	Bi
Mg3Bi2	LiMgBi
LiMg	Li3Bi
LiBi	LiMgBi
Mg	Li3Bi
LiMgBi	Bi
Li3Bi	LiMg2
Mg	Mg3Bi2
YSe	Se
YHSe	H
H	YH3
YHSe	YSe
YSe	YH2
YH3	YH2
Y	YSe
H	Se
YHSe	YH2
YHSe	YH3
Y	YH2
YHSe	Se
SnAu	ScSnAu
Sn2Au	ScSnAu
ScAu2	ScSnAu
Sn	ScSn2
ScSn2	ScSnAu
SnAu	ScAu2
Sc5Sn3	Sc
ScSnAu	Sn4Au
ScAu4	SnAu
ScAu	Sc5Sn3
Sc5Sn3	ScSnAu
ScAu	ScSnAu
Sn4Au	ScSn2
Sc5Sn3	ScSn2
Ti	Ti2S
TiS3	TiS2
TiS3	S
TiS	Ti2S
TiS2	TiS
O	BaO2
BaO	BaO2
BaO	Ba
Na2O	Na
Na2O	NaO
NaO3	O
NaO3	NaO
V3Pd	VPd2
V	V3Pd
VPd3	VPd2
VPd3	Pd
Tm	Tm5Sn3
TmAu	Tm5Sn3
SnAu	TmAu2
SnAu	TmSnAu
TmSn2	Tm5Sn3
TmSn2	TmSnAu
TmSnAu	Sn4Au
Sn2Au	TmSnAu
TmSnAu	Tm5Sn3
TmSn2	Sn
SnAu	TmAu4
TmSnAu	TmAu
TmAu3	SnAu
TmAu2	TmSnAu
TmSn2	Sn4Au
V	VI2
VI3	VI2
VI3	I
Pt	PtS
PtS2	PtS
PtS2	S
Sr	Sr2Ge
SrGe	Sr2Ge
SrGe2	Ge
SrGe2	SrGe
TiPt8	TiPt3
TiPt	Ti3Pt
SnPt	Ti3Pt5
SnPt	TiPt3
TiPt8	Pt
Ti2Sn3	Sn4Pt
SnPt3	TiPt3
Ti2Sn	Ti3Pt
Ti3Sn	Ti3Pt
TiSnPt	Sn2Pt
TiSnPt	Ti3Pt
TiPt	TiSnPt
Ti2Sn3	Ti6Sn5
Ti3Pt5	TiSnPt
Sn3Pt2	TiSnPt
SnPt	TiSnPt
Sn	Ti2Sn3
Ti2Sn3	TiSnPt
Ti	Ti3Pt
Ti2Sn	Ti6Sn5
TiPt8	SnPt3
Sn4Pt	TiSnPt
Ti3Pt5	TiPt3
Ti3Sn	Ti
TiSnPt	Ti6Sn5
TiPt	Ti3Pt5
Ti3Sn	Ti2Sn
Ti3Pt	Ti6Sn5
La	La2C3
LaC2	La2C3
LaC2	C
TbH3	TbH2
TbH3	H
TbH2	Tb
MgBr2	Br
MgBr2	Mg
Sr	SrF2
F	SrF2
SrCl2	Cl
SrCl2	Sr
Tm	TmH2
TmH3	TmH2
TmH3	H
Be2C	Be
Be2C	C
Sr3Al2Si2	Sr5Al9
SrAlSi	SrAl2Si2
SrSi2	SrAl2Si2
Si	SrSi2
Sr	Sr2Si
SrAlSi	SrAl4
SrSi	Sr5Si3
Sr5Al9	Sr2Si
Sr3Al2Si2	Sr2Si
SrSi	SrSi2
Sr3Al2Si2	SrSi
Al	SrAl4
Sr3Al2Si2	SrAl4
SrSi	SrAlSi
Sr8Al7	Sr2Si
Sr3Al2Si2	SrAl2
SrAl4	SrAl2
Si	Al
Sr3Al2Si2	SrAlSi
Sr3Al2Si2	Sr5Si3
Si	SrAl2Si2
Sr8Al7	Sr5Al9
SrAl4	SrAl2Si2
SrAl2Si2	Al
SrAlSi	SrSi2
Sr5Si3	Sr2Si
Sr	Sr8Al7
Sr5Al9	SrAl2
MgCuSb	MgCu2
MgCu2	Mg3Sb2
MgCuSb	Cu
Mg	Mg3Sb2
MgCuSb	Mg3Sb2
MgCuSb	Sb
Mg2Cu	Mg3Sb2
Mg	Mg2Cu
Mg2Cu	MgCu2
Mg3Sb2	Sb
Cu	Sb
Cu	MgCu2
SnAu	MgAu3
Mg2Au	MgSnAu
Mg2Sn	Mg3Au
Sn2Au	MgSnAu
MgAu	MgAu3
MgAu3	Au
Sn	MgSnAu
SnAu	MgSnAu
Mg2Au	Mg2Sn
MgSn5	MgSnAu
Sn4Au	MgSnAu
MgSn3	MgSnAu
Mg2Au	MgAu
MgAu	MgSnAu
SnAu	MgAu
Mg	Mg3Au
Mg2Sn	MgSnAu
Mg2Au	Mg3Au
Yb	Yb5Pt3
Yb5Sb3	Yb4Sb3
Sb	YbSb2
YbSbPt	YbPt2
YbPt2	Sb2Pt
YbPt2	Pt
YbSbPt	Sb2Pt
YbSb2	Sb2Pt
YbPt	Yb4Sb3
Yb5Sb3	Yb5Pt3
Yb4Sb3	Sb2Pt
Yb5Sb3	Yb
Yb5Sb3	YbPt
YbSbPt	Yb4Sb3
Yb4Sb3	YbSb2
YbPt	Yb5Pt3
YbPt2	YbPt
YbPt2	Sb2Pt3
YbPt2	SbPt
YbPt2	Yb4Sb3
Ta3Sb	Ta5Sb4
TaSbRu	Ta5Sb4
Sb2Ru	Sb
Ta3Sb	Ta
Ta3Sb	Ta3Ru
Ta3Ru	Ta5Sb4
Sb2Ru	TaSb2
Ta5Sb4	TaSb2
Ru	Sb2Ru
TaRu	TaSbRu
Ta3Ru	TaSbRu
Sb2Ru	TaSbRu
TaSbRu	TaSb2
TaSb2	Sb
TaSbRu	TaRu3
Sb2Ru	TaRu3
DyB12	DyB4
DyB12	B
DyB2	DyB4
DyB2	Dy
As3Rh	As2Rh
AsRh2	As2Rh
As3Rh	As
AsRh2	Rh
HoH2	HoHSe
Ho2Se3	H
HoH3	HoHSe
H	HoHSe
Ho2Se3	Se
HoH2	Ho2Se3
Ho2Se3	Ho
Ho2Se3	HoHSe
Zr2Cd	ZrCd
Cd	ZrCd3
ZrCd	ZrCd3
Zr2Cd	Zr
B	BeAlB
Be	Al
Be4B	BeAlB
B	Be4B
B	AlB2
AlB2	BeAlB
Be	Be4B
Be	BeAlB
BeAlB	Al
Al	AlB2
BaHg2	BaHg3
Hg	BaHg3
Ba2Hg	BaHg
Ba2Hg	Ba
BaHg2	BaHg
UC	U2C3
UC2	U2C3
C	UC2
UC	U
SrGe	SrAlGe
SrGe2	Sr3Al2Ge4
Sr5Al9	Sr2Ge
Sr3Al2Ge2	SrAlGe
Sr8Al7	Sr2Ge
Sr3Al2Ge2	SrAl4
Sr3Al2Ge2	Sr2Ge
SrGe	Sr3Al2Ge4
SrAlGe	Sr3Al2Ge4
Sr3Al2Ge4	Al
Sr3Al2Ge2	SrAl2
Sr3Al2Ge4	SrAl4
Sr3Al2Ge4	Ge
Sr2Ge	SrAl2
Sr3Al2Ge2	SrGe
SrAlGe	SrAl4
H	VH2
V	V2H
V2H	VH2
Be5Au	BeAu
BeAu2	Au
Be5Au	Be
BeAu2	BeAu
CePd	Ce3Pd4
CeBiPd	CeBi
CePd5	Pd
BiPd	CeBiPd
BiPd3	CePd3
CeBiPd	Ce3Pd4
CePd3	CeBiPd
CePd	CeBiPd
Ce5Bi3	Ce7Pd3
Ce	Ce7Pd3
BiPd	CePd3
Bi	CeBi
Ce5Bi3	CePd
Bi2Pd5	CePd3
Bi2Pd	CeBiPd
Ce5Bi3	Ce
Ce5Bi3	CeBi
BiPd3	CePd5
Ce3Pd4	CePd3
CePd	Ce7Pd3
CePd5	CePd3
CePd	CeBi
Bi	CeBiPd
ThZn2	Th2Zn
ThZn4	Th2Zn17
ThZn2	ThZn4
Th2Zn	Th
Th2Zn17	Zn
Hg	NdHg3
NdHg	NdHg2
NdHg	Nd
NdHg2	NdHg3
ZrSb	ZrRu
ZrSb2	ZrSb
ZrSbRu	Sb2Ru
Zr	ZrRu
ZrSbRu	ZrSb
ZrSbRu	Ru
ZrSbRu	ZrRu
Zr2Sb	ZrRu
ZrSb	Zr5Sb3
ZrSb2	Sb2Ru
Sb2Ru	ZrSb
Zr	Zr2Sb
Zr5Sb3	Zr2Sb
ZrSb2	Sb
Zr5Sb3	ZrRu
Ru	ZrRu
AlAu2	AlAu
AlAu2	AlAu4
AlAu	Al2Au
AlAu4	Au
Al2Au	Al
ZrH2	Zr
ZrH2	H
Er3Pd4	ErSbPd
Er3Pd2	Er
ErPd	Er3Pd2
Er5Sb3	Er3Pd2
Sb7Pd20	ErPd3
ErPd3	Er3Pd4
SbPd	ErSbPd
ErSb	ErPd
Sb2Pd	ErSbPd
ErPd3	SbPd2
ErSbPd	SbPd2
Er5Sb3	ErPd
ErSbPd	Sb
ErSb	ErSbPd
Pd	ErPd3
ErPd	Er3Pd4
ErSb	Er3Pd4
ErPd3	ErSbPd
Mg3Bi2	Mg2Ni
NiBi3	MgNi2
MgNiBi	Mg3Bi2
MgNiBi	Bi
Mg	Mg2Ni
Mg2Ni	MgNi2
Mg3Bi2	MgNi2
Ni	MgNi2
MgNiBi	NiBi3
MgNiBi	MgNi2
I	MnI2
MnI2	Mn
Ba	Ba5Ge3
Ba3Al2Ge2	Ba4Al5
BaAl4	Ba3Al2Ge2
BaAlGe	BaGe
Ba3Ge4	Ba3Ge5
Ba3Ge4	Ba5Al2Ge7
BaGe	Ba5Al2Ge7
BaGe	Ba5Ge3
Ba4Al5	Ba7Al10
Ba5Al2Ge7	BaAl2Ge2
BaAlGe	Ba7Al4Ge9
BaGe2	Ba5Al2Ge7
BaAl2Ge2	Al
Ba7Al10	BaAl4
Ba3Ge5	Ba5Al2Ge7
BaAl4	Al
Ba7Al4Ge9	BaAl2Ge2
Ge	BaAl2Ge2
Ba7Al10	Ba3Al2Ge2
BaGe2	Ba3Ge5
BaAlGe	BaAl4
BaGe2	Ge
Ba4Al5	Ba
Ba3Al2Ge2	BaGe
BaGe	Ba7Al4Ge9
BaAlGe	Ba3Al2Ge2
BaAlGe	BaAl2Ge2
Ba7Al4Ge9	Ba5Al2Ge7
BaGe	Ba3Ge4
BaGe2	BaAl2Ge2
Ba4Al5	Ba5Ge3
Ba3Al2Ge2	Ba5Ge3
BaAl4	BaAl2Ge2
ZrCu5	Zr7Cu10
Zr2Cu	Zr7Cu10
Zr	Zr2Cu
ZrCu5	Cu
H	PuH3
PuH2	PuH3
PuH2	Pu
NiSb2	TmNiSb
TmNi5	TmNiSb
TmNi2	TmNiSb
TmNiSb	TmSb
Ni3Sb	TmNiSb
Tm3Ni	Tm5Sb3
Ni5Sb2	TmNiSb
NiSb	TmNiSb
TmNi5	Ni3Sb
TmSb	TmNi
TmNi3	TmNiSb
TmNiSb	TmNi
Tm5Sb3	TmNi
NiSb2	TmSb
Nb3Te4	Nb5Te4
NbTe2	NbTe4
NbTe4	Te
Nb	Nb5Te4
NbTe2	Nb3Te4
PbF3	PbF4
PbF3	PbF2
PbF4	F
PbF2	Pb
NdBiPd	NdPd
Bi	NdBi
BiPd	NdBiPd
Nd	NdPd
BiPd3	NdPd3
NdBi	Nd5Bi3
NdBi	NdPd
NdPd3	Pd
Nd	Nd5Bi3
NdPd3	NdPd
NdBiPd	NdBi
Bi2Pd5	NdPd3
Bi2Pd	NdBiPd
Bi	NdBiPd
Nd5Bi3	NdPd
NdPd3	NdBiPd
BiPd	NdPd3
NiI2	Ni
NiI2	I
DyAg	Dy
DyAg	DyAg2
DyAg2	Ag
Rb2Se3	RbSe
Rb2Se	RbSe
Rb2Se5	Rb2Se3
Rb2Se5	Se
Rb2Se	Rb
Ti	Ti2Cu
TiCu4	Cu
Ti2Cu	TiCu
TiCu4	TiCu
ZrPd	Zr2Pd
ZrPd3	Pd
ZrPd	ZrPd3
Zr2Pd	Zr
USn3	USnPt
USn3	Sn
UPt2	UPt
U	USnPt
Sn3Pt2	USnPt
Sn2Pt	USnPt
U	USn3
SnPt	UPt
Pt	UPt3
USn3	Sn4Pt
UPt	U
UPt	USnPt
USn3	Sn2Pt
UPt2	SnPt
SnPt3	UPt3
UPt2	UPt3
Sn3Pt2	UPt
SnPt	UPt3
Ho5Sb3	HoPt
HoSbPt	HoSb
SbPt	HoPt3
HoPt3	Sb2Pt3
HoPt	HoSb
HoSbPt	HoPt
HoSbPt	Sb2Pt
HoPt3	Sb2Pt
HoSb	Sb2Pt
HoSbPt	HoPt3
Ho5Pt3	Ho5Sb3
Gd5Sn3	Gd5Sn4
Gd3Sn7	Sn
GdAu3	GdSnAu
SnAu	GdAu3
GdSnAu	GdAu
Gd5Sn4	GdSnAu
SnAu	GdSnAu
Gd	Gd5Sn3
Gd5Sn3	GdAu
Gd3Sn7	GdSnAu
Gd3Sn7	Sn4Au
Sn4Au	GdSnAu
Gd3Sn7	Gd5Sn4
GdSnAu	GdAu2
Sn2Au	GdSnAu
Gd5Sn4	GdAu
LiPd3	LiPd
Li2Pd	LiPd
Li2Pd	Li3Pd
LiPd3	Pd
Li3Pd	Li
YPd	YBi
Bi	YBiPd
YPd3	YPd
YPd3	YBiPd
BiPd3	YPd3
Y5Bi3	YBi
Y5Bi3	YPd
Y	YPd
Bi2Pd5	YPd3
YPd3	Pd
YPd	YBiPd
BiPd	YBiPd
YBi	YBiPd
Y	Y5Bi3
Bi	YBi
Bi2Pd	YBiPd
YPd3	BiPd
YbBiPt	Yb4Bi3
YbPt	Yb4Bi3
Yb5Pt3	Yb5Bi3
YbBiPt	Bi2Pt
YbBiPt	Bi
YbBiPt	YbBi2
YbPt2	Yb4Bi3
Bi2Pt	YbPt2
YbBiPt	YbPt2
Yb5Pt3	Yb4Bi3
ScAg4	Ag
ScAg	ScAg2
ScAg	Sc
ScAg4	ScAg2
BaCl2	Cl
BaCl2	Ba
Ni5Sb2	ScNiSb
ScNiSb	Sb
ScNiSb	Sc2Sb
Sc2Ni	Sc2Sb
ScNi2	ScNiSb
Sc2Ni7	ScNiSb
Sc2Sb	ScNi
Ni	ScNiSb
ScNi	ScNiSb
Ni3Sb	ScNiSb
ScSb	ScNiSb
NiSb	ScNiSb
ScNiSb	NiSb2
Zn11Ni2	ZnNiSb
ZnNiSb	ZnNi
ZnNiSb	Sb
ZnSb	Zn
ZnNiSb	NiSb2
ZnSb	Sb
NiSb	ZnNi
Ni5Sb2	ZnNi
ZnNiSb	NiSb
Zn11Ni2	ZnSb
Ni3Sb	ZnNi
ZnNiSb	ZnSb
HoB12	HoB4
HoB4	HoB2
[truncated: 216,043 more rows]
