# Supplementary material for: Network analysis of synthesizable materials discovery
Source: Nat Commun. 2019 May 1;10:2018. doi: 10.1038/s41467-019-10030-5 (PMC6494829; doi:10.1038/s41467-019-10030-5)
Supplement: Supplementary file 3 — Supplementary Data 1 [file 41467_2019_10030_MOESM3_ESM.zip › data/NetworkParams_HypoMaterials_v1.1.json]

{"LiTiGa2Cu4": {"eigen_cent": [0.0034404738920316377, 0.0032907796301032731, 0.0029887182973624498, 0.0027905201091332921, 0.0025887651603888422, 0.0023935879002183352, 0.0023019818351842423, 0.0021711566241774719, 0.0020785560991667439, 0.0020699867726336088], "deg_cent": [0.0012312238364934746, 0.0009235315847801995, 0.0007211885186787826, 0.0005777007510109763, 0.0004725004725004725, 0.00039218762255863204, 0.00034071550255536625, 0.0002959105166597621, 0.0002643824027072758, 0.0002596997870461746], "shortest_path": [2.9300837026095521, 2.9477377654662975, 2.9668301124891836, 2.99202865064695, 3.0125673249551168, 3.0198431372549019, 3.0301853366039793, 3.0299443721150432, 3.0362713477502248, 3.0390568193622105], "deg_neigh": [145.0, 175.8, 204.2, 229.2, 251.8, 284.4, 312.0, 356.4, 382.8, 385.6], "deg": [5, 5, 5, 5, 5, 5, 5, 5, 5, 5], "clus_coeff": [0.6, 0.6, 0.6, 0.6, 0.6, 0.6, 0.6, 0.6, 0.6, 0.6], "discovery": null}, "Eu4Mn4O11": {"eigen_cent": [0.0047150495222883062, 0.0046152660362383541, 0.0042242993076105967, 0.0051853404750042955, 0.0048844915715985232, 0.0045662275856356163, 0.0044512748921996257, 0.0042685441332136441, 0.0042144648837515791, 0.0041952460962214437], "deg_cent": [0.0007387343018960847, 0.0005541189508681197, 0.00043271311120726956, 0.00046216060080878107, 0.000378000378000378, 0.0003137500980469056, 0.000272572402044293, 0.0002959105166597621, 0.00031725888324873094, 0.00031163974445540954], "shortest_path": [2.9000492368291484, 2.9181902123730379, 2.9388520334583212, 2.9131238447319778, 2.9283756968723424, 2.9312941176470586, 2.9372444807849551, 2.9369156113149484, 2.9423148099191034, 2.944011633946193], "deg_neigh": [303.3333333333333, 374.6666666666667, 438.6666666666667, 428.25, 481.5, 561.0, 623.0, 572.6, 520.0, 522.6666666666666], "deg": [3, 3, 3, 4, 4, 4, 4, 5, 6, 6], "clus_coeff": [1.0, 1.0, 1.0, 0.8333333333333334, 0.8333333333333334, 0.8333333333333334, 0.8333333333333334, 0.8, 0.7333333333333333, 0.7333333333333333], "discovery": null}, "GaFeIr2": {"eigen_cent": [6.3149109006078986e-05, 5.5108714969371252e-05, 4.8457147680339461e-05, 4.2149266136745833e-05, 3.8510677774115927e-05, 3.48110906056974e-05, 8.1517867379395575e-05, 7.3367916578738016e-05, 6.9360549782434801e-05, 6.8942788964288179e-05], "deg_cent": [0.0002462447672986949, 0.0001847063169560399, 0.00014423770373575654, 0.00011554015020219527, 9.45000945000945e-05, 7.84375245117264e-05, 0.0001362862010221465, 0.00011836420666390484, 0.00010575296108291032, 0.00010387991481846985], "shortest_path": [3.9926144756277697, 4.0107109879963065, 4.0258148254975481, 4.0541820702402953, 4.0616082396295949, 4.0654117647058827, 3.9931861542654676, 3.9931944608829446, 3.9970919473378101, 3.9980263841279733], "deg_neigh": [15.0, 16.0, 17.0, 17.0, 19.0, 21.0, 20.5, 21.5, 23.0, 23.0], "deg": [1, 1, 1, 1, 1, 1, 2, 2, 2, 2], "clus_coeff": [0, 0, 0, 0, 0, 0, 1.0, 1.0, 1.0, 1.0], "discovery": null}, "Ce2MgIn": {"eigen_cent": [3.5652355363645896e-05, 3.4992958205295071e-05, 7.5829399668346915e-05, 7.2024219521449413e-05, 6.5694024240438078e-05, 5.641354297260779e-05, 5.0684358259970624e-05, 4.3112744097461608e-05, 3.9141078160750818e-05, 3.8919455216582783e-05], "deg_cent": [0.0002462447672986949, 0.0001847063169560399, 0.00043271311120726956, 0.0003466204506065858, 0.0002835002835002835, 0.00023531257353517923, 0.00020442930153321976, 0.00017754630999585724, 0.00015862944162436547, 0.00015581987222770477], "shortest_path": [4.0760709010339733, 4.0980609418282548, 4.0007210845111043, 4.017329020332717, 4.0308986109798735, 4.0321568627450981, 4.0394521668029437, 4.0404781630962248, 4.0436207899328505, 4.0437831100031163], "deg_neigh": [8.0, 15.0, 17.0, 18.0, 19.0, 22.0, 24.0, 27.666666666666668, 29.333333333333332, 30.333333333333332], "deg": [1, 1, 3, 3, 3, 3, 3, 3, 3, 3], "clus_coeff": [0, 0, 0.6666666666666666, 0.6666666666666666, 0.6666666666666666, 0.6666666666666666, 0.6666666666666666, 0.6666666666666666, 0.6666666666666666, 0.6666666666666666], "discovery": null}, "VMo2W": {"eigen_cent": [0.00319913344944556, 0.0028379532432506569, 0.002528577881077387, 0.0022786788475540613, 0.002083752409726736, 0.0018539544744335999, 0.0017269483770813163, 0.0016070553127916338, 0.0015201641770304147, 0.0015162969249607244], "deg_cent": [0.0004924895345973898, 0.0003694126339120798, 0.0002884754074715131, 0.00023108030040439053, 0.000189000189000189, 0.0001568750490234528, 0.0001362862010221465, 0.00011836420666390484, 0.00010575296108291032, 0.00010387991481846985], "shortest_path": [3.0878877400295419, 3.1204062788550324, 3.1488318430920104, 3.1901571164510165, 3.215345365208353, 3.219607843137255, 3.2260152630144452, 3.2211504320037876, 3.2230740760323586, 3.2232263425781658], "deg_neigh": [215.5, 244.0, 272.5, 305.5, 332.0, 364.0, 381.5, 418.5, 449.0, 457.0], "deg": [2, 2, 2, 2, 2, 2, 2, 2, 2, 2], "clus_coeff": [0, 0, 0, 0, 0, 0, 0, 0, 0, 0], "discovery": null}, "LiBe2Ir": {"eigen_cent": [0.0013510919445995648, 0.0012185165938479623, 0.0010975512569928081, 0.0009718504346657369, 0.00090574013304165943, 0.00076985203878831275, 0.00070445186978719272, 0.00063163451431412347, 0.00058339903814748361, 0.00058167955490995629], "deg_cent": [0.0002462447672986949, 0.0001847063169560399, 0.00014423770373575654, 0.00011554015020219527, 9.45000945000945e-05, 7.84375245117264e-05, 6.814310051107325e-05, 5.918210333195242e-05, 5.287648054145516e-05, 5.1939957409234925e-05], "shortest_path": [3.2658788774002954, 3.2976915974145893, 3.321026824343813, 3.3428835489833642, 3.3545308513653973, 3.3738823529411763, 3.3920005451076589, 3.403893951946976, 3.41701475175805, 3.4189778747273292], "deg_neigh": [274.0, 316.0, 381.0, 405.0, 449.0, 478.0, 493.0, 518.0, 544.0, 548.0], "deg": [1, 1, 1, 1, 1, 1, 1, 1, 1, 1], "clus_coeff": [0, 0, 0, 0, 0, 0, 0, 0, 0, 0], "discovery": null}, "Pr2MgTl": {"eigen_cent": [4.2714460742448966e-05, 7.8893598744766107e-05, 6.5587956697221072e-05, 8.7225546145802308e-05, 0.00010509150708932585, 0.00012623819256010846, 0.00011500376574008585, 0.00010086991029223983, 9.2918294329812158e-05, 9.2389737869177934e-05], "deg_cent": [0.0002462447672986949, 0.0003694126339120798, 0.0002884754074715131, 0.0003466204506065858, 0.000378000378000378, 0.0003137500980469056, 0.000272572402044293, 0.00023672841332780968, 0.00021150592216582064, 0.0002077598296369397], "shortest_path": [3.9953225012309206, 3.9798707294552171, 4.003461205653303, 4.0234519408502774, 3.933383728621374, 3.9220392156862744, 3.9313845734532569, 3.9363830039057879, 3.9403584835827208, 3.9411550846577335], "deg_neigh": [3.0, 10.5, 11.5, 11.333333333333334, 16.0, 18.5, 19.5, 21.5, 22.5, 22.75], "deg": [1, 2, 2, 3, 4, 4, 4, 4, 4, 4], "clus_coeff": [0, 1.0, 1.0, 0.6666666666666666, 0.6666666666666666, 0.6666666666666666, 0.6666666666666666, 0.6666666666666666, 0.6666666666666666, 0.6666666666666666], "discovery": null}, "Li4TcRhO6": {"eigen_cent": [0.0033809435566176148, 0.0031104123404617269, 0.0028193476355339465, 0.0025862488258924727, 0.0024609010079819941, 0.0022237192178175243, 0.0021042348939001154, 0.0019361678038622085, 0.0018370095313047969, 0.0018830147492614204], "deg_cent": [0.0009849790691947797, 0.0007388252678241596, 0.0005769508149430262, 0.00046216060080878107, 0.000378000378000378, 0.0003137500980469056, 0.000272572402044293, 0.00023672841332780968, 0.00021150592216582064, 0.0002596997870461746], "shortest_path": [3.0228951255539145, 3.0446906740535549, 3.063022786270551, 3.0916127541589651, 3.1042237550789, 3.1141176470588237, 3.1210820387026437, 3.1268789205823175, 3.1327129487653993, 3.1346733146359198], "deg_neigh": [117.5, 139.25, 159.0, 175.75, 199.25, 216.75, 230.5, 248.75, 260.75, 215.2], "deg": [4, 4, 4, 4, 4, 4, 4, 4, 4, 5], "clus_coeff": [0.5, 0.5, 0.5, 0.5, 0.5, 0.5, 0.5, 0.5, 0.5, 0.7], "discovery": null}, "Ac2AgSn": {"eigen_cent": [0.0026716650572703969, 0.0025181617321426856, 0.0022397898690738691, 0.0020606872057675517, 0.0019028577429908468, 0.0017054651774946609, 0.0016278792046109242, 0.001498167726998403, 0.0014251063345543235, 0.0014208794617737617], "deg_cent": [0.0004924895345973898, 0.0003694126339120798, 0.0002884754074715131, 0.00023108030040439053, 0.000189000189000189, 0.0001568750490234528, 0.0001362862010221465, 0.00011836420666390484, 0.00010575296108291032, 0.00010387991481846985], "shortest_path": [3.0192023633677989, 3.0417359187442288, 3.0553792904528412, 3.0786737523105359, 3.0986487763394122, 3.1027450980392155, 3.1066366857454346, 3.1039768019884009, 3.1079680642944005, 3.1100031162355872], "deg_neigh": [213.0, 256.0, 303.0, 338.0, 364.0, 398.5, 443.0, 500.5, 535.0, 541.0], "deg": [2, 2, 2, 2, 2, 2, 2, 2, 2, 2], "clus_coeff": [0, 0, 0, 0, 0, 0, 0, 0, 0, 0], "discovery": null}, "TiNbTc2": {"eigen_cent": [0.0027345142604140935, 0.0023795085307772089, 0.0021219654240488793, 0.0018946147255899781, 0.0017156522076281508, 0.0015490612129411114, 0.0014364141239021477, 0.001299204440469623, 0.0012131739989487416, 0.0012075383094586733], "deg_cent": [0.0007387343018960847, 0.0005541189508681197, 0.00043271311120726956, 0.0003466204506065858, 0.0002835002835002835, 0.00023531257353517923, 0.00020442930153321976, 0.00017754630999585724, 0.00015862944162436547, 0.00015581987222770477], "shortest_path": [3.0984736582964056, 3.1318559556786703, 3.1636861840207673, 3.2028650646950094, 3.2294245488046869, 3.2330196078431372, 3.2365085854456255, 3.2377796188898094, 3.2434304446676889, 3.2438973719746547], "deg_neigh": [108.66666666666667, 115.66666666666667, 132.0, 142.66666666666666, 149.33333333333334, 165.66666666666666, 172.66666666666666, 181.0, 192.0, 194.0], "deg": [3, 3, 3, 3, 3, 3, 3, 3, 3, 3], "clus_coeff": [0.6666666666666666, 0.6666666666666666, 0.6666666666666666, 0.6666666666666666, 0.6666666666666666, 0.6666666666666666, 0.6666666666666666, 0.6666666666666666, 0.6666666666666666, 0.6666666666666666], "discovery": null}, "Ga2CoRu": {"eigen_cent": [0.003297146848137175, 0.0030616728343261243, 0.0027677224829645098, 0.0026184487643991865, 0.0024565568110164297, 0.0022452191342796405, 0.0021130119823205159, 0.0020144186913538891, 0.0018878558525235011, 0.0018812925043645372], "deg_cent": [0.0007387343018960847, 0.0005541189508681197, 0.00043271311120726956, 0.00046216060080878107, 0.000378000378000378, 0.0003137500980469056, 0.000272572402044293, 0.0002959105166597621, 0.0002643824027072758, 0.0002596997870461746], "shortest_path": [3.053914327917282, 3.0605724838411819, 3.0726853187193539, 3.0767097966728283, 3.0835301899272416, 3.0951372549019607, 3.106500408830744, 3.0865191146881288, 3.0927933167662456, 3.0931754440635713], "deg_neigh": [174.0, 214.0, 260.3333333333333, 246.5, 289.75, 325.25, 346.25, 312.4, 326.2, 329.2], "deg": [3, 3, 3, 4, 4, 4, 4, 5, 5, 5], "clus_coeff": [0.6666666666666666, 0.6666666666666666, 0.6666666666666666, 0.5, 0.5, 0.5, 0.5, 0.5, 0.5, 0.5], "discovery": null}, "NbTc2Sn": {"eigen_cent": [0.0024373508012647191, 0.0021869682763980378, 0.0019498654970969919, 0.0017656067277746733, 0.0016113249635627039, 0.0014500484393287698, 0.0013617017265825588, 0.0012540913966856389, 0.001186276754511933, 0.0011793030633398774], "deg_cent": [0.0007387343018960847, 0.0005541189508681197, 0.00043271311120726956, 0.0003466204506065858, 0.0002835002835002835, 0.00023531257353517923, 0.00020442930153321976, 0.00017754630999585724, 0.00015862944162436547, 0.00015581987222770477], "shortest_path": [3.0812407680945348, 3.1067405355493998, 3.1309489472166137, 3.1706330868761552, 3.1972975526788243, 3.1975686274509805, 3.1993049877350779, 3.1974789915966388, 3.20287632845133, 3.2043731172743328], "deg_neigh": [109.66666666666667, 123.33333333333333, 139.33333333333334, 148.66666666666666, 156.33333333333334, 172.33333333333334, 181.66666666666666, 194.66666666666666, 204.66666666666666, 205.66666666666666], "deg": [3, 3, 3, 3, 3, 3, 3, 3, 3, 3], "clus_coeff": [0.6666666666666666, 0.6666666666666666, 0.6666666666666666, 0.6666666666666666, 0.6666666666666666, 0.6666666666666666, 0.6666666666666666, 0.6666666666666666, 0.6666666666666666, 0.6666666666666666], "discovery": null}, "NdBiAu2": {"eigen_cent": [0.0019508831130096969, 0.0017990363245349303, 0.001613002515904454, 0.0014816846744456894, 0.001369499703885985, 0.0012656423391921518, 0.0012219566856246972, 0.0011458163177761559, 0.0010881667800586494, 0.0010851717234526897], "deg_cent": [0.0007387343018960847, 0.0005541189508681197, 0.00043271311120726956, 0.0003466204506065858, 0.0002835002835002835, 0.00023531257353517923, 0.00020442930153321976, 0.00017754630999585724, 0.00015862944162436547, 0.00015581987222770477], "shortest_path": [3.1065977351058591, 3.1327793167128348, 3.1473896740698009, 3.1769870609981514, 3.1957856940376077, 3.1993725490196079, 3.1990324339056966, 3.1944017043437092, 3.1980648231375244, 3.1992832658148957], "deg_neigh": [87.0, 104.0, 121.66666666666667, 134.0, 145.33333333333334, 163.0, 190.66666666666666, 215.33333333333334, 229.0, 234.33333333333334], "deg": [3, 3, 3, 3, 3, 3, 3, 3, 3, 3], "clus_coeff": [0.6666666666666666, 0.6666666666666666, 0.6666666666666666, 0.6666666666666666, 0.6666666666666666, 0.6666666666666666, 0.6666666666666666, 0.6666666666666666, 0.6666666666666666, 0.6666666666666666], "discovery": null}, "GdMgCd2": {"eigen_cent": [0.0011047509232435578, 0.0011669392236156395, 0.0010948380269539153, 0.00098007708329551761, 0.00089682438622715709, 0.00077020668260954078, 0.00070475704646966641, 0.00063709726800786329, 0.00058633714780865966, 0.00058472151525881745], "deg_cent": [0.0012312238364934746, 0.0011082379017362395, 0.0010096639261502956, 0.0008087810514153668, 0.0006615006615006615, 0.0005490626715820849, 0.0004770017035775128, 0.0004142747233236669, 0.00037013536379018613, 0.00036357970186464447], "shortest_path": [3.3188084687346135, 3.2642659279778394, 3.2856936832996828, 3.3057994454713495, 3.3342152508740432, 3.3537254901960782, 3.3746933769419458, 3.3876790152680791, 3.4016813831755934, 3.4007998338007686], "deg_neigh": [49.8, 53.666666666666664, 55.857142857142854, 61.285714285714285, 65.14285714285714, 73.0, 76.57142857142857, 83.85714285714286, 88.71428571428571, 93.28571428571429], "deg": [5, 6, 7, 7, 7, 7, 7, 7, 7, 7], "clus_coeff": [0.3, 0.3333333333333333, 0.3333333333333333, 0.3333333333333333, 0.3333333333333333, 0.3333333333333333, 0.3333333333333333, 0.3333333333333333, 0.3333333333333333, 0.3333333333333333], "discovery": null}, "PmPdO3": {"eigen_cent": [0.0017066691608949287, 0.0017137648959715433, 0.0015840268117881676, 0.0015871466568485408, 0.0016130851309563358, 0.0016873205472440274, 0.001811281363706203, 0.0020076737956202443, 0.002056542037216896, 0.0020738215998303109], "deg_cent": [0.0004924895345973898, 0.0003694126339120798, 0.0002884754074715131, 0.00023108030040439053, 0.000189000189000189, 0.0001568750490234528, 0.0001362862010221465, 0.00017754630999585724, 0.00015862944162436547, 0.00015581987222770477], "shortest_path": [3.2769571639586412, 3.3102493074792245, 3.3429477934813958, 3.3806608133086877, 3.4077293773032222, 3.3975686274509802, 3.3891387298991549, 3.2465380518404543, 3.2454396446888385, 3.2465461722239533], "deg_neigh": [295.0, 369.0, 452.0, 531.0, 627.0, 792.0, 950.0, 766.0, 882.3333333333334, 903.3333333333334], "deg": [2, 2, 2, 2, 2, 2, 2, 3, 3, 3], "clus_coeff": [0, 0, 0, 0, 0, 0, 0, 0.6666666666666666, 0.6666666666666666, 0.6666666666666666], "discovery": null}, "Be2CoPt": {"eigen_cent": [0.0018074264460745436, 0.0016903355633517876, 0.0015404362380437757, 0.0014496854651899166, 0.00136619732604149, 0.0012539163240811633, 0.0011865735340198132, 0.0010936123613976472, 0.0010237541756668983, 0.0010185186214322515], "deg_cent": [0.0007387343018960847, 0.0005541189508681197, 0.00043271311120726956, 0.0003466204506065858, 0.0002835002835002835, 0.00023531257353517923, 0.00020442930153321976, 0.00017754630999585724, 0.00015862944162436547, 0.00015581987222770477], "shortest_path": [3.1482028557360904, 3.1604801477377653, 3.1756561869051052, 3.1968576709796674, 3.2111877539450062, 3.2202352941176469, 3.2296266012537478, 3.2323351875961652, 3.23777296039761, 3.2392230185935391], "deg_neigh": [101.66666666666667, 125.0, 152.66666666666666, 183.66666666666666, 213.66666666666666, 240.66666666666666, 255.33333333333334, 273.3333333333333, 285.3333333333333, 287.3333333333333], "deg": [3, 3, 3, 3, 3, 3, 3, 3, 3, 3], "clus_coeff": [0.6666666666666666, 0.6666666666666666, 0.6666666666666666, 0.6666666666666666, 0.6666666666666666, 0.6666666666666666, 0.6666666666666666, 0.6666666666666666, 0.6666666666666666, 0.6666666666666666], "discovery": null}, "AcAg2Pb": {"eigen_cent": [0.0022001059207082904, 0.0021084821476808936, 0.0018942667214146692, 0.0017628258584262671, 0.0016353864743791431, 0.001480500701509572, 0.0014228368542257511, 0.0013158199615609101, 0.0012582147466461513, 0.0012551733929037428], "deg_cent": [0.0002462447672986949, 0.0001847063169560399, 0.00014423770373575654, 0.00011554015020219527, 9.45000945000945e-05, 7.84375245117264e-05, 6.814310051107325e-05, 5.918210333195242e-05, 5.287648054145516e-05, 5.1939957409234925e-05], "shortest_path": [3.0455440669620875, 3.0666666666666669, 3.0817709835592733, 3.1031654343807764, 3.1235944439194934, 3.1280000000000001, 3.1317797765058599, 3.129364421825068, 3.1332945592978376, 3.1353484990131921], "deg_neigh": [384.0, 466.0, 557.0, 627.0, 677.0, 746.0, 833.0, 944.0, 1013.0, 1025.0], "deg": [1, 1, 1, 1, 1, 1, 1, 1, 1, 1], "clus_coeff": [0, 0, 0, 0, 0, 0, 0, 0, 0, 0], "discovery": null}, "Li3Y3Se2O12": {"eigen_cent": [0.0029423654306665625, 0.0028396549559083404, 0.0028307444368783955, 0.0028067064333573738, 0.0027877844279622106, 0.0028797645587438354, 0.0031593297553759777, 0.0040209571074167928, 0.0045497402254465816, 0.0045627418879962238], "deg_cent": [0.0007387343018960847, 0.0005541189508681197, 0.0005769508149430262, 0.00046216060080878107, 0.000378000378000378, 0.0003137500980469056, 0.00034071550255536625, 0.0003550926199917145, 0.00037013536379018613, 0.00036357970186464447], "shortest_path": [3.1233382570162482, 3.1656509695290858, 3.1985866743582347, 3.2362523105360443, 3.261362562600397, 3.2453333333333334, 3.2267647860452437, 2.9784589892294946, 2.9745148839422622, 2.9760049859769397], "deg_neigh": [286.0, 346.6666666666667, 323.25, 382.75, 451.0, 571.75, 562.2, 628.1666666666666, 659.0, 671.5714285714286], "deg": [3, 3, 4, 4, 4, 4, 5, 6, 7, 7], "clus_coeff": [0.3333333333333333, 0.3333333333333333, 0.5, 0.5, 0.5, 0.5, 0.7, 0.8, 0.7142857142857143, 0.7142857142857143], "discovery": null}, "LaZnAu2": {"eigen_cent": [4.5274078288919476e-05, 0.00014706650776868957, 0.00016659349639042869, 0.00014806246498170228, 0.00019405571302587326, 0.00016513848440676825, 0.00015146714027388064, 0.00013795676305211605, 0.00012783248856703717, 0.00012742211941683807], "deg_cent": [0.0002462447672986949, 0.0003694126339120798, 0.00043271311120726956, 0.0003466204506065858, 0.000378000378000378, 0.0003137500980469056, 0.000272572402044293, 0.00023672841332780968, 0.00021150592216582064, 0.0002077598296369397], "shortest_path": [4.0662235352043332, 3.7974145891043398, 3.8092010383616959, 3.8360674676524953, 3.8061041292639137, 3.8146666666666667, 3.8234532570182611, 3.8206296603148302, 3.826627187648707, 3.8274124857172533], "deg_neigh": [23.0, 29.5, 32.0, 33.333333333333336, 33.0, 34.25, 34.5, 36.5, 38.0, 38.25], "deg": [1, 2, 3, 3, 4, 4, 4, 4, 4, 4], "clus_coeff": [0, 0, 0.3333333333333333, 0.3333333333333333, 0.5, 0.5, 0.5, 0.5, 0.5, 0.5], "discovery": null}, "NaPrHg2": {"eigen_cent": [9.775648703483571e-05, 8.4636205921435388e-05, 7.1163717631435352e-05, 6.1851785591878213e-05, 5.7193187558702089e-05, 8.5720102007463998e-05, 7.7399701025374423e-05, 0.00010279876576219774, 9.4683772893832446e-05, 9.4020014761048122e-05], "deg_cent": [0.0004924895345973898, 0.0003694126339120798, 0.0002884754074715131, 0.00023108030040439053, 0.000189000189000189, 0.00023531257353517923, 0.00020442930153321976, 0.00023672841332780968, 0.00021150592216582064, 0.0002077598296369397], "shortest_path": [3.9140817331363862, 3.9444136657433058, 3.9600519180847997, 3.9849815157116453, 4.0000944911650764, 3.9981960784313726, 4.0117879531207414, 3.9737247011480648, 3.9810712208533814, 3.9824971434507117], "deg_neigh": [7.0, 8.0, 9.0, 9.5, 11.5, 14.666666666666666, 14.666666666666666, 15.5, 15.5, 15.5], "deg": [2, 2, 2, 2, 2, 3, 3, 4, 4, 4], "clus_coeff": [0, 0, 0, 0, 0, 0.6666666666666666, 0.6666666666666666, 0.5, 0.5, 0.5], "discovery": null}, "Pm2GeAu": {"eigen_cent": [0, 0, 0, 0, 0, 0, 0, 0, 0, 0], "deg_cent": [0, 0, 0, 0, 0, 0, 0, 0, 0, 0], "shortest_path": [0, 0, 0, 0, 0, 0, 0, 0, 0, 0], "deg_neigh": [0, 0, 0, 0, 0, 0, 0, 0, 0, 0], "deg": [0, 0, 0, 0, 0, 0, 0, 0, 0, 0], "clus_coeff": [0, 0, 0, 0, 0, 0, 0, 0, 0, 0], "discovery": null}, "Lu2CuIr": {"eigen_cent": [0.00018151190715880863, 0.00038603691724410801, 0.00037304319238296778, 0.00035921153605328207, 0.00032353548556217116, 0.00027795988185577963, 0.00025420368810948122, 0.00022611512989977853, 0.00020773509882496022, 0.00020663705141939703], "deg_cent": [0.0002462447672986949, 0.0003694126339120798, 0.00043271311120726956, 0.00046216060080878107, 0.000378000378000378, 0.0003137500980469056, 0.000272572402044293, 0.00023672841332780968, 0.00021150592216582064, 0.0002077598296369397], "shortest_path": [3.6804529788281632, 3.5891043397968607, 3.6055667724257283, 3.6288123844731976, 3.6543513181517526, 3.6718431372549021, 3.6833605887162713, 3.6841638063676174, 3.6939671125680751, 3.6958034694089541], "deg_neigh": [18.0, 26.0, 22.666666666666668, 21.5, 23.75, 24.5, 24.5, 26.25, 26.25, 26.25], "deg": [1, 2, 3, 4, 4, 4, 4, 4, 4, 4], "clus_coeff": [0, 1.0, 0.3333333333333333, 0.5, 0.5, 0.5, 0.5, 0.5, 0.5, 0.5], "discovery": null}, "AcRh": {"eigen_cent": [0.0030487940651158889, 0.0027405853370557694, 0.0024140070141073647, 0.0021585040325346081, 0.0019848279956290655, 0.00174082843264045, 0.0016196167635221237, 0.0014481859318865927, 0.0013490080461614584, 0.0013416426285576275], "deg_cent": [0.0012312238364934746, 0.0009235315847801995, 0.0007211885186787826, 0.0005777007510109763, 0.0004725004725004725, 0.00039218762255863204, 0.00034071550255536625, 0.0002959105166597621, 0.0002643824027072758, 0.0002596997870461746], "shortest_path": [3.070162481536189, 3.0912280701754384, 3.1199884626478225, 3.1452171903881703, 3.1612964187848438, 3.1718431372549021, 3.1768874352684655, 3.1844596993727068, 3.1905567599005975, 3.1929469201204945], "deg_neigh": [69.6, 84.2, 95.2, 104.2, 112.6, 119.6, 128.4, 135.6, 141.4, 142.2], "deg": [5, 5, 5, 5, 5, 5, 5, 5, 5, 5], "clus_coeff": [0.5, 0.5, 0.5, 0.5, 0.5, 0.5, 0.5, 0.5, 0.5, 0.5], "discovery": null}, "TiTc2Mo": {"eigen_cent": [0.0030399630931627034, 0.0026782807923770935, 0.0023815665817103976, 0.0021414667998581913, 0.001950400650741138, 0.0017260124846956804, 0.001603664325583692, 0.0014710854856077522, 0.0013878184454295239, 0.0013819718242650402], "deg_cent": [0.0007387343018960847, 0.0005541189508681197, 0.00043271311120726956, 0.0003466204506065858, 0.0002835002835002835, 0.00023531257353517923, 0.00020442930153321976, 0.00017754630999585724, 0.00015862944162436547, 0.00015581987222770477], "shortest_path": [3.0731166912850814, 3.1072945521698982, 3.1419094317854053, 3.1796441774491684, 3.2054237928753659, 3.2103529411764704, 3.2130689561188333, 3.2113859628358385, 3.215671760164966, 3.2164225615456528], "deg_neigh": [132.33333333333334, 145.33333333333334, 162.66666666666666, 180.33333333333334, 192.33333333333334, 207.33333333333334, 215.33333333333334, 231.33333333333334, 243.33333333333334, 246.0], "deg": [3, 3, 3, 3, 3, 3, 3, 3, 3, 3], "clus_coeff": [1.0, 1.0, 1.0, 1.0, 1.0, 1.0, 1.0, 1.0, 1.0, 1.0], "discovery": null}, "ErMgCu2": {"eigen_cent": [0.00034400198982509551, 0.00030131688936852868, 0.00028341218656273106, 0.00024895533760389751, 0.00022179945714772111, 0.00026573303459975962, 0.00024315341558344035, 0.0002153773331346975, 0.00020261457835801648, 0.00020126035972573055], "deg_cent": [0.0004924895345973898, 0.0003694126339120798, 0.0002884754074715131, 0.00023108030040439053, 0.000189000189000189, 0.00023531257353517923, 0.00020442930153321976, 0.00017754630999585724, 0.00015862944162436547, 0.00015581987222770477], "shortest_path": [3.5920728705071392, 3.6195752539242845, 3.6309489472166137, 3.6650878003696858, 3.6895020315600493, 3.6849411764705882, 3.69869174161897, 3.7055864599360873, 3.7151165864749114, 3.7150721927911086], "deg_neigh": [28.5, 31.0, 37.0, 40.0, 43.0, 51.0, 52.666666666666664, 56.666666666666664, 65.33333333333333, 65.33333333333333], "deg": [2, 2, 2, 2, 2, 3, 3, 3, 3, 3], "clus_coeff": [1.0, 1.0, 1.0, 1.0, 1.0, 1.0, 1.0, 1.0, 1.0, 1.0], "discovery": null}, "VZnRu2": {"eigen_cent": [0.0015377069222991379, 0.0014210234112022348, 0.0012699264574508097, 0.00116149893590513, 0.0010827325573180833, 0.00098394514643900758, 0.00091957578940629538, 0.00084463122960117345, 0.00084856481933271875, 0.00084757822383511232], "deg_cent": [0.0004924895345973898, 0.0003694126339120798, 0.0002884754074715131, 0.00023108030040439053, 0.000189000189000189, 0.0001568750490234528, 0.0001362862010221465, 0.00011836420666390484, 0.00015862944162436547, 0.00015581987222770477], "shortest_path": [3.1683899556868536, 3.1815327793167127, 3.1967118546293625, 3.2225046210720887, 3.2304639516205236, 3.2414901960784315, 3.2508176614881439, 3.2560658066043318, 3.2530534552952997, 3.2543886984522699], "deg_neigh": [113.5, 138.5, 167.0, 195.5, 232.0, 261.5, 281.0, 305.0, 231.0, 234.33333333333334], "deg": [2, 2, 2, 2, 2, 2, 2, 2, 3, 3], "clus_coeff": [1.0, 1.0, 1.0, 1.0, 1.0, 1.0, 1.0, 1.0, 0.6666666666666666, 0.6666666666666666], "discovery": null}, "CsPu2O4": {"eigen_cent": [0.0026150381847550286, 0.0023560730019403166, 0.0021330526176608321, 0.0019469724240444414, 0.0017748106525194115, 0.0016608320211085167, 0.0015773351654470222, 0.0014960384785594047, 0.0014174912674175283, 0.0014090132934540909], "deg_cent": [0.0009849790691947797, 0.0007388252678241596, 0.0005769508149430262, 0.00046216060080878107, 0.000378000378000378, 0.00039218762255863204, 0.00034071550255536625, 0.0003550926199917145, 0.00031725888324873094, 0.00031163974445540954], "shortest_path": [3.0482520925652388, 3.076269621421976, 3.0920103836169601, 3.121072088724584, 3.1398469243125766, 3.1473725490196078, 3.1497001907876805, 3.1517339330098237, 3.1569290963887275, 3.1573179599044354], "deg_neigh": [68.0, 76.75, 89.75, 98.25, 108.0, 98.8, 104.6, 99.33333333333333, 103.83333333333333, 104.0], "deg": [4, 4, 4, 4, 4, 5, 5, 6, 6, 6], "clus_coeff": [0.8333333333333334, 0.8333333333333334, 0.8333333333333334, 0.8333333333333334, 0.8333333333333334, 0.8, 0.8, 0.8, 0.8, 0.8], "discovery": null}, "GaFeRh2": {"eigen_cent": [0.0034000906545139441, 0.0031309797476713314, 0.0028672663670823418, 0.002828717854460404, 0.0026695511432985718, 0.0024274322610625073, 0.0022887437694450834, 0.0021196853446355662, 0.002004317985655011, 0.0019944878434135149], "deg_cent": [0.0007387343018960847, 0.0005541189508681197, 0.00043271311120726956, 0.00046216060080878107, 0.000378000378000378, 0.0003137500980469056, 0.000272572402044293, 0.00023672841332780968, 0.00021150592216582064, 0.0002077598296369397], "shortest_path": [3.0256031511570654, 3.0478301015697138, 3.0706662820882609, 3.085836414048059, 3.0954360767268261, 3.1011764705882352, 3.1079994548923411, 3.1092436974789917, 3.1142071590969174, 3.1147813441362833], "deg_neigh": [170.33333333333334, 202.0, 236.0, 217.0, 243.75, 272.75, 291.0, 318.0, 336.25, 337.5], "deg": [3, 3, 3, 4, 4, 4, 4, 4, 4, 4], "clus_coeff": [0, 0, 0, 0.3333333333333333, 0.3333333333333333, 0.3333333333333333, 0.3333333333333333, 0.3333333333333333, 0.3333333333333333, 0.3333333333333333], "discovery": null}, "CaCeZn2": {"eigen_cent": [0.0016380827160224446, 0.0015087411474448138, 0.0012818340923246492, 0.0011754398854893989, 0.001075752560549572, 0.00094019517470702034, 0.00089652323078812904, 0.00078670328428254491, 0.0007233877680044552, 0.00071982448905623766], "deg_cent": [0.0007387343018960847, 0.0007388252678241596, 0.0005769508149430262, 0.0005777007510109763, 0.0004725004725004725, 0.00047062514707035846, 0.0004770017035775128, 0.0004142747233236669, 0.00037013536379018613, 0.00036357970186464447], "shortest_path": [3.3217626784835055, 3.3444136657433057, 3.3764061147966542, 3.3915203327171906, 3.4084853066238305, 3.4221960784313725, 3.4395611883346962, 3.4537815126050422, 3.4662401522762121, 3.4679027734496728], "deg_neigh": [73.0, 71.0, 80.5, 73.8, 80.6, 78.83333333333333, 73.14285714285714, 77.57142857142857, 81.42857142857143, 82.85714285714286], "deg": [3, 4, 4, 5, 5, 6, 7, 7, 7, 7], "clus_coeff": [0.3333333333333333, 0.3333333333333333, 0.3333333333333333, 0.3, 0.3, 0.3333333333333333, 0.3333333333333333, 0.3333333333333333, 0.3333333333333333, 0.3333333333333333], "discovery": null}, "GdMgZn2": {"eigen_cent": [0.0012411206577067765, 0.0011715304930105118, 0.0011006730495576478, 0.00098557747956362456, 0.00090081077921826038, 0.00077405872204032336, 0.00070733585238511151, 0.00066677247822832786, 0.00061462296373982481, 0.00061284702261438109], "deg_cent": [0.0012312238364934746, 0.0012929442186922792, 0.0011539016298860523, 0.0009243212016175621, 0.000756000756000756, 0.0006275001960938112, 0.000545144804088586, 0.0005326389299875718, 0.00047588832487309646, 0.00046745961668311433], "shortest_path": [3.2870507139340228, 3.310803324099723, 3.3347274300548024, 3.3548983364140481, 3.382878200888217, 3.4017254901960783, 3.4211638048514583, 3.4339566812640547, 3.4466240152276213, 3.4453620027007377], "deg_neigh": [60.4, 54.0, 56.375, 61.0, 64.75, 72.875, 76.5, 76.66666666666667, 80.22222222222223, 83.77777777777777], "deg": [5, 7, 8, 8, 8, 8, 8, 9, 9, 9], "clus_coeff": [0.3, 0.23809523809523808, 0.25, 0.25, 0.25, 0.25, 0.25, 0.25, 0.25, 0.25], "discovery": null}, "LiGaPt2": {"eigen_cent": [0.00028731542145739915, 0.00037362628013563632, 0.00031709644571106934, 0.00027868655931943001, 0.00027565133771399741, 0.00024214922495508932, 0.00022781438989548334, 0.00020146215047992617, 0.00018709617677903267, 0.00018631502561882972], "deg_cent": [0.0012312238364934746, 0.0011082379017362395, 0.0008654262224145391, 0.0006932409012131716, 0.000756000756000756, 0.0006275001960938112, 0.000545144804088586, 0.00047345682665561937, 0.00042301184433164127, 0.0004155196592738794], "shortest_path": [3.6957163958641064, 3.6498614958448754, 3.6719065474473607, 3.7043669131238448, 3.6933761693281677, 3.7077647058823531, 3.7234260016353229, 3.730559829565629, 3.7402315867392799, 3.7429625012984316], "deg_neigh": [21.4, 24.333333333333332, 25.166666666666668, 25.666666666666668, 22.625, 24.25, 25.5, 26.125, 26.625, 26.875], "deg": [5, 6, 6, 6, 8, 8, 8, 8, 8, 8], "clus_coeff": [0.4, 0.26666666666666666, 0.26666666666666666, 0.26666666666666666, 0.25, 0.25, 0.25, 0.25, 0.25, 0.25], "discovery": null}, "SrPt": {"eigen_cent": [0.00315155972599627, 0.0037731304640357586, 0.0039009672025783777, 0.0037706524506470594, 0.0034730485295483308, 0.0033587510380861081, 0.0031399809431685048, 0.0029417207110903373, 0.0028725945742882268, 0.0028660842490024667], "deg_cent": [0.0014774686037921695, 0.0016623568526043591, 0.0015866147410933218, 0.0018486424032351243, 0.0016065016065016065, 0.0015687504902345282, 0.001362862010221465, 0.0012428241699710008, 0.0012690355329949238, 0.0012465589778216382], "shortest_path": [3.0723781388478582, 3.0821791320406278, 3.0933083357369484, 3.1188770794824401, 3.1206652178021357, 3.1333333333333333, 3.1370945761787952, 3.135755710734998, 3.1365727277533972, 3.1371663031058481], "deg_neigh": [71.83333333333333, 71.55555555555556, 77.45454545454545, 63.0625, 64.3529411764706, 63.45, 69.15, 75.95238095238095, 73.75, 74.58333333333333], "deg": [6, 9, 11, 16, 17, 20, 20, 21, 24, 24], "clus_coeff": [0.4, 0.5555555555555556, 0.5636363636363636, 0.475, 0.4411764705882353, 0.4, 0.4, 0.4238095238095238, 0.36594202898550726, 0.36594202898550726], "discovery": null}, "PmNiO3": {"eigen_cent": [0.002472724513724163, 0.0024346449078726882, 0.0022394632719443821, 0.002235204546733646, 0.002245371740395785, 0.0023193913713948932, 0.0024386642680747804, 0.0026024742031565667, 0.0026470575570704887, 0.0026629166487788813], "deg_cent": [0.0004924895345973898, 0.0003694126339120798, 0.0002884754074715131, 0.00023108030040439053, 0.000189000189000189, 0.0001568750490234528, 0.0001362862010221465, 0.00017754630999585724, 0.00015862944162436547, 0.00015581987222770477], "shortest_path": [3.1418020679468244, 3.1752539242843953, 3.2053648687626191, 3.2399491682070241, 3.2660871208542002, 3.2622745098039214, 3.2581766148814393, 3.1894307018582082, 3.1899222756833923, 3.1908174924690975], "deg_neigh": [344.5, 427.0, 514.5, 603.0, 711.5, 894.0, 1062.5, 850.6666666666666, 970.0, 992.3333333333334], "deg": [2, 2, 2, 2, 2, 2, 2, 3, 3, 3], "clus_coeff": [1.0, 1.0, 1.0, 1.0, 1.0, 1.0, 1.0, 1.0, 1.0, 1.0], "discovery": null}, "Lu2NiRu": {"eigen_cent": [0.0010452099971367463, 0.00091309468647371927, 0.0007589602524628122, 0.00066958563219360226, 0.00060136201367919984, 0.00050339149175055603, 0.00045814015193845899, 0.00039712420262674595, 0.00036398377965882731, 0.00036174763074264224], "deg_cent": [0.0012312238364934746, 0.0009235315847801995, 0.0007211885186787826, 0.0005777007510109763, 0.0004725004725004725, 0.00039218762255863204, 0.00034071550255536625, 0.0002959105166597621, 0.0002643824027072758, 0.0002596997870461746], "shortest_path": [3.4158050221565732, 3.4439519852262235, 3.4718777040669164, 3.4928373382624769, 3.516205234810545, 3.5340392156862745, 3.5504905968928862, 3.5611906734524794, 3.5718817744408606, 3.5716734185104393], "deg_neigh": [31.6, 36.4, 39.2, 43.6, 47.6, 49.6, 52.4, 56.2, 58.2, 58.8], "deg": [5, 5, 5, 5, 5, 5, 5, 5, 5, 5], "clus_coeff": [0.5, 0.5, 0.5, 0.5, 0.5, 0.5, 0.5, 0.5, 0.5, 0.5], "discovery": null}, "TmMgHg2": {"eigen_cent": [0.0026340167471735412, 0.0024214814617460403, 0.0021451114524289696, 0.0019745177663096107, 0.0018007784683273234, 0.0015950393162651154, 0.0014941744148161179, 0.0013490227563145258, 0.0012557269615023816, 0.0012504844441576025], "deg_cent": [0.0014774686037921695, 0.0011082379017362395, 0.0008654262224145391, 0.0008087810514153668, 0.0006615006615006615, 0.0005490626715820849, 0.0004770017035775128, 0.0004142747233236669, 0.00037013536379018613, 0.00036357970186464447], "shortest_path": [3.0022156573116692, 3.0221606648199444, 3.038650129795212, 3.0623844731977821, 3.0884437305111971, 3.0935686274509804, 3.0985282093213411, 3.0978222274825424, 3.1045312747845397, 3.1034590215020255], "deg_neigh": [76.5, 88.5, 99.66666666666667, 94.71428571428571, 101.0, 115.28571428571429, 123.28571428571429, 136.14285714285714, 140.14285714285714, 145.0], "deg": [6, 6, 6, 7, 7, 7, 7, 7, 7, 7], "clus_coeff": [0.26666666666666666, 0.26666666666666666, 0.26666666666666666, 0.2857142857142857, 0.2857142857142857, 0.2857142857142857, 0.2857142857142857, 0.2857142857142857, 0.2857142857142857, 0.2857142857142857], "discovery": null}, "Be2PdPt": {"eigen_cent": [6.9027332425420973e-05, 6.130986359032961e-05, 5.3073492976434893e-05, 4.6248034071764848e-05, 4.1564310203844501e-05, 3.5154618662919955e-05, 3.241957722282126e-05, 4.031197127884674e-05, 3.7153745399748058e-05, 3.6932184990976894e-05], "deg_cent": [0.0004924895345973898, 0.0003694126339120798, 0.0002884754074715131, 0.00023108030040439053, 0.000189000189000189, 0.0001568750490234528, 0.0001362862010221465, 0.00017754630999585724, 0.00015862944162436547, 0.00015581987222770477], "shortest_path": [3.8126538650910882, 3.8385964912280701, 3.8550620132679549, 3.8813539741219962, 3.9010677501653594, 3.9123137254901961, 3.9238893431452713, 3.8856077642324536, 3.8931951567704752, 3.8948270489248986], "deg_neigh": [7.0, 7.0, 8.0, 8.0, 8.0, 8.0, 8.0, 7.666666666666667, 7.666666666666667, 7.666666666666667], "deg": [2, 2, 2, 2, 2, 2, 2, 3, 3, 3], "clus_coeff": [1.0, 1.0, 1.0, 1.0, 1.0, 1.0, 1.0, 0.6666666666666666, 0.6666666666666666, 0.6666666666666666], "discovery": null}, "Hf3In": {"eigen_cent": [0.00077107042296026946, 0.00066737575380283981, 0.00066808058534510641, 0.00059425049026738544, 0.00054696962125103327, 0.00047162454968723905, 0.00043848828404080477, 0.00040311302412627051, 0.00038043400152593625, 0.00037796140841805573], "deg_cent": [0.0014774686037921695, 0.0011082379017362395, 0.0010096639261502956, 0.0008087810514153668, 0.0006615006615006615, 0.0005490626715820849, 0.000545144804088586, 0.0005326389299875718, 0.0005287648054145516, 0.0005193995740923492], "shortest_path": [3.4588872476612504, 3.4862419205909512, 3.5063455436977216, 3.5376617375231052, 3.56052159123122, 3.5720784313725491, 3.5748841646225129, 3.5772280743283229, 3.5859461745889072, 3.5854887296146254], "deg_neigh": [23.333333333333332, 29.166666666666668, 31.285714285714285, 35.42857142857143, 36.142857142857146, 38.142857142857146, 35.75, 33.666666666666664, 32.0, 32.0], "deg": [6, 6, 7, 7, 7, 7, 8, 9, 10, 10], "clus_coeff": [0.3333333333333333, 0.3333333333333333, 0.2857142857142857, 0.2857142857142857, 0.2857142857142857, 0.2857142857142857, 0.25, 0.2222222222222222, 0.2, 0.2], "discovery": null}, "Li2PrPb": {"eigen_cent": [0.0022205812026562981, 0.0019811226987027407, 0.0017478725489825698, 0.0015331688992099408, 0.0014157169931978098, 0.0012211275531926432, 0.00111450359463715, 0.0010561080581322413, 0.00097237148827424762, 0.00096842098920802333], "deg_cent": [0.0007387343018960847, 0.0005541189508681197, 0.0005769508149430262, 0.00046216060080878107, 0.000378000378000378, 0.0003137500980469056, 0.000272572402044293, 0.0002959105166597621, 0.0002643824027072758, 0.0002596997870461746], "shortest_path": [3.2077794190054161, 3.2389658356417361, 3.2626189789443321, 3.2889325323475047, 3.3037890957195502, 3.320313725490196, 3.3389888252929953, 3.3485027813942478, 3.360862898535399, 3.3621065752570893], "deg_neigh": [127.0, 145.33333333333334, 132.25, 141.0, 154.75, 168.25, 174.25, 151.2, 159.6, 160.6], "deg": [3, 3, 4, 4, 4, 4, 4, 5, 5, 5], "clus_coeff": [0.3333333333333333, 0.3333333333333333, 0.5, 0.5, 0.5, 0.5, 0.5, 0.5, 0.5, 0.5], "discovery": null}, "Pm2PdRh": {"eigen_cent": [0, 0, 0, 0, 0, 0, 0, 0, 0, 0], "deg_cent": [0, 0, 0, 0, 0, 0, 0, 0, 0, 0], "shortest_path": [0, 0, 0, 0, 0, 0, 0, 0, 0, 0], "deg_neigh": [0, 0, 0, 0, 0, 0, 0, 0, 0, 0], "deg": [0, 0, 0, 0, 0, 0, 0, 0, 0, 0], "clus_coeff": [0, 0, 0, 0, 0, 0, 0, 0, 0, 0], "discovery": null}, "DyHoOs": {"eigen_cent": [0.0020527213870904677, 0.0018619421384475378, 0.0017204037927391273, 0.001566180800312534, 0.0014413389633581401, 0.0012653249068848211, 0.0011697528693287063, 0.0010517428420512285, 0.00098154953557377648, 0.00097751019868627101], "deg_cent": [0.0004924895345973898, 0.0003694126339120798, 0.00043271311120726956, 0.0003466204506065858, 0.0002835002835002835, 0.00023531257353517923, 0.00020442930153321976, 0.00017754630999585724, 0.00015862944162436547, 0.00015581987222770477], "shortest_path": [3.0883801083210241, 3.1141274238227146, 3.1410441303720797, 3.1652033271719038, 3.1819899839365018, 3.1942745098039214, 3.2048923412373944, 3.207480175168659, 3.2134510654047479, 3.2136698867767737], "deg_neigh": [137.5, 160.5, 133.0, 155.66666666666666, 169.0, 181.33333333333334, 187.33333333333334, 202.66666666666666, 213.66666666666666, 216.33333333333334], "deg": [2, 2, 3, 3, 3, 3, 3, 3, 3, 3], "clus_coeff": [0, 0, 0.6666666666666666, 0.6666666666666666, 0.6666666666666666, 0.6666666666666666, 0.6666666666666666, 0.6666666666666666, 0.6666666666666666, 0.6666666666666666], "discovery": null}, "La2AgIr": {"eigen_cent": [6.2096905286119312e-05, 5.7181444085731221e-05, 4.9784225504476769e-05, 4.391641442567038e-05, 0.00017935667531625339, 0.00021562541363480219, 0.00019783165551353422, 0.00017233548129441488, 0.00015856739545906889, 0.00015814282096713461], "deg_cent": [0.0002462447672986949, 0.0001847063169560399, 0.00014423770373575654, 0.00011554015020219527, 0.000189000189000189, 0.00023531257353517923, 0.00020442930153321976, 0.00017754630999585724, 0.00015862944162436547, 0.00015581987222770477], "shortest_path": [4.0243722304283605, 4.0515235457063712, 4.0634554369772138, 4.0876848428835491, 3.7495984125484267, 3.7549019607843137, 3.7674434450804033, 3.7712155284649072, 3.7785121345106543, 3.7797860184896646], "deg_neigh": [21.0, 24.0, 29.0, 31.0, 33.5, 35.666666666666664, 36.666666666666664, 38.666666666666664, 39.0, 40.0], "deg": [1, 1, 1, 1, 2, 3, 3, 3, 3, 3], "clus_coeff": [0, 0, 0, 0, 1.0, 1.0, 1.0, 1.0, 1.0, 1.0], "discovery": null}, "Os3W": {"eigen_cent": [0.0029317064935435091, 0.0026503909379615343, 0.0023755575778553577, 0.0021607923333539138, 0.0019789473105586023, 0.0017629350067742732, 0.0016391127216331197, 0.0015100152339536026, 0.0014194431078961907, 0.0014158614471796471], "deg_cent": [0.0004924895345973898, 0.0003694126339120798, 0.0002884754074715131, 0.00023108030040439053, 0.000189000189000189, 0.0001568750490234528, 0.0001362862010221465, 0.00011836420666390484, 0.00010575296108291032, 0.00010387991481846985], "shortest_path": [3.0480059084194977, 3.0740535549399817, 3.0918661667147389, 3.1188770794824401, 3.1303033166398944, 3.139764705882353, 3.1498364677023711, 3.1517339330098237, 3.1566118542801247, 3.1567985873065338], "deg_neigh": [191.5, 223.5, 262.5, 303.0, 330.5, 361.0, 376.5, 412.0, 440.5, 448.5], "deg": [2, 2, 2, 2, 2, 2, 2, 2, 2, 2], "clus_coeff": [0, 0, 0, 0, 0, 0, 0, 0, 0, 0], "discovery": null}, "YbTbRh2": {"eigen_cent": [0.0014340811421591809, 0.0013614904893446663, 0.0013691510461600787, 0.0011937012628060145, 0.0010802014994620893, 0.00093518528171413243, 0.00085455496743409821, 0.00077320097215320617, 0.00071002131684944308, 0.00070581284724470852], "deg_cent": [0.0007387343018960847, 0.0007388252678241596, 0.0008654262224145391, 0.0006932409012131716, 0.000567000567000567, 0.00047062514707035846, 0.0004088586030664395, 0.0003550926199917145, 0.00031725888324873094, 0.00031163974445540954], "shortest_path": [3.3599212210733627, 3.3710064635272392, 3.323911162388232, 3.3499306839186693, 3.3719172257393932, 3.3915294117647057, 3.4063777596075226, 3.4148419931352825, 3.4282239729286732, 3.4291056403864131], "deg_neigh": [63.333333333333336, 64.5, 62.166666666666664, 68.83333333333333, 74.66666666666667, 79.33333333333333, 84.0, 90.0, 93.33333333333333, 94.0], "deg": [3, 4, 6, 6, 6, 6, 6, 6, 6, 6], "clus_coeff": [0.6666666666666666, 0.5, 0.4, 0.4, 0.4, 0.4, 0.4, 0.4, 0.4, 0.4], "discovery": null}, "V2MoRu": {"eigen_cent": [0.0016934522059190117, 0.0015038606147159701, 0.0013398532096868818, 0.0012090582431404913, 0.0011149669218642835, 0.00099305667732647201, 0.00092871517786646482, 0.000864502656688011, 0.00082173321045067571, 0.00081905899243433155], "deg_cent": [0.0004924895345973898, 0.0003694126339120798, 0.0002884754074715131, 0.00023108030040439053, 0.000189000189000189, 0.0001568750490234528, 0.0001362862010221465, 0.00011836420666390484, 0.00010575296108291032, 0.00010387991481846985], "shortest_path": [3.158296405711472, 3.1920590951061865, 3.222238246322469, 3.2608595194085028, 3.2847018803741852, 3.2888627450980392, 3.2921777050967567, 3.2866611433305715, 3.290329403056099, 3.2913160901630829], "deg_neigh": [120.0, 134.0, 149.5, 170.0, 185.0, 201.0, 211.0, 232.5, 245.0, 247.5], "deg": [2, 2, 2, 2, 2, 2, 2, 2, 2, 2], "clus_coeff": [0, 0, 0, 0, 0, 0, 0, 0, 0, 0], "discovery": null}, "PmMgZn2": {"eigen_cent": [0.00099675180952276082, 0.00092693897301721257, 0.00086616434675289039, 0.00077865532064465379, 0.00071291261290679238, 0.00061292409540226664, 0.00056044201041115932, 0.00052251240630105784, 0.00049064513064129938, 0.00048961623023450042], "deg_cent": [0.0004924895345973898, 0.0005541189508681197, 0.00043271311120726956, 0.0003466204506065858, 0.0002835002835002835, 0.00023531257353517923, 0.00020442930153321976, 0.00023672841332780968, 0.0002643824027072758, 0.0002596997870461746], "shortest_path": [3.3146233382570163, 3.3414589104339796, 3.3676088837611768, 3.388285582255083, 3.4199187375980347, 3.4375686274509802, 3.4572090487871354, 3.4720677003195646, 3.4806746682176279, 3.4793289706035111], "deg_neigh": [125.5, 102.66666666666667, 116.66666666666667, 126.66666666666667, 133.33333333333334, 148.0, 155.66666666666666, 132.5, 110.6, 117.0], "deg": [2, 3, 3, 3, 3, 3, 3, 4, 5, 5], "clus_coeff": [0, 0.3333333333333333, 0.3333333333333333, 0.3333333333333333, 0.3333333333333333, 0.3333333333333333, 0.3333333333333333, 0.5, 0.3, 0.3], "discovery": null}, "ErMgZn2": {"eigen_cent": [0.0011609458874259468, 0.0010793959108719461, 0.00099553074993952249, 0.00088989311844924249, 0.00081060208962637458, 0.00069707342104832022, 0.00063861130362567059, 0.0005993344438256598, 0.00055283624206674698, 0.00055139744283321359], "deg_cent": [0.0012312238364934746, 0.0011082379017362395, 0.0008654262224145391, 0.0006932409012131716, 0.000567000567000567, 0.00047062514707035846, 0.0004088586030664395, 0.0004142747233236669, 0.00037013536379018613, 0.00036357970186464447], "shortest_path": [3.2986213687838504, 3.3263157894736843, 3.3527545428324199, 3.3740757855822552, 3.4063120098270812, 3.4238431372549019, 3.4435813573180702, 3.4553201562315068, 3.4687780891450326, 3.4672795263321907], "deg_neigh": [58.0, 59.5, 67.33333333333333, 73.16666666666667, 76.83333333333333, 86.33333333333333, 90.83333333333333, 87.42857142857143, 90.14285714285714, 94.85714285714286], "deg": [5, 6, 6, 6, 6, 6, 6, 7, 7, 7], "clus_coeff": [0.3, 0.26666666666666666, 0.26666666666666666, 0.26666666666666666, 0.26666666666666666, 0.26666666666666666, 0.26666666666666666, 0.2857142857142857, 0.2857142857142857, 0.2857142857142857], "discovery": null}, "Mg2RhAu": {"eigen_cent": [0.00032683282709063675, 0.00030836196497898067, 0.00028495921294153517, 0.00028369223974488176, 0.0002519671335758159, 0.00032200435938728662, 0.00029672445071064171, 0.00026295514274182372, 0.00024386234258570697, 0.00024229702093973821], "deg_cent": [0.0004924895345973898, 0.0003694126339120798, 0.0002884754074715131, 0.0003466204506065858, 0.0002835002835002835, 0.0003137500980469056, 0.000272572402044293, 0.00023672841332780968, 0.00021150592216582064, 0.0002077598296369397], "shortest_path": [3.5758247168882322, 3.5931671283471838, 3.5888376117680991, 3.5927680221811462, 3.627326844939998, 3.635843137254902, 3.6462932679204143, 3.649721860575216, 3.6586474911436579, 3.6593954502960422], "deg_neigh": [25.0, 33.5, 38.0, 33.666666666666664, 34.333333333333336, 35.0, 36.25, 40.5, 41.25, 41.25], "deg": [2, 2, 2, 3, 3, 4, 4, 4, 4, 4], "clus_coeff": [0, 0, 0, 0.3333333333333333, 0.3333333333333333, 0.5, 0.5, 0.5, 0.5, 0.5], "discovery": null}, "Pm2CuSn": {"eigen_cent": [0, 0, 0, 0, 0, 0, 0, 0, 0, 0], "deg_cent": [0, 0, 0, 0, 0, 0, 0, 0, 0, 0], "shortest_path": [0, 0, 0, 0, 0, 0, 0, 0, 0, 0], "deg_neigh": [0, 0, 0, 0, 0, 0, 0, 0, 0, 0], "deg": [0, 0, 0, 0, 0, 0, 0, 0, 0, 0], "clus_coeff": [0, 0, 0, 0, 0, 0, 0, 0, 0, 0], "discovery": null}, "Pm2PdRu": {"eigen_cent": [0.001517228512014, 0.0013984129613417583, 0.0012513510033114782, 0.0011454432554013848, 0.0010684302624796669, 0.00097180969177403976, 0.00090858975257571031, 0.00083513525651801005, 0.00078440028702707343, 0.00078361728126184608], "deg_cent": [0.0002462447672986949, 0.0001847063169560399, 0.00014423770373575654, 0.00011554015020219527, 9.45000945000945e-05, 7.84375245117264e-05, 6.814310051107325e-05, 5.918210333195242e-05, 5.287648054145516e-05, 5.1939957409234925e-05], "shortest_path": [3.1688823239783357, 3.1826408125577101, 3.197577156042688, 3.2235443622920519, 3.2313143721062079, 3.2421960784313724, 3.2514309076042518, 3.2565984140134927, 3.2627293396076773, 3.2644645268515635], "deg_neigh": [224.0, 273.0, 330.0, 387.0, 460.0, 519.0, 558.0, 606.0, 639.0, 648.0], "deg": [1, 1, 1, 1, 1, 1, 1, 1, 1, 1], "clus_coeff": [0, 0, 0, 0, 0, 0, 0, 0, 0, 0], "discovery": null}, "YbGa2Ir": {"eigen_cent": [0.00010694044312032173, 9.7406536450099723e-05, 8.9474045128656391e-05, 7.8529510654088398e-05, 7.0217303090931797e-05, 5.9707031737281026e-05, 5.5354420378033306e-05, 0.00014866785201470765, 0.00013937481917264386, 0.00013875895883271798], "deg_cent": [0.0002462447672986949, 0.0001847063169560399, 0.00014423770373575654, 0.00011554015020219527, 9.45000945000945e-05, 7.84375245117264e-05, 6.814310051107325e-05, 0.00017754630999585724, 0.00015862944162436547, 0.00015581987222770477], "shortest_path": [3.7560315115706548, 3.7756232686980611, 3.7921834438996251, 3.8174676524953788, 3.841160351507134, 3.8509019607843138, 3.8582720087217224, 3.6539235412474849, 3.662718764870724, 3.6631868702607249], "deg_neigh": [18.0, 22.0, 27.0, 29.0, 29.0, 29.0, 30.0, 45.666666666666664, 48.0, 48.666666666666664], "deg": [1, 1, 1, 1, 1, 1, 1, 3, 3, 3], "clus_coeff": [0, 0, 0, 0, 0, 0, 0, 1.0, 1.0, 1.0], "discovery": null}, "Tc3Ir": {"eigen_cent": [0.0045896399680700091, 0.0041628116332279759, 0.0040395849953270063, 0.003642101802491977, 0.003408343814892109, 0.0029773029800754507, 0.0027557880168470523, 0.0024945836957067859, 0.0025973683268586201, 0.0025856482135501241], "deg_cent": [0.0014774686037921695, 0.0011082379017362395, 0.0011539016298860523, 0.0009243212016175621, 0.000756000756000756, 0.0006275001960938112, 0.000545144804088586, 0.00047345682665561937, 0.00047588832487309646, 0.00046745961668311433], "shortest_path": [2.9586410635155098, 2.9852262234533704, 2.9984136140755697, 3.0284195933456561, 3.0438439005952942, 3.0574117647058823, 3.0685472880893978, 3.076162859510001, 3.0744990218368318, 3.0766593954502959], "deg_neigh": [120.16666666666667, 138.0, 129.5, 139.0, 155.375, 167.125, 172.625, 183.375, 176.88888888888889, 178.22222222222223], "deg": [6, 6, 8, 8, 8, 8, 8, 8, 9, 9], "clus_coeff": [0.26666666666666666, 0.26666666666666666, 0.39285714285714285, 0.39285714285714285, 0.39285714285714285, 0.39285714285714285, 0.39285714285714285, 0.39285714285714285, 0.3333333333333333, 0.3333333333333333], "discovery": null}, "HgPd2Au": {"eigen_cent": [0.0001325563410726995, 0.00012263161562312387, 0.00010163862125763895, 9.2977782059008076e-05, 8.4879732099885107e-05, 7.3856474521048789e-05, 7.0147764935538554e-05, 6.271857177579234e-05, 5.80120771899742e-05, 8.1380902058384298e-05], "deg_cent": [0.0002462447672986949, 0.0001847063169560399, 0.00014423770373575654, 0.00011554015020219527, 9.45000945000945e-05, 7.84375245117264e-05, 6.814310051107325e-05, 5.918210333195242e-05, 5.287648054145516e-05, 0.00015581987222770477], "shortest_path": [3.8389955686853767, 3.860203139427516, 3.8742428612633399, 3.8956792975970425, 3.9135405839554003, 3.9125490196078432, 3.9144862360316162, 3.9150787075393536, 3.920213609686459, 3.8908798171808456], "deg_neigh": [17.0, 21.0, 22.0, 26.0, 33.0, 35.0, 40.0, 43.0, 44.0, 23.666666666666668], "deg": [1, 1, 1, 1, 1, 1, 1, 1, 1, 3], "clus_coeff": [0, 0, 0, 0, 0, 0, 0, 0, 0, 0.3333333333333333], "discovery": null}, "LiZrRh2": {"eigen_cent": [0.001529089217415443, 0.0013747838874442718, 0.001301153223122814, 0.0011487657319930711, 0.0011313930589872785, 0.0009586675124432112, 0.00087597907303950612, 0.00078337367586547705, 0.0007226917219191136, 0.00072000711965301031], "deg_cent": [0.0004924895345973898, 0.0003694126339120798, 0.00043271311120726956, 0.0003466204506065858, 0.0004725004725004725, 0.00039218762255863204, 0.00034071550255536625, 0.0002959105166597621, 0.0002643824027072758, 0.0002596997870461746], "shortest_path": [3.2469226981782375, 3.2773776546629731, 3.2858379002019036, 3.3088031423290203, 3.3169233676651233, 3.3389019607843138, 3.358408285636413, 3.3717599715942717, 3.3852905408977954, 3.3870883972161629], "deg_neigh": [151.0, 174.0, 148.0, 156.33333333333334, 107.6, 113.4, 116.6, 122.8, 128.6, 129.4], "deg": [2, 2, 3, 3, 5, 5, 5, 5, 5, 5], "clus_coeff": [1.0, 1.0, 0.6666666666666666, 0.6666666666666666, 0.5, 0.5, 0.5, 0.5, 0.5, 0.5], "discovery": null}, "Li2ZnNi": {"eigen_cent": [0.0015968016177502161, 0.0014395069393402847, 0.0012986099048210244, 0.0011455937891636659, 0.0010726980617623589, 0.00091519132039226403, 0.00083659786795755838, 0.00074643112859228155, 0.00068874592069410737, 0.00068629500898600179], "deg_cent": [0.0004924895345973898, 0.0003694126339120798, 0.0002884754074715131, 0.00023108030040439053, 0.000189000189000189, 0.0001568750490234528, 0.0001362862010221465, 0.00011836420666390484, 0.00010575296108291032, 0.00010387991481846985], "shortest_path": [3.2210733628754307, 3.253000923361034, 3.2764638015575427, 3.3008317929759703, 3.3144665973731455, 3.3349803921568628, 3.3532979013355138, 3.3634157888507517, 3.3776238566065668, 3.3799210553651191], "deg_neigh": [149.5, 172.5, 207.5, 219.5, 242.5, 257.5, 265.0, 278.0, 291.5, 293.5], "deg": [2, 2, 2, 2, 2, 2, 2, 2, 2, 2], "clus_coeff": [1.0, 1.0, 1.0, 1.0, 1.0, 1.0, 1.0, 1.0, 1.0, 1.0], "discovery": null}, "Lu2TlCd": {"eigen_cent": [7.4816890869793689e-05, 0.00014885998286583903, 0.00012393084831514032, 0.00010761861788566384, 9.4584981469345359e-05, 7.8539830621727271e-05, 7.1173579539629303e-05, 6.6841969314033328e-05, 6.1216367195451133e-05, 6.0777036601448276e-05], "deg_cent": [0.0004924895345973898, 0.0005541189508681197, 0.00043271311120726956, 0.0003466204506065858, 0.0002835002835002835, 0.00023531257353517923, 0.00020442930153321976, 0.00017754630999585724, 0.00015862944162436547, 0.00015581987222770477], "shortest_path": [3.9337764647956672, 3.8500461680517084, 3.8753965964811075, 3.9016866913123844, 3.9242180856089957, 3.9327843137254903, 3.9424230035431997, 3.9423600426085925, 3.947443557341511, 3.9465565596759116], "deg_neigh": [8.0, 10.333333333333334, 10.666666666666666, 12.666666666666666, 12.666666666666666, 12.666666666666666, 13.0, 14.333333333333334, 14.666666666666666, 14.666666666666666], "deg": [2, 3, 3, 3, 3, 3, 3, 3, 3, 3], "clus_coeff": [1.0, 0.3333333333333333, 0.3333333333333333, 0.3333333333333333, 0.3333333333333333, 0.3333333333333333, 0.3333333333333333, 0.3333333333333333, 0.3333333333333333, 0.3333333333333333], "discovery": null}, "PrGa3": {"eigen_cent": [0.002961346060780226, 0.0027587118810196275, 0.0025229083834353611, 0.0023744128845604472, 0.0022020188712167182, 0.0029777485652255024, 0.002823933376907479, 0.0026091619116618554, 0.0024955239630250221, 0.0024848093082198534], "deg_cent": [0.002708692440285644, 0.002216475803472479, 0.0018750901485648347, 0.0017331022530329288, 0.0014175014175014176, 0.0012550003921876225, 0.001090289608177172, 0.0009469136533112387, 0.0008989001692047377, 0.0008829792759569937], "shortest_path": [3.1324470704086655, 3.1654662973222529, 3.1893567926160946, 3.1965110905730127, 3.2187470471510915, 3.0629019607843135, 3.0680703188879805, 3.0645046751094802, 3.0669909585999049, 3.0668432533499534], "deg_neigh": [48.0, 50.416666666666664, 55.07692307692308, 56.266666666666666, 60.333333333333336, 80.875, 86.6875, 99.375, 101.47058823529412, 102.76470588235294], "deg": [11, 12, 13, 15, 15, 16, 16, 16, 17, 17], "clus_coeff": [0.2909090909090909, 0.2727272727272727, 0.24358974358974358, 0.2571428571428571, 0.2571428571428571, 0.275, 0.275, 0.275, 0.25735294117647056, 0.25735294117647056], "discovery": null}, "MgFeRh2": {"eigen_cent": [0.0024905055983100908, 0.0023177826731127687, 0.0021340860184770284, 0.0019859244795563747, 0.0018694392955317827, 0.0017105474819449832, 0.0016136662248427769, 0.0015035606548734278, 0.0014248447756935742, 0.0014175800648537232], "deg_cent": [0.0007387343018960847, 0.0005541189508681197, 0.00043271311120726956, 0.0003466204506065858, 0.0002835002835002835, 0.00023531257353517923, 0.00020442930153321976, 0.00017754630999585724, 0.00015862944162436547, 0.00015581987222770477], "shortest_path": [3.0960118168389954, 3.1181902123730381, 3.1372944909143352, 3.165549907578558, 3.1786827931588397, 3.1826666666666665, 3.1890160806759336, 3.1877737010297076, 3.1933590651932535, 3.1936740417575571], "deg_neigh": [131.66666666666666, 154.66666666666666, 182.66666666666666, 209.33333333333334, 236.0, 269.3333333333333, 284.0, 312.6666666666667, 331.0, 331.6666666666667], "deg": [3, 3, 3, 3, 3, 3, 3, 3, 3, 3], "clus_coeff": [0.3333333333333333, 0.3333333333333333, 0.3333333333333333, 0.3333333333333333, 0.3333333333333333, 0.3333333333333333, 0.3333333333333333, 0.3333333333333333, 0.3333333333333333, 0.3333333333333333], "discovery": null}, "PrI3": {"eigen_cent": [0.016875413188435398, 0.015958621660309216, 0.014451294036549786, 0.013485055914290897, 0.012777778121076402, 0.01191291776885979, 0.011318343066689456, 0.010494675045678569, 0.0099113167425610889, 0.009879054148448016], "deg_cent": [0.004924895345973898, 0.004063538973032878, 0.0033174671859224, 0.0028885037550548816, 0.002457002457002457, 0.0021962506863283395, 0.001976149914821124, 0.0018938273066224775, 0.001692047377326565, 0.0016620786370955176], "shortest_path": [2.6767602166420481, 2.6980609418282548, 2.7078165561003749, 2.7080637707948245, 2.7104790702069357, 2.7186666666666666, 2.7313982011447262, 2.7419221209610605, 2.7531327658224503, 2.7549600083099617], "deg_neigh": [130.85, 144.22727272727272, 162.7391304347826, 177.16, 198.23076923076923, 212.39285714285714, 222.48275862068965, 220.71875, 233.875, 235.96875], "deg": [20, 22, 23, 25, 26, 28, 29, 32, 32, 32], "clus_coeff": [0.24736842105263157, 0.2813852813852814, 0.26877470355731226, 0.23666666666666666, 0.23692307692307693, 0.2222222222222222, 0.21182266009852216, 0.19959677419354838, 0.19959677419354838, 0.19959677419354838], "discovery": null}, "LuThRu2": {"eigen_cent": [0.00042839424512119712, 0.00037730153529062104, 0.00031198785280637159, 0.00027080628513373515, 0.0002404084371990481, 0.00020246259032844828, 0.00018491582383662082, 0.00015977744512801442, 0.0001468433944764854, 0.00014610099585353562], "deg_cent": [0.0009849790691947797, 0.0007388252678241596, 0.0005769508149430262, 0.00046216060080878107, 0.000378000378000378, 0.0003137500980469056, 0.000272572402044293, 0.00023672841332780968, 0.00021150592216582064, 0.0002077598296369397], "shortest_path": [3.6213687838503201, 3.6469067405355493, 3.6674358234785118, 3.6846118299445472, 3.7066994236038928, 3.7229019607843137, 3.7292859089670212, 3.7402651201325599, 3.747369534182837, 3.7475329801599666], "deg_neigh": [16.0, 18.5, 19.5, 22.0, 23.0, 23.5, 24.5, 24.5, 25.0, 25.0], "deg": [4, 4, 4, 4, 4, 4, 4, 4, 4, 4], "clus_coeff": [0.6666666666666666, 0.6666666666666666, 0.6666666666666666, 0.6666666666666666, 0.6666666666666666, 0.6666666666666666, 0.6666666666666666, 0.6666666666666666, 0.6666666666666666, 0.6666666666666666], "discovery": null}, "PaSnPt": {"eigen_cent": [4.4903100179579828e-05, 4.0964417623602512e-05, 3.5040686539684196e-05, 3.2262433928956024e-05, 2.9723752856053032e-05, 2.5356149280362834e-05, 2.424173886505464e-05, 2.1640734488395698e-05, 2.0424982391154566e-05, 2.0275833252172164e-05], "deg_cent": [0.0002462447672986949, 0.0001847063169560399, 0.00014423770373575654, 0.00011554015020219527, 9.45000945000945e-05, 7.84375245117264e-05, 6.814310051107325e-05, 5.918210333195242e-05, 5.287648054145516e-05, 5.1939957409234925e-05], "shortest_path": [4.019694731659281, 4.0291782086795935, 4.0438419382751656, 4.0682763401109057, 4.0722857412831903, 4.0812549019607847, 4.0785636413191604, 4.0801870043792166, 4.0809496113784167, 4.082580243066376], "deg_neigh": [11.0, 22.0, 25.0, 28.0, 33.0, 33.0, 34.0, 37.0, 43.0, 43.0], "deg": [1, 1, 1, 1, 1, 1, 1, 1, 1, 1], "clus_coeff": [0, 0, 0, 0, 0, 0, 0, 0, 0, 0], "discovery": null}, "DyAlAg2": {"eigen_cent": [0.0023468312101031252, 0.0022390976923758912, 0.0021031937856730624, 0.0019468918015288299, 0.0018015828555502321, 0.001621900683016507, 0.0015532189304681544, 0.0014296169827103266, 0.0013636620868294764, 0.0013600231763724107], "deg_cent": [0.0004924895345973898, 0.0003694126339120798, 0.00043271311120726956, 0.0003466204506065858, 0.0002835002835002835, 0.00023531257353517923, 0.00020442930153321976, 0.00017754630999585724, 0.00015862944162436547, 0.00015581987222770477], "shortest_path": [3.0411127523387496, 3.062973222530009, 3.0611479665416788, 3.0856053604436231, 3.1060190872153455, 3.1096470588235294, 3.11399563913873, 3.1126168777370102, 3.1166393485962036, 3.1177417679443233], "deg_neigh": [202.5, 244.0, 205.66666666666666, 230.66666666666666, 249.66666666666666, 274.0, 304.3333333333333, 342.6666666666667, 366.3333333333333, 370.3333333333333], "deg": [2, 2, 3, 3, 3, 3, 3, 3, 3, 3], "clus_coeff": [1.0, 1.0, 1.0, 1.0, 1.0, 1.0, 1.0, 1.0, 1.0, 1.0], "discovery": null}, "AlGeRu2": {"eigen_cent": [0.0016979664355930208, 0.001650602743681011, 0.0014699816266244387, 0.0013387388615888501, 0.001247243602494666, 0.0011247877613375058, 0.0010505500916829045, 0.00096083913074027365, 0.00090239659295699077, 0.00090080989080970663], "deg_cent": [0.0004924895345973898, 0.0005541189508681197, 0.00043271311120726956, 0.0003466204506065858, 0.0002835002835002835, 0.00023531257353517923, 0.00020442930153321976, 0.00017754630999585724, 0.00015862944162436547, 0.00015581987222770477], "shortest_path": [3.1541112752338751, 3.1518005540166203, 3.1670031727718491, 3.191543438077634, 3.1938013795710103, 3.2032941176470588, 3.2112973562278548, 3.216238608119304, 3.2209062549569079, 3.2220837228627817], "deg_neigh": [120.5, 107.0, 127.0, 150.33333333333334, 182.66666666666666, 204.66666666666666, 219.66666666666666, 237.0, 250.66666666666666, 253.66666666666666], "deg": [2, 3, 3, 3, 3, 3, 3, 3, 3, 3], "clus_coeff": [1.0, 1.0, 1.0, 1.0, 1.0, 1.0, 1.0, 1.0, 1.0, 1.0], "discovery": null}, "Ti2NiMo": {"eigen_cent": [0.00038909665012141337, 0.00041553239989574459, 0.00037100725309966928, 0.00033039651757574881, 0.00029610225523464962, 0.00025323567900793379, 0.00023682877556744912, 0.00020442157661246946, 0.0002102441302800199, 0.00020935071467705594], "deg_cent": [0.0004924895345973898, 0.0005541189508681197, 0.00043271311120726956, 0.0003466204506065858, 0.0002835002835002835, 0.00023531257353517923, 0.00020442930153321976, 0.00017754630999585724, 0.00021150592216582064, 0.0002077598296369397], "shortest_path": [3.5832102412604629, 3.6110803324099723, 3.6357081049899049, 3.6549214417744915, 3.6706982897099123, 3.6859607843137256, 3.6953529572090487, 3.7030417800923185, 3.7025855231851108, 3.7038537446764308], "deg_neigh": [30.5, 28.666666666666668, 33.333333333333336, 37.0, 38.0, 38.333333333333336, 42.0, 42.0, 38.25, 38.75], "deg": [2, 3, 3, 3, 3, 3, 3, 3, 4, 4], "clus_coeff": [0, 0.6666666666666666, 0.6666666666666666, 0.6666666666666666, 0.6666666666666666, 0.6666666666666666, 0.6666666666666666, 0.6666666666666666, 0.5, 0.5], "discovery": null}, "ErCl3": {"eigen_cent": [0.016274065685463041, 0.015388833658562882, 0.014782759204333119, 0.014380914156765446, 0.013498496531472209, 0.013277279832074853, 0.013227334531843569, 0.012375945638231356, 0.011968753303449799, 0.011943036956118497], "deg_cent": [0.004924895345973898, 0.004063538973032878, 0.003605942593393913, 0.0032351242056614673, 0.002835002835002835, 0.0025884383088869713, 0.002385008517887564, 0.002130555719950287, 0.002009306260575296, 0.002025658338960162], "shortest_path": [2.6592811422944362, 2.69067405355494, 2.7127199307758869, 2.7415665434380778, 2.7645280166304449, 2.7660392156862743, 2.7675115835377486, 2.7650017753580305, 2.7711626923280281, 2.7725148021190402], "deg_neigh": [137.1, 149.6818181818182, 161.84, 169.89285714285714, 176.5, 192.87878787878788, 208.2, 231.97222222222223, 238.44736842105263, 234.46153846153845], "deg": [20, 22, 25, 28, 30, 33, 35, 36, 38, 39], "clus_coeff": [0.2736842105263158, 0.2510822510822511, 0.23333333333333334, 0.24603174603174602, 0.2367816091954023, 0.22348484848484848, 0.21512605042016808, 0.2222222222222222, 0.21763869132290184, 0.21052631578947367], "discovery": null}, "ErCl2": {"eigen_cent": [0.0053788924238022916, 0.0048539940055332296, 0.0044891499905068688, 0.0040308523182763798, 0.0037004586143910643, 0.0033023199462648418, 0.0031365126475921107, 0.002852841620965242, 0.0026922609988677916, 0.0026797075888891934], "deg_cent": [0.0017237133710908644, 0.0016623568526043591, 0.0014423770373575653, 0.0011554015020219526, 0.0010395010395010396, 0.0009412502941407169, 0.0008858603066439523, 0.0007693673433153814, 0.0006873942470389171, 0.0006752194463200541], "shortest_path": [2.9487936976858689, 2.979501385041551, 2.9989904816844533, 3.0243761552680222, 3.0428044977794575, 3.0512941176470587, 3.0548514581629873, 3.0559829565629069, 3.0611219795907578, 3.0621688999688375], "deg_neigh": [96.28571428571429, 85.44444444444444, 91.6, 101.6, 101.18181818181819, 100.08333333333333, 99.61538461538461, 107.53846153846153, 112.76923076923077, 113.53846153846153], "deg": [7, 9, 10, 10, 11, 12, 13, 13, 13, 13], "clus_coeff": [0.5238095238095238, 0.3888888888888889, 0.37777777777777777, 0.37777777777777777, 0.34545454545454546, 0.30303030303030304, 0.2948717948717949, 0.2948717948717949, 0.2948717948717949, 0.2948717948717949], "discovery": null}, "PrPtPb": {"eigen_cent": [0.00014107581347010592, 0.0001314450620900522, 0.00014003786355225323, 0.00012614293482188691, 0.00011191211517464477, 0.00011645278147678743, 0.00010794146077621211, 9.7974302667694192e-05, 9.0106550575544907e-05, 8.9572585250565718e-05], "deg_cent": [0.0004924895345973898, 0.0003694126339120798, 0.00043271311120726956, 0.0003466204506065858, 0.0002835002835002835, 0.00023531257353517923, 0.00020442930153321976, 0.00017754630999585724, 0.00015862944162436547, 0.00015581987222770477], "shortest_path": [3.7799113737075332, 3.8011080332409972, 3.7372368041534467, 3.7585489833641406, 3.7870169139185488, 3.7881568627450979, 3.7963341509948214, 3.7961297194934311, 3.8036800084597897, 3.8051833385270593], "deg_neigh": [8.0, 10.0, 12.666666666666666, 15.0, 16.333333333333332, 18.0, 19.333333333333332, 22.333333333333332, 23.0, 23.0], "deg": [2, 2, 3, 3, 3, 3, 3, 3, 3, 3], "clus_coeff": [1.0, 1.0, 1.0, 1.0, 1.0, 1.0, 1.0, 1.0, 1.0, 1.0], "discovery": null}, "PmMgAg2": {"eigen_cent": [0.00011958262174497322, 0.00010868783003057159, 9.7363868380355588e-05, 8.4561370722337721e-05, 7.5521432016852709e-05, 6.6143194150281931e-05, 6.0735490749450572e-05, 5.5729536175507403e-05, 5.1533383117423341e-05, 5.1206802405004607e-05], "deg_cent": [0.0004924895345973898, 0.0003694126339120798, 0.0002884754074715131, 0.00023108030040439053, 0.000189000189000189, 0.0001568750490234528, 0.0001362862010221465, 0.00011836420666390484, 0.00010575296108291032, 0.00010387991481846985], "shortest_path": [3.8045297882816347, 3.8326869806094184, 3.8432362272858378, 3.8740757855822552, 3.9016346971558158, 3.9087843137254903, 3.9165985282093212, 3.9075630252100839, 3.9102733569502459, 3.9105640386413212], "deg_neigh": [21.5, 24.5, 31.0, 31.5, 33.5, 39.0, 39.5, 42.0, 42.5, 42.5], "deg": [2, 2, 2, 2, 2, 2, 2, 2, 2, 2], "clus_coeff": [1.0, 1.0, 1.0, 1.0, 1.0, 1.0, 1.0, 1.0, 1.0, 1.0], "discovery": null}, "LiScNiSn": {"eigen_cent": [0.0001494054650142921, 0.00049051519682965041, 0.00044668183080098111, 0.00050020415746891602, 0.00046611975148421489, 0.00045411735224261336, 0.00041933333385897045, 0.00037366847085457957, 0.00034940483938302629, 0.00034823583207994289], "deg_cent": [0.0004924895345973898, 0.0009235315847801995, 0.0007211885186787826, 0.0006932409012131716, 0.000756000756000756, 0.0007843752451172641, 0.0006814310051107325, 0.0005918210333195242, 0.0005287648054145516, 0.0005193995740923492], "shortest_path": [3.8426883308714919, 3.5660203139427518, 3.5788866455148542, 3.5775184842883547, 3.5912312198809411, 3.5589019607843135, 3.5739983646770237, 3.5832642916321458, 3.5939301009887381, 3.5942661265191647], "deg_neigh": [15.0, 26.8, 33.6, 35.833333333333336, 31.5, 31.2, 32.8, 35.6, 37.1, 37.3], "deg": [2, 5, 5, 6, 8, 10, 10, 10, 10, 10], "clus_coeff": [1.0, 0.6, 0.6, 0.6, 0.5714285714285714, 0.5333333333333333, 0.5333333333333333, 0.5333333333333333, 0.5333333333333333, 0.5333333333333333], "discovery": null}, "Yb2PtAu": {"eigen_cent": [3.1152919332179918e-05, 0.000142006911497376, 0.00012252758011003828, 0.00010765195944135445, 9.5684515244444984e-05, 7.9846008355054232e-05, 7.3474438235034695e-05, 9.4208778867828417e-05, 8.6998534981428009e-05, 8.6575208326776257e-05], "deg_cent": [0.0002462447672986949, 0.0007388252678241596, 0.0005769508149430262, 0.00046216060080878107, 0.000378000378000378, 0.0003137500980469056, 0.000272572402044293, 0.00023672841332780968, 0.00021150592216582064, 0.0002077598296369397], "shortest_path": [4.0645002461841457, 3.7931671283471839, 3.8012691087395445, 3.8259011090573014, 3.8446565246149484, 3.8581960784313725, 3.8631098391932408, 3.8533554266777132, 3.8586686406175645, 3.8597693985665318], "deg_neigh": [13.0, 20.75, 23.5, 24.25, 26.75, 28.0, 28.75, 32.5, 35.5, 35.75], "deg": [1, 4, 4, 4, 4, 4, 4, 4, 4, 4], "clus_coeff": [0, 0.6666666666666666, 0.6666666666666666, 0.6666666666666666, 0.6666666666666666, 0.6666666666666666, 0.6666666666666666, 0.6666666666666666, 0.6666666666666666, 0.6666666666666666], "discovery": null}, "YbSmRh2": {"eigen_cent": [0.00074598859118081551, 0.00066019124747490404, 0.00091708887532424748, 0.0007991494493954761, 0.00071169161196615047, 0.00059901047242578943, 0.00054501939876554196, 0.00049688998215855894, 0.00045517898486798869, 0.0004526104850228403], "deg_cent": [0.0004924895345973898, 0.0003694126339120798, 0.0008654262224145391, 0.0006932409012131716, 0.000567000567000567, 0.00047062514707035846, 0.0004088586030664395, 0.0003550926199917145, 0.00031725888324873094, 0.00031163974445540954], "shortest_path": [3.4515017232890202, 3.4738688827331488, 3.3892414190943176, 3.4074630314232901, 3.4337144476991401, 3.4533333333333331, 3.4669528481875171, 3.4781630962244052, 3.4913022788558137, 3.4929365326685362], "deg_neigh": [45.0, 57.5, 42.0, 46.5, 48.833333333333336, 51.166666666666664, 52.0, 55.666666666666664, 56.833333333333336, 57.166666666666664], "deg": [2, 2, 6, 6, 6, 6, 6, 6, 6, 6], "clus_coeff": [0, 0, 0.4, 0.4, 0.4, 0.4, 0.4, 0.4, 0.4, 0.4], "discovery": null}, "Pm2SnPd": {"eigen_cent": [0, 0, 0, 0, 0, 0, 0, 0, 0, 0], "deg_cent": [0, 0, 0, 0, 0, 0, 0, 0, 0, 0], "shortest_path": [0, 0, 0, 0, 0, 0, 0, 0, 0, 0], "deg_neigh": [0, 0, 0, 0, 0, 0, 0, 0, 0, 0], "deg": [0, 0, 0, 0, 0, 0, 0, 0, 0, 0], "clus_coeff": [0, 0, 0, 0, 0, 0, 0, 0, 0, 0], "discovery": null}, "DyMgTl2": {"eigen_cent": [1.9914474304567091e-05, 1.8177405107924259e-05, 1.8804768707853314e-05, 1.6017594492015172e-05, 3.4456143741419527e-05, 2.858095931337286e-05, 2.5857012480123875e-05, 2.1930968175372615e-05, 1.982888470298223e-05, 1.9686390056203666e-05], "deg_cent": [0.0002462447672986949, 0.0001847063169560399, 0.00014423770373575654, 0.00011554015020219527, 0.000189000189000189, 0.0001568750490234528, 0.0001362862010221465, 0.00011836420666390484, 0.00010575296108291032, 0.00010387991481846985], "shortest_path": [4.2127031019202361, 4.2356417359187439, 4.2352177675223537, 4.2578558225508321, 4.068411603515071, 4.0723137254901962, 4.0819024257290817, 4.0886495443247721, 4.097234706286681, 4.0968629895086739], "deg_neigh": [6.0, 8.0, 10.0, 10.0, 12.0, 12.5, 12.5, 12.5, 12.5, 12.5], "deg": [1, 1, 1, 1, 2, 2, 2, 2, 2, 2], "clus_coeff": [0, 0, 0, 0, 1.0, 1.0, 1.0, 1.0, 1.0, 1.0], "discovery": null}, "ThHg": {"eigen_cent": [0.00053326834799527858, 0.00045570864813643583, 0.00038023477814553636, 0.00037069897273216867, 0.00034176892206905972, 0.00028718573686349933, 0.00026109054324266603, 0.0002239747229196036, 0.0002055219977065573, 0.0002042109799889308], "deg_cent": [0.0002462447672986949, 0.0001847063169560399, 0.00014423770373575654, 0.0003466204506065858, 0.0002835002835002835, 0.00023531257353517923, 0.00020442930153321976, 0.00017754630999585724, 0.00015862944162436547, 0.00015581987222770477], "shortest_path": [3.5265878877400296, 3.5571560480147739, 3.5924430343236229, 3.6027033271719038, 3.62392516299726, 3.6387450980392155, 3.6532433905696373, 3.6697242277192568, 3.6844498493099982, 3.6835982133582634], "deg_neigh": [78.0, 87.0, 89.0, 37.666666666666664, 39.666666666666664, 41.666666666666664, 42.666666666666664, 42.666666666666664, 43.0, 43.333333333333336], "deg": [1, 1, 1, 3, 3, 3, 3, 3, 3, 3], "clus_coeff": [0, 0, 0, 0.6666666666666666, 0.6666666666666666, 0.6666666666666666, 0.6666666666666666, 0.6666666666666666, 0.6666666666666666, 0.6666666666666666], "discovery": null}, "Li2YbSn": {"eigen_cent": [0.0020051527797206653, 0.0020544570412624956, 0.0019266624716670195, 0.0016950080285241234, 0.0015532751101532171, 0.0013254450505519012, 0.0012087435514093639, 0.0011794552577132687, 0.0010846219845689596, 0.0010802030272328786], "deg_cent": [0.0004924895345973898, 0.0007388252678241596, 0.0008654262224145391, 0.0006932409012131716, 0.000567000567000567, 0.00047062514707035846, 0.0004088586030664395, 0.0004142747233236669, 0.00037013536379018613, 0.00036357970186464447], "shortest_path": [3.2476612506154603, 3.2144044321329641, 3.2340640323045862, 3.2577402957486137, 3.2682604176509495, 3.2896470588235296, 3.3084627964022895, 3.3184400520771691, 3.331888119283033, 3.3327620234756412], "deg_neigh": [178.0, 122.25, 106.0, 113.5, 123.83333333333333, 134.33333333333334, 138.5, 133.0, 138.14285714285714, 139.42857142857142], "deg": [2, 4, 6, 6, 6, 6, 6, 7, 7, 7], "clus_coeff": [1.0, 0.3333333333333333, 0.3333333333333333, 0.3333333333333333, 0.3333333333333333, 0.3333333333333333, 0.3333333333333333, 0.3333333333333333, 0.3333333333333333, 0.3333333333333333], "discovery": null}, "Pm3Tl": {"eigen_cent": [0, 0, 0, 0, 0, 0, 0, 0, 8.4657495434863341e-06, 8.3913603361483874e-06], "deg_cent": [0, 0, 0, 0, 0, 0, 0, 0, 5.287648054145516e-05, 5.1939957409234925e-05], "shortest_path": [0, 0, 0, 0, 0, 0, 0, 0, 4.5282609845080106, 4.5299158616391395], "deg_neigh": [0, 0, 0, 0, 0, 0, 0, 0, 5.0, 5.0], "deg": [0, 0, 0, 0, 0, 0, 0, 0, 1, 1], "clus_coeff": [0, 0, 0, 0, 0, 0, 0, 0, 0, 0], "discovery": null}, "RbNpO3": {"eigen_cent": [0.0049526652397746508, 0.0049145670632235157, 0.0049455350365104362, 0.005842329900977758, 0.0054434586254011067, 0.0056224289102980978, 0.005474083842610342, 0.0050854188520316279, 0.0048959849799921429, 0.004880721311732358], "deg_cent": [0.0017237133710908644, 0.0014776505356483192, 0.0014423770373575653, 0.0013864818024263432, 0.001134001134001134, 0.0010981253431641697, 0.0010221465076660989, 0.0008877315499792863, 0.0007931472081218274, 0.0007790993611385238], "shortest_path": [2.9847365829640573, 3.0062788550323178, 3.0236515719642343, 3.0384704251386321, 3.0588679958423888, 3.0610980392156861, 3.0620059961842463, 3.060125458634158, 3.0656162427959606, 3.0657525708943596], "deg_neigh": [93.28571428571429, 103.75, 105.2, 117.83333333333333, 129.91666666666666, 142.71428571428572, 147.66666666666666, 167.0, 177.66666666666666, 179.4], "deg": [7, 8, 10, 12, 12, 14, 15, 15, 15, 15], "clus_coeff": [0.38095238095238093, 0.4642857142857143, 0.5333333333333333, 0.5303030303030303, 0.5303030303030303, 0.5054945054945055, 0.5238095238095238, 0.5238095238095238, 0.5238095238095238, 0.5238095238095238], "discovery": null}, "PaCdPt2": {"eigen_cent": [0.001716170087819574, 0.0015809747415318561, 0.0014071603796234164, 0.0012904395988178623, 0.0011970878665630161, 0.0010797268989150973, 0.0010196803136236141, 0.00093531408148138308, 0.00089544563658644635, 0.0008924878804092072], "deg_cent": [0.0002462447672986949, 0.0001847063169560399, 0.00014423770373575654, 0.00011554015020219527, 9.45000945000945e-05, 7.84375245117264e-05, 6.814310051107325e-05, 5.918210333195242e-05, 5.287648054145516e-05, 5.1939957409234925e-05], "shortest_path": [3.1073362875430823, 3.1287165281625113, 3.1514277473319874, 3.1760628465804066, 3.1972975526788243, 3.2066666666666666, 3.2172935404742438, 3.2181323233518762, 3.224924654999207, 3.2257712683078839], "deg_neigh": [243.0, 293.0, 343.0, 385.0, 415.0, 453.0, 477.0, 522.0, 557.0, 572.0], "deg": [1, 1, 1, 1, 1, 1, 1, 1, 1, 1], "clus_coeff": [0, 0, 0, 0, 0, 0, 0, 0, 0, 0], "discovery": null}, "HfScOs2": {"eigen_cent": [0.00035746766686699623, 0.00031514323708350586, 0.00034368542954940189, 0.00030535550741178587, 0.00027925365312075223, 0.00023485649957015654, 0.00021479786886620565, 0.00018670813221602378, 0.00017267515728410833, 0.00017153888838486702], "deg_cent": [0.0004924895345973898, 0.0003694126339120798, 0.00043271311120726956, 0.0003466204506065858, 0.0002835002835002835, 0.00023531257353517923, 0.00020442930153321976, 0.00017754630999585724, 0.00015862944162436547, 0.00015581987222770477], "shortest_path": [3.5871491875923192, 3.616989843028624, 3.6137871358523217, 3.6372458410351203, 3.6584144382500234, 3.6781176470588237, 3.6927636958299264, 3.6990176352231035, 3.7085602495637922, 3.710190090370832], "deg_neigh": [22.0, 24.0, 26.666666666666668, 29.333333333333332, 31.0, 31.0, 31.333333333333332, 32.0, 34.0, 34.0], "deg": [2, 2, 3, 3, 3, 3, 3, 3, 3, 3], "clus_coeff": [1.0, 1.0, 1.0, 1.0, 1.0, 1.0, 1.0, 1.0, 1.0, 1.0], "discovery": null}, "Y2Mg": {"eigen_cent": [0.0035931874122322343, 0.003297548384236649, 0.0028306676121930049, 0.0025038271465163205, 0.0022508507441504747, 0.0019579757878103619, 0.0017812757495999237, 0.0016501271562105538, 0.0015305564248260456, 0.0015409990680036465], "deg_cent": [0.002954937207584339, 0.0025858884373845584, 0.0023078032597721046, 0.0018486424032351243, 0.0016065016065016065, 0.0014903129657228018, 0.001294718909710392, 0.001124459963307096, 0.0011104060913705585, 0.0011426790630031684], "shortest_path": [3.1725750861644508, 3.1970452446906741, 3.2277184886068646, 3.2463031423290203, 3.2645752622129831, 3.2734117647058825, 3.2833878440992095, 3.2900343235885905, 3.2997937926294085, 3.2993663654305601], "deg_neigh": [42.5, 43.785714285714285, 43.1875, 46.9375, 48.88235294117647, 48.68421052631579, 50.63157894736842, 54.1578947368421, 52.19047619047619, 51.09090909090909], "deg": [12, 14, 16, 16, 17, 19, 19, 19, 21, 22], "clus_coeff": [0.3787878787878788, 0.34065934065934067, 0.3, 0.3, 0.29411764705882354, 0.26900584795321636, 0.26900584795321636, 0.26900584795321636, 0.23333333333333334, 0.23376623376623376], "discovery": null}, "CeCoO3": {"eigen_cent": [0.0036266260716965293, 0.0034703705261144957, 0.0031414339841652791, 0.0030690417470168089, 0.0030210589467926036, 0.003015851638376536, 0.0031153922393028022, 0.0030426729545168711, 0.0030634705262439495, 0.0030764396270351775], "deg_cent": [0.0007387343018960847, 0.0005541189508681197, 0.00043271311120726956, 0.0003466204506065858, 0.0002835002835002835, 0.00023531257353517923, 0.00020442930153321976, 0.00017754630999585724, 0.00015862944162436547, 0.00015581987222770477], "shortest_path": [2.9628261939931066, 2.992797783933518, 3.0152869916354197, 3.0426293900184844, 3.0589624870074648, 3.0578039215686275, 3.0534886890160808, 3.0478163096224407, 3.0472162004970125, 3.047574529967799], "deg_neigh": [273.6666666666667, 333.0, 395.6666666666667, 460.6666666666667, 536.3333333333334, 659.6666666666666, 775.6666666666666, 918.3333333333334, 1044.0, 1066.0], "deg": [3, 3, 3, 3, 3, 3, 3, 3, 3, 3], "clus_coeff": [1.0, 1.0, 1.0, 1.0, 1.0, 1.0, 1.0, 1.0, 1.0, 1.0], "discovery": null}, "LiTcO3": {"eigen_cent": [0.0227535484918844, 0.022080191841998352, 0.020664254244435323, 0.01950049289096777, 0.018443773111902925, 0.018702492727488345, 0.018307364932905131, 0.018234318779491943, 0.018045307845374007, 0.018081029777121244], "deg_cent": [0.006648608717064762, 0.005356483191725157, 0.004471368815808452, 0.0036972848064702486, 0.003024003024003024, 0.0027453133579104245, 0.002385008517887564, 0.0021897378232822395, 0.002009306260575296, 0.002077598296369397], "shortest_path": [2.7648941408173315, 2.7942751615881809, 2.8117969426016729, 2.8445009242144179, 2.8639327222904658, 2.8646274509803922, 2.8660397928590897, 2.8530595336726239, 2.8549146089991013, 2.8567051002389112], "deg_neigh": [107.18518518518519, 121.17241379310344, 133.4516129032258, 143.375, 160.0, 176.68571428571428, 194.34285714285716, 217.64864864864865, 230.6578947368421, 221.675], "deg": [27, 29, 31, 32, 32, 35, 35, 37, 38, 40], "clus_coeff": [0.39316239316239315, 0.3842364532019704, 0.3634408602150538, 0.3487903225806452, 0.3487903225806452, 0.3176470588235294, 0.3176470588235294, 0.3063063063063063, 0.3314366998577525, 0.3128205128205128], "discovery": null}, "NaCeHg2": {"eigen_cent": [0.00010648732753858665, 9.4190721566984919e-05, 7.8329996995333881e-05, 6.8073100971280067e-05, 6.3601822807928904e-05, 8.9926892813282255e-05, 8.1134635202213229e-05, 0.00010597471836410053, 9.7495026502643966e-05, 9.6800476056843721e-05], "deg_cent": [0.0007387343018960847, 0.0005541189508681197, 0.00043271311120726956, 0.0003466204506065858, 0.0002835002835002835, 0.0003137500980469056, 0.000272572402044293, 0.0002959105166597621, 0.0002643824027072758, 0.0002596997870461746], "shortest_path": [3.9138355489906451, 3.9418282548476453, 3.9586097490625902, 3.9840573012939, 4.0003779646603039, 3.996, 4.009266830198964, 3.9700556278849568, 3.9783217892454927, 3.9794328451230911], "deg_neigh": [7.333333333333333, 8.666666666666666, 9.333333333333334, 9.666666666666666, 11.0, 13.5, 13.5, 14.4, 14.4, 14.4], "deg": [3, 3, 3, 3, 3, 4, 4, 5, 5, 5], "clus_coeff": [0.3333333333333333, 0.3333333333333333, 0.3333333333333333, 0.3333333333333333, 0.3333333333333333, 0.5, 0.5, 0.4, 0.4, 0.4], "discovery": null}, "LiLu2Ru": {"eigen_cent": [0.0021011364123385769, 0.0018607255979387492, 0.0016298858138771789, 0.0014428646461737515, 0.0013307971090964735, 0.0011249256181805384, 0.0010264222935981019, 0.00091083084615015304, 0.00083883361363198787, 0.00083545054865926587], "deg_cent": [0.0007387343018960847, 0.0005541189508681197, 0.00043271311120726956, 0.0003466204506065858, 0.0002835002835002835, 0.00023531257353517923, 0.00020442930153321976, 0.00017754630999585724, 0.00015862944162436547, 0.00015581987222770477], "shortest_path": [3.2360905957656327, 3.268882733148661, 3.2933371791173927, 3.3146950092421443, 3.3274118869885667, 3.3479999999999999, 3.366107931316435, 3.3758432950645045, 3.3885158356685876, 3.3894255739067205], "deg_neigh": [125.0, 142.66666666666666, 167.66666666666666, 179.0, 197.33333333333334, 209.33333333333334, 217.33333333333334, 229.66666666666666, 240.33333333333334, 242.0], "deg": [3, 3, 3, 3, 3, 3, 3, 3, 3, 3], "clus_coeff": [1.0, 1.0, 1.0, 1.0, 1.0, 1.0, 1.0, 1.0, 1.0, 1.0], "discovery": null}, "Li4CoIrO6": {"eigen_cent": [0.0024191167232335544, 0.0022647071691607418, 0.002083315478772647, 0.001925616794978931, 0.001945515848381053, 0.0022332537127383832, 0.0021576941496401288, 0.0020459993050044355, 0.0020056258287920598, 0.0019982222361073286], "deg_cent": [0.0009849790691947797, 0.0007388252678241596, 0.0005769508149430262, 0.00046216060080878107, 0.0004725004725004725, 0.00047062514707035846, 0.0004088586030664395, 0.0003550926199917145, 0.00037013536379018613, 0.00036357970186464447], "shortest_path": [3.0846873461349089, 3.1072945521698982, 3.1212864147678108, 3.1524953789279113, 3.1618633657753001, 3.1558431372549021, 3.163191605342055, 3.1688957273050065, 3.1748532755247711, 3.1768463695855407], "deg_neigh": [90.0, 106.5, 122.5, 135.0, 130.6, 150.5, 162.16666666666666, 183.33333333333334, 169.42857142857142, 170.57142857142858], "deg": [4, 4, 4, 4, 5, 6, 6, 6, 7, 7], "clus_coeff": [0.3333333333333333, 0.3333333333333333, 0.3333333333333333, 0.3333333333333333, 0.4, 0.3333333333333333, 0.3333333333333333, 0.3333333333333333, 0.38095238095238093, 0.38095238095238093], "discovery": null}, "Dy2ZnGa": {"eigen_cent": [4.6563951422939911e-05, 9.6655222384601147e-05, 0.00011075384620774689, 9.8988609393792055e-05, 0.00013114437271624017, 0.00011204147498751053, 0.00010238366330714329, 9.7816468539658596e-05, 8.9726648912555906e-05, 8.9139320379562887e-05], "deg_cent": [0.0002462447672986949, 0.0003694126339120798, 0.00043271311120726956, 0.0003466204506065858, 0.000378000378000378, 0.0003137500980469056, 0.000272572402044293, 0.00023672841332780968, 0.00021150592216582064, 0.0002077598296369397], "shortest_path": [3.9711964549483012, 3.8973222530009233, 3.9097202192096914, 3.9320702402957486, 3.9024851176415005, 3.9100392156862744, 3.9200735895339331, 3.9162622795597111, 3.9228044202400465, 3.9236002908486549], "deg_neigh": [7.0, 13.0, 15.333333333333334, 19.333333333333332, 20.5, 21.75, 22.0, 23.0, 23.5, 23.5], "deg": [1, 2, 3, 3, 4, 4, 4, 4, 4, 4], "clus_coeff": [0, 0, 0.6666666666666666, 0.6666666666666666, 0.6666666666666666, 0.6666666666666666, 0.6666666666666666, 0.6666666666666666, 0.6666666666666666, 0.6666666666666666], "discovery": null}, "ZrZnAu2": {"eigen_cent": [4.9293893779577906e-05, 4.948363372320915e-05, 8.2062832539255093e-05, 7.426457293252585e-05, 6.59790116387404e-05, 5.5290231107334883e-05, 5.0907349343855505e-05, 4.7115828719416785e-05, 4.3432224420612614e-05, 4.3144318892790164e-05], "deg_cent": [0.0004924895345973898, 0.0003694126339120798, 0.00043271311120726956, 0.0003466204506065858, 0.0002835002835002835, 0.00023531257353517923, 0.00020442930153321976, 0.00017754630999585724, 0.00015862944162436547, 0.00015581987222770477], "shortest_path": [4.0334810438207782, 4.0452446906740533, 3.9274588981828669, 3.9543669131238448, 3.9759047529056035, 3.9824313725490197, 3.9846007086399564, 3.9796425612498521, 3.9822344419182572, 3.9838475122052559], "deg_neigh": [14.5, 17.5, 22.0, 23.0, 23.333333333333332, 23.333333333333332, 24.0, 25.0, 26.666666666666668, 26.666666666666668], "deg": [2, 2, 3, 3, 3, 3, 3, 3, 3, 3], "clus_coeff": [0, 0, 0.6666666666666666, 0.6666666666666666, 0.6666666666666666, 0.6666666666666666, 0.6666666666666666, 0.6666666666666666, 0.6666666666666666, 0.6666666666666666], "discovery": null}, "Ac2NiIr": {"eigen_cent": [0.0019926581210558264, 0.0018357772289585407, 0.0016328619457422705, 0.0015226783523909625, 0.0014396990248966859, 0.0013323613267273422, 0.0012589209019534876, 0.0011677029237135974, 0.0011068349250986707, 0.0011024024847280955], "deg_cent": [0.0004924895345973898, 0.0003694126339120798, 0.0002884754074715131, 0.00023108030040439053, 0.000189000189000189, 0.0001568750490234528, 0.0001362862010221465, 0.00011836420666390484, 0.00010575296108291032, 0.00010387991481846985], "shortest_path": [3.1563269325455439, 3.175623268698061, 3.1938275165849439, 3.2175369685767099, 3.2274402343380895, 3.2327843137254901, 3.239983646770237, 3.2399692271274705, 3.2478189605033574, 3.2501298431494754], "deg_neigh": [124.5, 155.5, 178.5, 206.0, 249.0, 283.0, 298.0, 323.5, 337.5, 340.0], "deg": [2, 2, 2, 2, 2, 2, 2, 2, 2, 2], "clus_coeff": [0, 0, 0, 0, 0, 0, 0, 0, 0, 0], "discovery": null}, "Be3Ni": {"eigen_cent": [0.0051969972803424889, 0.0048574011247264999, 0.0044257785386637447, 0.0041120903800468175, 0.0038903243506411412, 0.0035981691248916916, 0.0034456382190144164, 0.0040082011406651187, 0.003850544667500632, 0.0038306611553169867], "deg_cent": [0.0019699581383895593, 0.0014776505356483192, 0.0012981393336218088, 0.0010398613518197574, 0.0008505008505008505, 0.0007843752451172641, 0.0006814310051107325, 0.000710185239983429, 0.0006345177664974619, 0.0006232794889108191], "shortest_path": [2.933037912358444, 2.9597414589104338, 2.9682722815113931, 2.9848659889094269, 3.0058584522347163, 3.0082352941176471, 3.0094712455710004, 2.962954195762812, 2.9661608417490615, 2.967643087150722], "deg_neigh": [122.625, 148.125, 154.33333333333334, 180.77777777777777, 202.66666666666666, 209.0, 227.6, 235.83333333333334, 256.75, 258.25], "deg": [8, 8, 9, 9, 9, 10, 10, 12, 12, 12], "clus_coeff": [0.5357142857142857, 0.5357142857142857, 0.5555555555555556, 0.5555555555555556, 0.5555555555555556, 0.5333333333333333, 0.5333333333333333, 0.5606060606060606, 0.5606060606060606, 0.5606060606060606], "discovery": null}, "Li2CuGe": {"eigen_cent": [0.0057659032085705881, 0.0057334694498079094, 0.0051732104559778953, 0.0048049734385218782, 0.0045141459185182248, 0.0041341045153159995, 0.0039579463208325458, 0.0037072486072588879, 0.0035444568100902983, 0.0035283486519194938], "deg_cent": [0.0014774686037921695, 0.0012929442186922792, 0.0010096639261502956, 0.0008087810514153668, 0.0006615006615006615, 0.0005490626715820849, 0.0004770017035775128, 0.0004142747233236669, 0.00037013536379018613, 0.00036357970186464447], "shortest_path": [2.8444116198916789, 2.8651892890120036, 2.8844822613210268, 2.9090804066543439, 2.9255409619200603, 2.9313725490196076, 2.9396293267920415, 2.9377441117291987, 2.942050441495268, 2.9441155084657735], "deg_neigh": [191.16666666666666, 203.71428571428572, 237.85714285714286, 272.42857142857144, 308.14285714285717, 347.7142857142857, 380.57142857142856, 433.42857142857144, 472.42857142857144, 475.85714285714283], "deg": [6, 7, 7, 7, 7, 7, 7, 7, 7, 7], "clus_coeff": [0.3333333333333333, 0.3333333333333333, 0.3333333333333333, 0.3333333333333333, 0.3333333333333333, 0.3333333333333333, 0.3333333333333333, 0.3333333333333333, 0.3333333333333333, 0.3333333333333333], "discovery": null}, "AcVO3": {"eigen_cent": [0.0050988209090834036, 0.004653672050234859, 0.004136179065255389, 0.0037755792059956188, 0.0034860451246819541, 0.0031876312918734588, 0.0030312707772033871, 0.002772304413737642, 0.0026559176174452133, 0.0026428966691592606], "deg_cent": [0.0012312238364934746, 0.0009235315847801995, 0.0007211885186787826, 0.0005777007510109763, 0.0004725004725004725, 0.00039218762255863204, 0.00034071550255536625, 0.0002959105166597621, 0.0002643824027072758, 0.0002596997870461746], "shortest_path": [3.0228951255539145, 3.0456140350877194, 3.0726853187193539, 3.105707024029575, 3.1265236700368515, 3.1265882352941174, 3.1259880076315074, 3.1268197419812997, 3.1307037487442502, 3.1307260828918668], "deg_neigh": [114.2, 130.4, 144.2, 158.8, 171.2, 199.8, 214.4, 232.6, 245.4, 248.2], "deg": [5, 5, 5, 5, 5, 5, 5, 5, 5, 5], "clus_coeff": [0.5, 0.5, 0.5, 0.5, 0.5, 0.5, 0.5, 0.5, 0.5, 0.5], "discovery": null}, "PmNdOs": {"eigen_cent": [0.00069673697344052577, 0.00063473322611417009, 0.00052453515918558802, 0.00045846145160151266, 0.00040945881559805017, 0.00034346626532893266, 0.00031022343620995589, 0.00027208805809274223, 0.00024919881510720651, 0.00024756546002191639], "deg_cent": [0.0004924895345973898, 0.0003694126339120798, 0.0002884754074715131, 0.00023108030040439053, 0.000189000189000189, 0.0001568750490234528, 0.0001362862010221465, 0.00011836420666390484, 0.00010575296108291032, 0.00010387991481846985], "shortest_path": [3.5236336779911372, 3.5425669436749767, 3.5719642342082492, 3.5980822550831792, 3.6186336577530001, 3.6333333333333333, 3.6501771599890978, 3.6603148301574149, 3.6705440702162533, 3.6717045808663133], "deg_neigh": [42.0, 51.0, 53.5, 58.0, 63.5, 68.5, 69.5, 73.5, 76.5, 77.0], "deg": [2, 2, 2, 2, 2, 2, 2, 2, 2, 2], "clus_coeff": [1.0, 1.0, 1.0, 1.0, 1.0, 1.0, 1.0, 1.0, 1.0, 1.0], "discovery": null}, "Pm2PtRh": {"eigen_cent": [0, 0, 0, 0, 0, 0, 0, 0, 0, 0], "deg_cent": [0, 0, 0, 0, 0, 0, 0, 0, 0, 0], "shortest_path": [0, 0, 0, 0, 0, 0, 0, 0, 0, 0], "deg_neigh": [0, 0, 0, 0, 0, 0, 0, 0, 0, 0], "deg": [0, 0, 0, 0, 0, 0, 0, 0, 0, 0], "clus_coeff": [0, 0, 0, 0, 0, 0, 0, 0, 0, 0], "discovery": null}, "LiAcTl2": {"eigen_cent": [0, 0, 8.0334354166335779e-05, 6.898185602007997e-05, 6.192287935691562e-05, 5.1514568471359336e-05, 4.6500261881011843e-05, 4.0112962122716659e-05, 3.6592102080152211e-05, 3.6333476230894739e-05], "deg_cent": [0, 0, 0.00014423770373575654, 0.00011554015020219527, 9.45000945000945e-05, 7.84375245117264e-05, 6.814310051107325e-05, 5.918210333195242e-05, 5.287648054145516e-05, 5.1939957409234925e-05], "shortest_path": [0, 0, 3.9211133544851458, 3.944778188539741, 3.9588018520268355, 3.9738039215686274, 3.9865767239029708, 3.9921884246656409, 4.0001586210543012, 4.0014542432741251], "deg_neigh": [0, 0, 23.0, 23.0, 23.0, 23.0, 23.0, 23.0, 23.0, 23.0], "deg": [0, 0, 1, 1, 1, 1, 1, 1, 1, 1], "clus_coeff": [0, 0, 0, 0, 0, 0, 0, 0, 0, 0], "discovery": null}, "ScAlCo2": {"eigen_cent": [0.00017187543870533662, 0.00040155969382710553, 0.00034991598563652944, 0.0003935082698717089, 0.00036734463553296585, 0.00031005985996020261, 0.00028510508873300338, 0.00024574566576693405, 0.00022574668830467885, 0.00022414440978359309], "deg_cent": [0.0004924895345973898, 0.0005541189508681197, 0.00043271311120726956, 0.0005777007510109763, 0.0004725004725004725, 0.00039218762255863204, 0.00034071550255536625, 0.0002959105166597621, 0.0002643824027072758, 0.0002596997870461746], "shortest_path": [3.8719842442146724, 3.555493998153278, 3.5731179694260167, 3.5693160813308689, 3.5893413965794196, 3.6075294117647059, 3.62346688470973, 3.6358148893360163, 3.6491302278855815, 3.6503583670925521], "deg_neigh": [16.0, 36.666666666666664, 43.333333333333336, 38.4, 41.2, 43.4, 45.2, 45.6, 46.4, 46.4], "deg": [2, 3, 3, 5, 5, 5, 5, 5, 5, 5], "clus_coeff": [1.0, 0.6666666666666666, 0.6666666666666666, 0.5, 0.5, 0.5, 0.5, 0.5, 0.5, 0.5], "discovery": null}, "Sc2InTc": {"eigen_cent": [0, 0, 0, 1.2212713960240767e-05, 1.0826318914145513e-05, 8.552085066614733e-06, 7.7668697064986179e-06, 6.5174705569530656e-06, 5.8550788920889395e-06, 5.805186637815517e-06], "deg_cent": [0, 0, 0, 0.00011554015020219527, 9.45000945000945e-05, 7.84375245117264e-05, 6.814310051107325e-05, 5.918210333195242e-05, 5.287648054145516e-05, 5.1939957409234925e-05], "shortest_path": [0, 0, 0, 4.4267560073937151, 4.4382500236227909, 4.4604705882352942, 4.4806486781139272, 4.4918333530595334, 4.5028816158198062, 4.5036875454451026], "deg_neigh": [0, 0, 0, 13.0, 13.0, 13.0, 14.0, 17.0, 17.0, 17.0], "deg": [0, 0, 0, 1, 1, 1, 1, 1, 1, 1], "clus_coeff": [0, 0, 0, 0, 0, 0, 0, 0, 0, 0], "discovery": null}, "LaMgZn2": {"eigen_cent": [0.001366100437874966, 0.0013153457317473367, 0.0011783453391272787, 0.0011227451175719759, 0.0010238538984507007, 0.00088341943618944023, 0.00080703261130513505, 0.00073975007742013666, 0.00074162079485405662, 0.00077839540218709047], "deg_cent": [0.0009849790691947797, 0.0009235315847801995, 0.0007211885186787826, 0.0006932409012131716, 0.000567000567000567, 0.00047062514707035846, 0.0004088586030664395, 0.0004142747233236669, 0.00042301184433164127, 0.00046745961668311433], "shortest_path": [3.3047759724273758, 3.3239150507848567, 3.3451110470147101, 3.3621765249537892, 3.3920438439005953, 3.4065098039215687, 3.4267511583537749, 3.4405255059770385, 3.4544493205731506, 3.4528409681105225], "deg_neigh": [64.75, 63.4, 73.4, 70.5, 74.83333333333333, 84.66666666666667, 89.0, 86.85714285714286, 83.75, 81.77777777777777], "deg": [4, 5, 5, 6, 6, 6, 6, 7, 8, 9], "clus_coeff": [0.16666666666666666, 0.1, 0.1, 0.2, 0.2, 0.2, 0.2, 0.23809523809523808, 0.25, 0.25], "discovery": null}, "PmErOs": {"eigen_cent": [0.0014055716218929941, 0.0012937100016672484, 0.0012700903894874551, 0.00116173572487737, 0.0010723561725299322, 0.00095340676464326522, 0.00088719899967476578, 0.00080665023933004136, 0.0007565611270545354, 0.00075391537865970263], "deg_cent": [0.0002462447672986949, 0.0001847063169560399, 0.0002884754074715131, 0.00023108030040439053, 0.000189000189000189, 0.0001568750490234528, 0.0001362862010221465, 0.00011836420666390484, 0.00010575296108291032, 0.00010387991481846985], "shortest_path": [3.1846381093057605, 3.2083102493074791, 3.2125757138736661, 3.2363678373382623, 3.2468109231786828, 3.256549019607843, 3.2649904606159716, 3.2665995975855129, 3.2732512028763283, 3.2739690453931649], "deg_neigh": [189.0, 223.0, 150.5, 179.0, 195.5, 210.5, 218.5, 238.5, 249.0, 251.5], "deg": [1, 1, 2, 2, 2, 2, 2, 2, 2, 2], "clus_coeff": [0, 0, 1.0, 1.0, 1.0, 1.0, 1.0, 1.0, 1.0, 1.0], "discovery": null}, "Dy2CuRh": {"eigen_cent": [0.00019686388916345467, 0.00039476358611573712, 0.0003463804408396909, 0.00054133758624279175, 0.00047831670040657004, 0.00040999646311441236, 0.00037505008179645571, 0.00033219142948761194, 0.00030693016552053507, 0.00030511020054975631], "deg_cent": [0.0002462447672986949, 0.0005541189508681197, 0.00043271311120726956, 0.0005777007510109763, 0.0004725004725004725, 0.00039218762255863204, 0.00034071550255536625, 0.0002959105166597621, 0.0002643824027072758, 0.0002596997870461746], "shortest_path": [3.7488921713441656, 3.5549399815327791, 3.5764349581770984, 3.581792975970425, 3.6045544741566662, 3.6174117647058823, 3.6282365767239031, 3.634986388921766, 3.6449003331042142, 3.6446972057754232], "deg_neigh": [23.0, 20.333333333333332, 26.0, 29.6, 31.8, 34.6, 35.4, 37.0, 39.4, 39.4], "deg": [1, 3, 3, 5, 5, 5, 5, 5, 5, 5], "clus_coeff": [0, 0.3333333333333333, 0.3333333333333333, 0.5, 0.5, 0.5, 0.5, 0.5, 0.5, 0.5], "discovery": null}, "MgSc2Os": {"eigen_cent": [0.0011361536194141172, 0.0010297569065838511, 0.00099723169215036513, 0.00089734875371302229, 0.00082503048908943966, 0.00070443762556494374, 0.00064480269532348519, 0.00056645796992584594, 0.00052185894040049027, 0.00052063725814954168], "deg_cent": [0.0004924895345973898, 0.0003694126339120798, 0.00043271311120726956, 0.0003466204506065858, 0.0002835002835002835, 0.00023531257353517923, 0.00020442930153321976, 0.00017754630999585724, 0.00015862944162436547, 0.00015581987222770477], "shortest_path": [3.2407680945347122, 3.2692520775623271, 3.2887222382463226, 3.3088031423290203, 3.3411131059245962, 3.3616470588235292, 3.3802125919869175, 3.3939519469759736, 3.408819330619151, 3.4081749246909734], "deg_neigh": [111.5, 131.0, 110.33333333333333, 121.66666666666667, 128.66666666666666, 142.33333333333334, 150.33333333333334, 164.0, 170.66666666666666, 181.33333333333334], "deg": [2, 2, 3, 3, 3, 3, 3, 3, 3, 3], "clus_coeff": [1.0, 1.0, 1.0, 1.0, 1.0, 1.0, 1.0, 1.0, 1.0, 1.0], "discovery": null}, "Sc2CoOs": {"eigen_cent": [0.00027757591363246039, 0.00024389931419398656, 0.00028871529105784399, 0.00025675499498628091, 0.00023977980377921449, 0.00020127110188166721, 0.00018457063214277373, 0.00015966161801093026, 0.00014801413421574539, 0.00014702770856482564], "deg_cent": [0.0004924895345973898, 0.0003694126339120798, 0.00043271311120726956, 0.0003466204506065858, 0.0002835002835002835, 0.00023531257353517923, 0.00020442930153321976, 0.00017754630999585724, 0.00015862944162436547, 0.00015581987222770477], "shortest_path": [3.6053668143771542, 3.6315789473684212, 3.6243149697144506, 3.6494916820702401, 3.6737220069923464, 3.692549019607843, 3.705641864268193, 3.7119777488460173, 3.7210384391688258, 3.7222395346421524], "deg_neigh": [19.0, 20.0, 25.666666666666668, 28.0, 29.333333333333332, 29.333333333333332, 30.333333333333332, 31.0, 32.666666666666664, 32.666666666666664], "deg": [2, 2, 3, 3, 3, 3, 3, 3, 3, 3], "clus_coeff": [1.0, 1.0, 1.0, 1.0, 1.0, 1.0, 1.0, 1.0, 1.0, 1.0], "discovery": null}, "Er2MgAl": {"eigen_cent": [0.00086891962167049168, 0.00077535928227161612, 0.00064698645893610538, 0.0005645470948115837, 0.0005081922013580861, 0.00042688165372700872, 0.00039806944866674099, 0.00034393626776750059, 0.00031432326983283802, 0.00031213247323541024], "deg_cent": [0.0009849790691947797, 0.0007388252678241596, 0.0005769508149430262, 0.0005777007510109763, 0.0004725004725004725, 0.00039218762255863204, 0.0004088586030664395, 0.0003550926199917145, 0.00031725888324873094, 0.00031163974445540954], "shortest_path": [3.4465780403741997, 3.4718374884579872, 3.5089414479376981, 3.540549907578558, 3.5663800434659358, 3.5779607843137256, 3.5951212864540745, 3.6082968398627058, 3.6209485539047215, 3.6208060662719435], "deg_neigh": [32.0, 38.0, 41.75, 37.6, 42.0, 45.0, 42.166666666666664, 44.0, 45.5, 45.666666666666664], "deg": [4, 4, 4, 5, 5, 5, 6, 6, 6, 6], "clus_coeff": [0.3333333333333333, 0.3333333333333333, 0.3333333333333333, 0.3, 0.3, 0.3, 0.3333333333333333, 0.3333333333333333, 0.3333333333333333, 0.3333333333333333], "discovery": null}, "Li2NdIn": {"eigen_cent": [0.0019516811332180673, 0.0017653376813752467, 0.002079774545315926, 0.0018292538081243384, 0.0016956490153620851, 0.0014345237866939928, 0.0013074987176054729, 0.0011619887121424584, 0.0010711914179746163, 0.0010662794504305009], "deg_cent": [0.0007387343018960847, 0.0005541189508681197, 0.0007211885186787826, 0.0005777007510109763, 0.0004725004725004725, 0.00039218762255863204, 0.00034071550255536625, 0.0002959105166597621, 0.0002643824027072758, 0.0002596997870461746], "shortest_path": [3.2518463810930576, 3.2807017543859649, 3.2437265647533891, 3.2636321626617377, 3.2730794670698291, 3.2943529411764705, 3.3129599345870808, 3.3205113031127946, 3.3323111087611696, 3.3345798275682976], "deg_neigh": [120.0, 140.0, 119.2, 128.0, 141.0, 149.4, 153.0, 161.6, 169.0, 170.0], "deg": [3, 3, 5, 5, 5, 5, 5, 5, 5, 5], "clus_coeff": [0.6666666666666666, 0.6666666666666666, 0.4, 0.4, 0.4, 0.4, 0.4, 0.4, 0.4, 0.4], "discovery": null}, "Y2MgAl": {"eigen_cent": [0.0007514377603334083, 0.00067108019018538687, 0.0005665098057929458, 0.0005037936139452115, 0.00052433878916776169, 0.00044309084502688586, 0.00040209812320633563, 0.00038206242988628761, 0.00035586917545706574, 0.00035384416993565948], "deg_cent": [0.0007387343018960847, 0.0005541189508681197, 0.00043271311120726956, 0.0003466204506065858, 0.000378000378000378, 0.0003137500980469056, 0.000272572402044293, 0.00023672841332780968, 0.0002643824027072758, 0.0002596997870461746], "shortest_path": [3.4763663220088628, 3.5034164358264079, 3.5350447072396887, 3.5622689463955637, 3.533497118019465, 3.5459607843137255, 3.5641182883619513, 3.5716652858326428, 3.5824036377095121, 3.5824244312870053], "deg_neigh": [37.666666666666664, 43.666666666666664, 48.0, 52.333333333333336, 53.75, 58.75, 60.5, 63.25, 55.6, 56.0], "deg": [3, 3, 3, 3, 4, 4, 4, 4, 5, 5], "clus_coeff": [0.3333333333333333, 0.3333333333333333, 0.3333333333333333, 0.3333333333333333, 0.3333333333333333, 0.3333333333333333, 0.3333333333333333, 0.3333333333333333, 0.3, 0.3], "discovery": null}, "LiBiPd2": {"eigen_cent": [0.0017749954223295668, 0.0016638937195175415, 0.0016703859417430428, 0.0015333219818710405, 0.0015155430816078219, 0.001350348216514839, 0.0012629947577454828, 0.0011506338909184769, 0.0010830396630815504, 0.0010775590378625899], "deg_cent": [0.0004924895345973898, 0.0003694126339120798, 0.0005769508149430262, 0.00046216060080878107, 0.0004725004725004725, 0.00039218762255863204, 0.00034071550255536625, 0.0002959105166597621, 0.0002643824027072758, 0.0002596997870461746], "shortest_path": [3.1366322008862628, 3.1536472760849494, 3.1502740121142199, 3.1750231053604434, 3.1806671076254371, 3.1930980392156862, 3.2037339874625239, 3.2124511776541604, 3.2206418865330724, 3.2226550327204735], "deg_neigh": [143.0, 171.5, 111.5, 123.5, 122.4, 133.4, 138.4, 148.6, 154.6, 155.0], "deg": [2, 2, 4, 4, 5, 5, 5, 5, 5, 5], "clus_coeff": [1.0, 1.0, 0.6666666666666666, 0.6666666666666666, 0.6, 0.6, 0.6, 0.6, 0.6, 0.6], "discovery": null}, "Ti2RePd": {"eigen_cent": [5.1830514218331486e-05, 4.3685681229412906e-05, 3.6754480151217215e-05, 3.2101846842750217e-05, 2.9077768582263737e-05, 2.3895495088384047e-05, 2.1994478604757103e-05, 1.8143665831826535e-05, 1.7049518741337492e-05, 1.7096769061963395e-05], "deg_cent": [0.0012312238364934746, 0.0009235315847801995, 0.0007211885186787826, 0.0005777007510109763, 0.0004725004725004725, 0.00039218762255863204, 0.00034071550255536625, 0.0002959105166597621, 0.0002643824027072758, 0.0002596997870461746], "shortest_path": [4.2641555883801079, 4.2840258541089566, 4.31900778771272, 4.3380314232902037, 4.3437588585467255, 4.356313725490196, 4.35452439356773, 4.3686235057403247, 4.3736583302490351, 4.3730133998130256], "deg_neigh": [7.6, 8.0, 8.4, 8.8, 9.2, 9.2, 9.4, 9.4, 10.4, 10.6], "deg": [5, 5, 5, 5, 5, 5, 5, 5, 5, 5], "clus_coeff": [0.5, 0.5, 0.5, 0.5, 0.5, 0.5, 0.5, 0.5, 0.5, 0.5], "discovery": null}, "TbCrO3": {"eigen_cent": [0.0043710925918096022, 0.0040068994184924841, 0.0035581844870871118, 0.0032828704027830394, 0.0030458685035836442, 0.0036357946354974384, 0.0035247144916903512, 0.0032670716270339411, 0.0031969731803150442, 0.0031806632554510403], "deg_cent": [0.0009849790691947797, 0.0007388252678241596, 0.0007211885186787826, 0.0005777007510109763, 0.0004725004725004725, 0.00047062514707035846, 0.0004770017035775128, 0.00047345682665561937, 0.00047588832487309646, 0.00046745961668311433], "shortest_path": [2.949286065977351, 2.9852262234533704, 3.0112489183732332, 3.0376617375231052, 3.0588679958423888, 3.0345882352941178, 3.0352275824475332, 3.0352704462066518, 3.0383862951409082, 3.0397320037394828], "deg_neigh": [168.75, 192.75, 173.8, 190.4, 208.4, 232.83333333333334, 221.71428571428572, 216.625, 213.44444444444446, 214.22222222222223], "deg": [4, 4, 5, 5, 5, 6, 7, 8, 9, 9], "clus_coeff": [0.5, 0.5, 0.5, 0.5, 0.5, 0.6, 0.5714285714285714, 0.5714285714285714, 0.5555555555555556, 0.5555555555555556], "discovery": null}, "TiMo2W": {"eigen_cent": [0.0015256859395161241, 0.0013563140827902614, 0.0012069980651678892, 0.0010854256334007079, 0.00098287508471790546, 0.00087286146080103725, 0.00080906693133094411, 0.00075192110550272311, 0.00072775941315395378, 0.0007265986046262968], "deg_cent": [0.0002462447672986949, 0.0001847063169560399, 0.00014423770373575654, 0.00011554015020219527, 9.45000945000945e-05, 7.84375245117264e-05, 6.814310051107325e-05, 5.918210333195242e-05, 0.00010575296108291032, 0.00010387991481846985], "shortest_path": [3.1804529788281632, 3.2105263157894739, 3.2297375252379581, 3.2724121996303142, 3.3001984314466597, 3.3069803921568628, 3.3157536113382391, 3.310510119540774, 3.3078834663987733, 3.3075724524774075], "deg_neigh": [194.0, 224.0, 250.0, 275.0, 298.0, 330.0, 345.0, 376.0, 216.5, 222.5], "deg": [1, 1, 1, 1, 1, 1, 1, 1, 2, 2], "clus_coeff": [0, 0, 0, 0, 0, 0, 0, 0, 1.0, 1.0], "discovery": null}, "Ta2ReRu": {"eigen_cent": [8.2668609526992114e-05, 6.9803099321812814e-05, 5.7779604058471168e-05, 4.8984488005682675e-05, 4.2769692435792478e-05, 3.5202414187583475e-05, 3.2064677611602249e-05, 2.7698927424476207e-05, 2.5067197852524422e-05, 2.4901371358358412e-05], "deg_cent": [0.0002462447672986949, 0.0001847063169560399, 0.00014423770373575654, 0.00011554015020219527, 9.45000945000945e-05, 7.84375245117264e-05, 6.814310051107325e-05, 5.918210333195242e-05, 5.287648054145516e-05, 5.1939957409234925e-05], "shortest_path": [3.9517479074347612, 3.9748845798707295, 3.9929333717911741, 4.0231053604436227, 4.0443163564206746, 4.0601568627450977, 4.0661624420823115, 4.0716061072316254, 4.077935811346693, 4.0790485094006437], "deg_neigh": [12.0, 12.0, 13.0, 13.0, 13.0, 13.0, 15.0, 15.0, 15.0, 15.0], "deg": [1, 1, 1, 1, 1, 1, 1, 1, 1, 1], "clus_coeff": [0, 0, 0, 0, 0, 0, 0, 0, 0, 0], "discovery": null}, "AgHgPd2": {"eigen_cent": [0.0023330438165888963, 0.0022314404530295604, 0.0019961582475990572, 0.0018560164778198306, 0.0017204473674219539, 0.0015545033404840106, 0.0014931177536507941, 0.0013786497509723666, 0.0013163276525708554, 0.0013130981491448173], "deg_cent": [0.0004924895345973898, 0.0003694126339120798, 0.0002884754074715131, 0.00023108030040439053, 0.000189000189000189, 0.0001568750490234528, 0.0001362862010221465, 0.00011836420666390484, 0.00010575296108291032, 0.00010387991481846985], "shortest_path": [3.0423436730674545, 3.0631578947368423, 3.0785982117104123, 3.0993530499075788, 3.1187753945006143, 3.1222745098039217, 3.1255791768874355, 3.1233282045212452, 3.1271083381800877, 3.1292199023579514], "deg_neigh": [200.5, 243.5, 289.5, 326.5, 355.0, 390.5, 436.5, 493.5, 528.5, 535.0], "deg": [2, 2, 2, 2, 2, 2, 2, 2, 2, 2], "clus_coeff": [1.0, 1.0, 1.0, 1.0, 1.0, 1.0, 1.0, 1.0, 1.0, 1.0], "discovery": null}, "Er2IrRu": {"eigen_cent": [0.00017123546467237357, 0.00015521048501872345, 0.00013006853639016357, 0.00019970261961737507, 0.00022289140159439849, 0.00018919374927844155, 0.0001747728945477057, 0.00015240655794659648, 0.00014010237927622072, 0.0001394151359933367], "deg_cent": [0.0002462447672986949, 0.0001847063169560399, 0.00014423770373575654, 0.0003466204506065858, 0.000378000378000378, 0.0003137500980469056, 0.000272572402044293, 0.00023672841332780968, 0.00021150592216582064, 0.0002077598296369397], "shortest_path": [3.706056129985229, 3.7266851338873499, 3.7428612633400635, 3.7376386321626618, 3.7505433241991875, 3.7625098039215685, 3.7668983374216407, 3.7756539235412476, 3.7819489240205151, 3.783525501194557], "deg_neigh": [14.0, 19.0, 21.0, 20.666666666666668, 21.0, 22.25, 24.5, 25.75, 26.25, 26.25], "deg": [1, 1, 1, 3, 4, 4, 4, 4, 4, 4], "clus_coeff": [0, 0, 0, 0.3333333333333333, 0.5, 0.5, 0.5, 0.5, 0.5, 0.5], "discovery": null}, "AcInO3": {"eigen_cent": [0.004192525633857757, 0.0039345532697531715, 0.0035893596162632031, 0.0034134877191681779, 0.0033383413496615396, 0.0032851838412260885, 0.0033428609966999361, 0.0032243013609888249, 0.0032214970721060852, 0.0032376820402250377], "deg_cent": [0.0009849790691947797, 0.0007388252678241596, 0.0005769508149430262, 0.00046216060080878107, 0.000378000378000378, 0.0003137500980469056, 0.000272572402044293, 0.00023672841332780968, 0.00021150592216582064, 0.0002077598296369397], "shortest_path": [2.9202363367799116, 2.9558633425669436, 2.9775021632535332, 3.0045055452865066, 3.0240007559293205, 3.0178039215686274, 3.0115835377487055, 3.0008876790152681, 2.9979907999788504, 2.9982860704269241], "deg_neigh": [230.5, 276.25, 329.0, 376.5, 438.5, 538.0, 627.5, 734.5, 832.75, 852.5], "deg": [4, 4, 4, 4, 4, 4, 4, 4, 4, 4], "clus_coeff": [0.6666666666666666, 0.6666666666666666, 0.6666666666666666, 0.6666666666666666, 0.6666666666666666, 0.6666666666666666, 0.6666666666666666, 0.6666666666666666, 0.6666666666666666, 0.6666666666666666], "discovery": null}, "NaLaAu2": {"eigen_cent": [0, 0.00028569402457871728, 0.00024480034925653839, 0.00021627708445314323, 0.00019802775491595284, 0.00030055810574348724, 0.00027791947364182732, 0.00024540531007691155, 0.00022598063660421344, 0.00022479103620745648], "deg_cent": [0, 0.0003694126339120798, 0.0002884754074715131, 0.00023108030040439053, 0.000189000189000189, 0.00023531257353517923, 0.00020442930153321976, 0.00017754630999585724, 0.00015862944162436547, 0.00015581987222770477], "shortest_path": [0, 3.6764542936288089, 3.6922411306605136, 3.7111829944547137, 3.729849759047529, 3.6503529411764708, 3.6573316980103572, 3.6621493667889693, 3.669169354412309, 3.6708216474498805], "deg_neigh": [0, 29.0, 34.5, 36.5, 40.0, 49.0, 51.333333333333336, 53.666666666666664, 54.0, 55.0], "deg": [0, 2, 2, 2, 2, 3, 3, 3, 3, 3], "clus_coeff": [0, 1.0, 1.0, 1.0, 1.0, 0.6666666666666666, 0.6666666666666666, 0.6666666666666666, 0.6666666666666666, 0.6666666666666666], "discovery": null}, "SmBiPd2": {"eigen_cent": [9.029731362357914e-05, 0.00012329589069454196, 0.00010561770305172571, 0.00020545724180933201, 0.00018474558573206842, 0.00015986502808262634, 0.00014753102541890559, 0.00013132597943531026, 0.00012125653159022408, 0.00012065984240158371], "deg_cent": [0.0002462447672986949, 0.0003694126339120798, 0.0002884754074715131, 0.0003466204506065858, 0.0002835002835002835, 0.00023531257353517923, 0.00020442930153321976, 0.00017754630999585724, 0.00015862944162436547, 0.00015581987222770477], "shortest_path": [3.9081733136386019, 3.8958448753462602, 3.9082780501874819, 3.7859288354898335, 3.8001511858641215, 3.8057254901960786, 3.8123466884709729, 3.8173156586578294, 3.8231375244540793, 3.8255427443648071], "deg_neigh": [11.0, 11.5, 15.0, 29.0, 31.333333333333332, 33.666666666666664, 35.0, 38.0, 40.0, 40.333333333333336], "deg": [1, 2, 2, 3, 3, 3, 3, 3, 3, 3], "clus_coeff": [0, 1.0, 1.0, 1.0, 1.0, 1.0, 1.0, 1.0, 1.0, 1.0], "discovery": null}, "Ac2SiAu": {"eigen_cent": [0.0004711423096970341, 0.00040932685999493063, 0.00034525028619223231, 0.00029763330700982924, 0.00026727748793155866, 0.00022480879067849163, 0.00020490119653542987, 0.0001822299204505395, 0.00016678499203466907, 0.00016560023545310996], "deg_cent": [0.0002462447672986949, 0.0001847063169560399, 0.00014423770373575654, 0.00011554015020219527, 9.45000945000945e-05, 7.84375245117264e-05, 6.814310051107325e-05, 5.918210333195242e-05, 5.287648054145516e-05, 5.1939957409234925e-05], "shortest_path": [3.5829640571147219, 3.6110803324099723, 3.6296509950966254, 3.6558456561922368, 3.6687139752433149, 3.6838431372549021, 3.6997138184791498, 3.7086637471890165, 3.7197694707344153, 3.7218240365638309], "deg_neigh": [42.0, 46.0, 49.0, 49.0, 51.0, 51.0, 53.0, 57.0, 57.0, 57.0], "deg": [1, 1, 1, 1, 1, 1, 1, 1, 1, 1], "clus_coeff": [0, 0, 0, 0, 0, 0, 0, 0, 0, 0], "discovery": null}, "LiPmHg2": {"eigen_cent": [0.000251977417991802, 0.00022145252138971281, 0.00018247649668901752, 0.00015437865455390396, 0.00013599776235798146, 0.00011272638622561905, 0.00010169360741445164, 8.6350422582109142e-05, 7.8202020859946645e-05, 7.7603469944563484e-05], "deg_cent": [0.0004924895345973898, 0.0003694126339120798, 0.0002884754074715131, 0.00023108030040439053, 0.000189000189000189, 0.0001568750490234528, 0.0001362862010221465, 0.00011836420666390484, 0.00010575296108291032, 0.00010387991481846985], "shortest_path": [3.7122107336287544, 3.7407202216066482, 3.758004038073262, 3.7906654343807764, 3.8130964754795427, 3.8209411764705883, 3.8310847642409378, 3.8338856669428334, 3.8400042298947814, 3.8420587929780825], "deg_neigh": [24.5, 27.5, 30.0, 30.0, 30.0, 30.5, 30.5, 30.5, 31.0, 31.0], "deg": [2, 2, 2, 2, 2, 2, 2, 2, 2, 2], "clus_coeff": [1.0, 1.0, 1.0, 1.0, 1.0, 1.0, 1.0, 1.0, 1.0, 1.0], "discovery": null}, "PmAgAu2": {"eigen_cent": [0.0022001059207082938, 0.0021084821476808841, 0.001894266721414671, 0.0017628258584262591, 0.001635386474379142, 0.0014805007015095714, 0.0014228368542257518, 0.0013158199615609077, 0.0012582147466461513, 0.0012551733929037434], "deg_cent": [0.0002462447672986949, 0.0001847063169560399, 0.00014423770373575654, 0.00011554015020219527, 9.45000945000945e-05, 7.84375245117264e-05, 6.814310051107325e-05, 5.918210333195242e-05, 5.287648054145516e-05, 5.1939957409234925e-05], "shortest_path": [3.0455440669620875, 3.0666666666666669, 3.0817709835592733, 3.1031654343807764, 3.1235944439194934, 3.1280000000000001, 3.1317797765058599, 3.129364421825068, 3.1332945592978376, 3.1353484990131921], "deg_neigh": [384.0, 466.0, 557.0, 627.0, 677.0, 746.0, 833.0, 944.0, 1013.0, 1025.0], "deg": [1, 1, 1, 1, 1, 1, 1, 1, 1, 1], "clus_coeff": [0, 0, 0, 0, 0, 0, 0, 0, 0, 0], "discovery": null}, "Eu2Ga2O5": {"eigen_cent": [0.0034153915745093943, 0.0032917159140906514, 0.0029807967330932744, 0.0040116968557930375, 0.0038628360482179385, 0.0037519791929183019, 0.0037934089476823487, 0.0036361447668206287, 0.0036715918342982087, 0.0036816056970138456], "deg_cent": [0.0007387343018960847, 0.0005541189508681197, 0.00043271311120726956, 0.00046216060080878107, 0.000378000378000378, 0.0003137500980469056, 0.000272572402044293, 0.00023672841332780968, 0.0002643824027072758, 0.0002596997870461746], "shortest_path": [2.9854751354012801, 3.0225300092336105, 3.0470147101240266, 2.9571395563770797, 2.9779835585372769, 2.9778823529411764, 2.9742436631234668, 2.9690495916676531, 2.9674298101834715, 2.9665524046951282], "deg_neigh": [273.3333333333333, 333.0, 399.6666666666667, 403.25, 463.75, 561.5, 651.75, 764.25, 694.6, 708.2], "deg": [3, 3, 3, 4, 4, 4, 4, 4, 5, 5], "clus_coeff": [0.6666666666666666, 0.6666666666666666, 0.6666666666666666, 0.6666666666666666, 0.6666666666666666, 0.6666666666666666, 0.6666666666666666, 0.6666666666666666, 0.6, 0.6], "discovery": null}, "Er2IrRh": {"eigen_cent": [0, 0.00032607038530101465, 0.00028215139628822323, 0.00025541190562146198, 0.00027400374204606683, 0.00023545012771447097, 0.00021804338193079378, 0.00019185734850058096, 0.00017623450294148907, 0.00017527593222238183], "deg_cent": [0, 0.0003694126339120798, 0.0002884754074715131, 0.0003466204506065858, 0.000378000378000378, 0.0003137500980469056, 0.000272572402044293, 0.00023672841332780968, 0.00021150592216582064, 0.0002077598296369397], "shortest_path": [0, 3.5741458910433979, 3.5895586962792039, 3.6059380776340113, 3.6236416895020316, 3.6381176470588237, 3.6465658217497956, 3.651023789797609, 3.6606566911648071, 3.6610055053495376], "deg_neigh": [0, 26.0, 30.0, 27.333333333333332, 26.25, 27.5, 29.5, 31.5, 32.0, 32.0], "deg": [0, 2, 2, 3, 4, 4, 4, 4, 4, 4], "clus_coeff": [0, 1.0, 1.0, 0.6666666666666666, 0.6666666666666666, 0.6666666666666666, 0.6666666666666666, 0.6666666666666666, 0.6666666666666666, 0.6666666666666666], "discovery": null}, "AlCuPd2": {"eigen_cent": [0.0032918642864428805, 0.0031920976296719141, 0.0028891743733043449, 0.0027183847543831765, 0.002525658551391616, 0.0023336106752048081, 0.0022445455148502589, 0.0021173816643244412, 0.002028649179820582, 0.0020207493138606784], "deg_cent": [0.0012312238364934746, 0.0009235315847801995, 0.0007211885186787826, 0.0005777007510109763, 0.0004725004725004725, 0.00039218762255863204, 0.00034071550255536625, 0.0002959105166597621, 0.0002643824027072758, 0.0002596997870461746], "shortest_path": [2.9258985721319548, 2.9379501385041551, 2.9594750504759157, 2.9841728280961184, 3.0036851554379664, 3.0091764705882351, 3.0190106295993457, 3.0195881169369154, 3.0265954634378471, 3.0292926145216579], "deg_neigh": [144.6, 181.0, 208.4, 234.8, 258.2, 294.0, 321.6, 365.8, 391.6, 394.4], "deg": [5, 5, 5, 5, 5, 5, 5, 5, 5, 5], "clus_coeff": [0.5, 0.5, 0.5, 0.5, 0.5, 0.5, 0.5, 0.5, 0.5, 0.5], "discovery": null}, "Ru3W": {"eigen_cent": [0.0045119982526394022, 0.0041036758414043284, 0.0036629603908886008, 0.0032934575249748362, 0.0030360872482804394, 0.0026800418290238077, 0.0024815533903813805, 0.002270155520010747, 0.002121416598975408, 0.0021175457038821416], "deg_cent": [0.0012312238364934746, 0.0011082379017362395, 0.0008654262224145391, 0.0006932409012131716, 0.000567000567000567, 0.00047062514707035846, 0.0004088586030664395, 0.0003550926199917145, 0.00031725888324873094, 0.00031163974445540954], "shortest_path": [2.9490398818316099, 2.974330563250231, 2.9901932506489759, 3.0182532347504623, 3.0284418406878957, 3.0407843137254904, 3.0534205505587355, 3.0584684578056573, 3.0655104954264263, 3.0661161317128909], "deg_neigh": [142.0, 140.0, 164.83333333333334, 182.5, 205.83333333333334, 226.16666666666666, 238.33333333333334, 255.66666666666666, 271.5, 275.8333333333333], "deg": [5, 6, 6, 6, 6, 6, 6, 6, 6, 6], "clus_coeff": [0.6, 0.5333333333333333, 0.5333333333333333, 0.5333333333333333, 0.5333333333333333, 0.5333333333333333, 0.5333333333333333, 0.5333333333333333, 0.5333333333333333, 0.5333333333333333], "discovery": null}, "HoMgHg2": {"eigen_cent": [0.0026311701137902558, 0.0024203513661419512, 0.0021427682886189748, 0.0019727315840642823, 0.0017987944297343731, 0.0015940821103790862, 0.0014938016498570403, 0.0013488411593023358, 0.0012559647284274848, 0.0012507349019161291], "deg_cent": [0.0012312238364934746, 0.0009235315847801995, 0.0007211885186787826, 0.0006932409012131716, 0.000567000567000567, 0.00047062514707035846, 0.0004088586030664395, 0.0003550926199917145, 0.00031725888324873094, 0.00031163974445540954], "shortest_path": [3.001477104874446, 3.0214219759926131, 3.03836169599077, 3.0623844731977821, 3.0885382216762731, 3.0936470588235294, 3.0985282093213411, 3.0977630488815247, 3.1042140326759373, 3.1030435234237044], "deg_neigh": [90.0, 104.6, 117.8, 108.83333333333333, 116.0, 132.33333333333334, 141.66666666666666, 156.33333333333334, 161.0, 166.66666666666666], "deg": [5, 5, 5, 6, 6, 6, 6, 6, 6, 6], "clus_coeff": [0.2, 0.2, 0.2, 0.26666666666666666, 0.26666666666666666, 0.26666666666666666, 0.26666666666666666, 0.26666666666666666, 0.26666666666666666, 0.26666666666666666], "discovery": null}, "NaPuO3": {"eigen_cent": [0.0011941550014757274, 0.0011048239054995174, 0.00099762535667029511, 0.00094364802038057099, 0.00089860824079479281, 0.0011951487097604776, 0.0019680312540142366, 0.0018929298826412103, 0.0018511402032973829, 0.0018486525973021844], "deg_cent": [0.0004924895345973898, 0.0003694126339120798, 0.0002884754074715131, 0.00023108030040439053, 0.000189000189000189, 0.00023531257353517923, 0.000272572402044293, 0.00023672841332780968, 0.00021150592216582064, 0.0002077598296369397], "shortest_path": [3.2210733628754307, 3.2539242843951985, 3.2728583790020189, 3.2948243992606283, 3.3067183218369083, 3.2989019607843137, 3.2591986917416191, 3.257959521836904, 3.2641569290963885, 3.26649007998338], "deg_neigh": [61.0, 72.5, 84.5, 96.0, 115.5, 137.33333333333334, 221.5, 250.25, 271.75, 275.25], "deg": [2, 2, 2, 2, 2, 3, 4, 4, 4, 4], "clus_coeff": [1.0, 1.0, 1.0, 1.0, 1.0, 0.6666666666666666, 0.6666666666666666, 0.6666666666666666, 0.6666666666666666, 0.6666666666666666], "discovery": null}, "ErZrRu2": {"eigen_cent": [0.00033222572460270299, 0.00029450688914699918, 0.00024558050339485929, 0.00029389283685492002, 0.00026224114424610743, 0.00022079654166110599, 0.00020187917551848416, 0.00017524464217657607, 0.0001610250684027923, 0.00016017814746375897], "deg_cent": [0.0004924895345973898, 0.0003694126339120798, 0.0002884754074715131, 0.0003466204506065858, 0.0002835002835002835, 0.00023531257353517923, 0.00020442930153321976, 0.00017754630999585724, 0.00015862944162436547, 0.00015581987222770477], "shortest_path": [3.6294928606597736, 3.6555863342566943, 3.6759446207095472, 3.6744454713493528, 3.6936596428233961, 3.7123921568627449, 3.7198146633960207, 3.7305006509646113, 3.7379051446095279, 3.7393268931131192], "deg_neigh": [23.5, 27.5, 30.5, 32.0, 34.0, 35.333333333333336, 38.0, 38.666666666666664, 39.333333333333336, 39.333333333333336], "deg": [2, 2, 2, 3, 3, 3, 3, 3, 3, 3], "clus_coeff": [1.0, 1.0, 1.0, 0.6666666666666666, 0.6666666666666666, 0.6666666666666666, 0.6666666666666666, 0.6666666666666666, 0.6666666666666666, 0.6666666666666666], "discovery": null}, "Eu4Co4O11": {"eigen_cent": [0.00092145973361770078, 0.00086623358955278951, 0.00093713591781605652, 0.0020459945060473527, 0.0019107022255042518, 0.0018156043925823511, 0.0017663006945591521, 0.0016629871821752227, 0.0016121316432930401, 0.001604979938217589], "deg_cent": [0.0002462447672986949, 0.0001847063169560399, 0.0002884754074715131, 0.0003466204506065858, 0.0002835002835002835, 0.0003137500980469056, 0.000272572402044293, 0.00023672841332780968, 0.00021150592216582064, 0.0002077598296369397], "shortest_path": [3.3884785819793204, 3.4199445983379499, 3.4348139601961352, 3.1226894639556377, 3.1391854861570443, 3.1449411764705881, 3.1462932679204143, 3.1477097881406082, 3.1498968963147043, 3.1506180533915029], "deg_neigh": [119.0, 138.0, 87.0, 138.33333333333334, 152.66666666666666, 128.5, 140.0, 156.5, 172.5, 173.25], "deg": [1, 1, 2, 3, 3, 4, 4, 4, 4, 4], "clus_coeff": [0, 0, 1.0, 0.6666666666666666, 0.6666666666666666, 0.8333333333333334, 0.8333333333333334, 0.8333333333333334, 0.8333333333333334, 0.8333333333333334], "discovery": null}, "AlSiRu2": {"eigen_cent": [0.0020090699004096328, 0.0019274987216706882, 0.0017115723011602011, 0.0015555817820414465, 0.0014499065731975165, 0.0012968788433200384, 0.0012054123487127584, 0.0010935081133900467, 0.0010234173740324751, 0.0010210068011340368], "deg_cent": [0.0009849790691947797, 0.0009235315847801995, 0.0007211885186787826, 0.0005777007510109763, 0.0004725004725004725, 0.00039218762255863204, 0.00034071550255536625, 0.0002959105166597621, 0.0002643824027072758, 0.0002596997870461746], "shortest_path": [3.1048744460856721, 3.1069252077562326, 3.1217190654744735, 3.144292975970425, 3.1509968817915524, 3.1595294117647059, 3.1700054510765878, 3.1761746952302046, 3.1830486966636706, 3.1851043938921784], "deg_neigh": [75.25, 78.2, 92.6, 110.4, 129.2, 145.0, 153.4, 164.4, 173.2, 175.4], "deg": [4, 5, 5, 5, 5, 5, 5, 5, 5, 5], "clus_coeff": [0.5, 0.5, 0.5, 0.5, 0.5, 0.5, 0.5, 0.5, 0.5, 0.5], "discovery": null}, "NdMgZn2": {"eigen_cent": [0.0012751775279619178, 0.001335519492676985, 0.0012693908161604342, 0.0011620590406507612, 0.0010923754561310375, 0.00094016840700428576, 0.00085707150144639812, 0.00079815508013843478, 0.00073736337451876896, 0.00073523106729498288], "deg_cent": [0.0014774686037921695, 0.0016623568526043591, 0.0014423770373575653, 0.0011554015020219526, 0.0010395010395010396, 0.0008628127696289905, 0.0007495741056218058, 0.000710185239983429, 0.0006345177664974619, 0.0006232794889108191], "shortest_path": [3.2784342688330872, 3.3039704524469067, 3.3145370637438707, 3.3347966728280962, 3.3614287064159503, 3.3794509803921571, 3.4000408830744071, 3.4159663865546217, 3.4280124781896051, 3.4268204009556458], "deg_neigh": [49.833333333333336, 44.44444444444444, 47.0, 52.6, 51.63636363636363, 56.90909090909091, 59.18181818181818, 61.5, 64.16666666666667, 67.25], "deg": [6, 9, 10, 10, 11, 11, 11, 12, 12, 12], "clus_coeff": [0.13333333333333333, 0.19444444444444445, 0.17777777777777778, 0.17777777777777778, 0.18181818181818182, 0.18181818181818182, 0.18181818181818182, 0.18181818181818182, 0.18181818181818182, 0.18181818181818182], "discovery": null}, "CaPmPd2": {"eigen_cent": [0, 0, 4.1897131448668914e-05, 9.2725152909360322e-05, 8.372376298790556e-05, 7.1462346573701149e-05, 6.5380794177032488e-05, 5.6685664782607547e-05, 5.2138386665416321e-05, 5.1851630637203153e-05], "deg_cent": [0, 0, 0.00014423770373575654, 0.00023108030040439053, 0.000189000189000189, 0.0001568750490234528, 0.0001362862010221465, 0.00011836420666390484, 0.00010575296108291032, 0.00010387991481846985], "shortest_path": [0, 0, 4.0056244591866168, 3.9565619223659887, 3.9720306151374847, 3.9763921568627452, 3.9827609702916327, 3.988519351402533, 3.9931264209802779, 3.993403968006648], "deg_neigh": [0, 0, 12.0, 17.5, 18.0, 21.0, 22.0, 22.5, 23.5, 23.5], "deg": [0, 0, 1, 2, 2, 2, 2, 2, 2, 2], "clus_coeff": [0, 0, 0, 1.0, 1.0, 1.0, 1.0, 1.0, 1.0, 1.0], "discovery": null}, "Li2TcO3": {"eigen_cent": [0.025259583634254762, 0.023759872077498835, 0.023044396792748549, 0.021712102735489031, 0.020496657178813816, 0.020125514658513203, 0.019196213221776552, 0.01898207683651388, 0.018153666751874627, 0.018088013538459659], "deg_cent": [0.006156119182467373, 0.0049870705578130775, 0.004327131112072695, 0.0036972848064702486, 0.0031185031185031187, 0.002823750882422151, 0.002453151618398637, 0.0023081020299461443, 0.0020621827411167514, 0.002025658338960162], "shortest_path": [2.6336779911373709, 2.6565096952908589, 2.6623882319007786, 2.6791820702402958, 2.6933761693281677, 2.7061176470588237, 2.7168165712728265, 2.7143448928867322, 2.7218315444403323, 2.7235379661369068], "deg_neigh": [139.84, 155.22222222222223, 170.7, 183.0625, 201.06060606060606, 215.38888888888889, 231.94444444444446, 247.69230769230768, 263.8205128205128, 266.2564102564103], "deg": [25, 27, 30, 32, 33, 36, 36, 39, 39, 39], "clus_coeff": [0.43, 0.39886039886039887, 0.3724137931034483, 0.3548387096774194, 0.3465909090909091, 0.319047619047619, 0.319047619047619, 0.3049932523616734, 0.3049932523616734, 0.3049932523616734], "discovery": null}, "Ca2ZnRh": {"eigen_cent": [0.00097673764300177518, 0.00089314382755659671, 0.00077750983727331937, 0.00073476531927770818, 0.00066988676874093545, 0.00057642388454057377, 0.0005666147223491602, 0.00049729042916410676, 0.00045778887515329379, 0.00045487094471225793], "deg_cent": [0.0004924895345973898, 0.0003694126339120798, 0.0002884754074715131, 0.0003466204506065858, 0.0002835002835002835, 0.00023531257353517923, 0.000272572402044293, 0.00023672841332780968, 0.00021150592216582064, 0.0002077598296369397], "shortest_path": [3.3867552929591334, 3.4112650046168054, 3.4413037207960775, 3.4556377079482439, 3.4728337900406312, 3.4877647058823529, 3.5040883074407194, 3.5207716889572729, 3.5330196161370484, 3.534797964059416], "deg_neigh": [65.5, 84.0, 98.0, 77.66666666666667, 84.66666666666667, 91.66666666666667, 78.0, 81.5, 84.5, 85.0], "deg": [2, 2, 2, 3, 3, 3, 4, 4, 4, 4], "clus_coeff": [1.0, 1.0, 1.0, 0.6666666666666666, 0.6666666666666666, 0.6666666666666666, 0.6666666666666666, 0.6666666666666666, 0.6666666666666666, 0.6666666666666666], "discovery": null}, "LiNi": {"eigen_cent": [0.013219200247135647, 0.012323567287312967, 0.012533409100856313, 0.011607858620070756, 0.011794914640660202, 0.01102357175094266, 0.010299590386984117, 0.0094385465348711516, 0.0088274071582756346, 0.0088846963534904982], "deg_cent": [0.004678650578675204, 0.003694126339120798, 0.0037501802971296695, 0.003119584055459272, 0.002646002646002646, 0.0023531257353517922, 0.002112436115843271, 0.0018938273066224775, 0.001692047377326565, 0.0017140185945047526], "shortest_path": [2.7959133431806991, 2.8127423822714683, 2.821026824343813, 2.8338724584103514, 2.8204667863554755, 2.8279999999999998, 2.8440992095938946, 2.8537696768848386, 2.8651192301591499, 2.8663654305598838], "deg_neigh": [102.52631578947368, 117.8, 118.38461538461539, 130.14814814814815, 151.32142857142858, 161.06666666666666, 164.32258064516128, 172.875, 180.15625, 177.36363636363637], "deg": [19, 20, 26, 27, 28, 30, 31, 32, 32, 33], "clus_coeff": [0.3742690058479532, 0.3684210526315789, 0.3630769230769231, 0.3475783475783476, 0.36507936507936506, 0.3471264367816092, 0.3311827956989247, 0.3387096774193548, 0.3387096774193548, 0.3371212121212121], "discovery": null}, "MgNbRh2": {"eigen_cent": [0.00030195741291856777, 0.00026845266338909357, 0.00024884262198522058, 0.00021755803797146003, 0.00019411253247704716, 0.00027305015469993754, 0.00025141904213694613, 0.00022413182793688105, 0.00020770285615096413, 0.00020635734764854266], "deg_cent": [0.0009849790691947797, 0.0007388252678241596, 0.0005769508149430262, 0.00046216060080878107, 0.000378000378000378, 0.00039218762255863204, 0.00034071550255536625, 0.0002959105166597621, 0.0002643824027072758, 0.0002596997870461746], "shortest_path": [3.583456425406204, 3.6084949215143123, 3.6116238823190079, 3.6386321626617377, 3.6693754133988472, 3.668549019607843, 3.6779095121286454, 3.6805539117055273, 3.6886797440913659, 3.6906616806897268], "deg_neigh": [11.75, 12.75, 14.0, 14.25, 14.5, 18.8, 19.6, 22.2, 22.8, 22.8], "deg": [4, 4, 4, 4, 4, 5, 5, 5, 5, 5], "clus_coeff": [0.5, 0.5, 0.5, 0.5, 0.5, 0.5, 0.5, 0.5, 0.5, 0.5], "discovery": null}, "PuAu": {"eigen_cent": [0.0039593757421948492, 0.0036199388614108316, 0.0031687420908530499, 0.0029015901360205944, 0.0026537196935248783, 0.0023962745077835673, 0.002261185469347326, 0.0020656833517291606, 0.0019529056927484038, 0.0019437096434781812], "deg_cent": [0.002462447672986949, 0.001847063169560399, 0.0014423770373575653, 0.0011554015020219526, 0.000945000945000945, 0.0008628127696289905, 0.0007495741056218058, 0.0006510031366514766, 0.0006345177664974619, 0.0006232794889108191], "shortest_path": [2.9716888232397833, 2.9909510618651893, 3.0125468704932219, 3.0333872458410349, 3.0539544552584332, 3.0613333333333332, 3.0685472880893978, 3.0690022487868385, 3.0731243060328874, 3.0743222187597383], "deg_neigh": [57.2, 66.6, 74.6, 81.7, 88.2, 92.72727272727273, 99.45454545454545, 108.18181818181819, 103.75, 105.16666666666667], "deg": [10, 10, 10, 10, 10, 11, 11, 11, 12, 12], "clus_coeff": [0.2222222222222222, 0.2222222222222222, 0.2222222222222222, 0.2222222222222222, 0.2222222222222222, 0.2, 0.2, 0.2, 0.18181818181818182, 0.18181818181818182], "discovery": null}, "TmNbOs2": {"eigen_cent": [0.0021162504346788893, 0.0018982081946614913, 0.0016743141280155382, 0.0015255185982253664, 0.0013938676042667916, 0.0012207770802440654, 0.0011284029047067842, 0.0010162947681785889, 0.00094718366258604309, 0.00094321126401222604], "deg_cent": [0.0007387343018960847, 0.0005541189508681197, 0.00043271311120726956, 0.0003466204506065858, 0.0002835002835002835, 0.00023531257353517923, 0.00020442930153321976, 0.00017754630999585724, 0.00015862944162436547, 0.00015581987222770477], "shortest_path": [3.0962580009847365, 3.1252077562326868, 3.1514277473319874, 3.1739833641404807, 3.1889823301521307, 3.1997647058823531, 3.2091169255928045, 3.2119185702449995, 3.2187913075662244, 3.2190713617949518], "deg_neigh": [92.66666666666667, 106.0, 128.33333333333334, 149.66666666666666, 164.0, 175.33333333333334, 181.0, 196.66666666666666, 204.0, 205.66666666666666], "deg": [3, 3, 3, 3, 3, 3, 3, 3, 3, 3], "clus_coeff": [0.6666666666666666, 0.6666666666666666, 0.6666666666666666, 0.6666666666666666, 0.6666666666666666, 0.6666666666666666, 0.6666666666666666, 0.6666666666666666, 0.6666666666666666, 0.6666666666666666], "discovery": null}, "Eu2AsAu": {"eigen_cent": [0, 0, 0.00027909707034894121, 0.00035793322931768724, 0.00032049062228442553, 0.00027110075659042798, 0.00024932631089170552, 0.0002204713879397563, 0.00020254538806259854, 0.00020126494125644249], "deg_cent": [0, 0, 0.0002884754074715131, 0.00046216060080878107, 0.000378000378000378, 0.0003137500980469056, 0.000272572402044293, 0.00023672841332780968, 0.00021150592216582064, 0.0002077598296369397], "shortest_path": [0, 0, 3.7666570522065186, 3.6485674676524953, 3.6664461872814891, 3.680627450980392, 3.6935813573180702, 3.7042845307136938, 3.714270607518638, 3.7155396281292199], "deg_neigh": [0, 0, 28.5, 31.75, 33.75, 34.75, 35.5, 37.0, 38.5, 38.75], "deg": [0, 0, 2, 4, 4, 4, 4, 4, 4, 4], "clus_coeff": [0, 0, 1.0, 0.6666666666666666, 0.6666666666666666, 0.6666666666666666, 0.6666666666666666, 0.6666666666666666, 0.6666666666666666, 0.6666666666666666], "discovery": null}, "TiZnNi2": {"eigen_cent": [0.00051937953242961194, 0.00053323561709260083, 0.00047419227568716338, 0.00042253265366963327, 0.00037884421393357618, 0.00033090824825746573, 0.00030842473198273795, 0.00027913903297733757, 0.00025968265002097873, 0.00025833081248516251], "deg_cent": [0.0007387343018960847, 0.0007388252678241596, 0.0005769508149430262, 0.00046216060080878107, 0.000378000378000378, 0.0003137500980469056, 0.000272572402044293, 0.00023672841332780968, 0.00021150592216582064, 0.0002077598296369397], "shortest_path": [3.4660265878877401, 3.4997229916897505, 3.5278338621286416, 3.5539510166358594, 3.5696872342435984, 3.5852549019607842, 3.5929408558190241, 3.5987099064978105, 3.6067784063871411, 3.6081853121429313], "deg_neigh": [35.666666666666664, 33.75, 37.75, 41.25, 42.25, 43.5, 46.0, 48.0, 49.25, 49.75], "deg": [3, 4, 4, 4, 4, 4, 4, 4, 4, 4], "clus_coeff": [0.6666666666666666, 0.6666666666666666, 0.6666666666666666, 0.6666666666666666, 0.6666666666666666, 0.6666666666666666, 0.6666666666666666, 0.6666666666666666, 0.6666666666666666, 0.6666666666666666], "discovery": null}, "LuGaRh2": {"eigen_cent": [0.00024856455518497281, 0.00022679760717544362, 0.00019182139309850219, 0.00034010551234738793, 0.00031302904691620561, 0.00026657484857842481, 0.00024498772329034179, 0.0002691454855851573, 0.000248426754289643, 0.00024681471656888771], "deg_cent": [0.0009849790691947797, 0.0007388252678241596, 0.0005769508149430262, 0.0005777007510109763, 0.0004725004725004725, 0.00039218762255863204, 0.00034071550255536625, 0.0003550926199917145, 0.00031725888324873094, 0.00031163974445540954], "shortest_path": [3.6587887740029541, 3.6797783933518007, 3.6990193250648975, 3.5577634011090571, 3.5683643579325333, 3.5849411764705881, 3.6009130553284274, 3.6050420168067228, 3.6180933749272985, 3.6184169523215957], "deg_neigh": [11.75, 14.0, 15.0, 26.0, 29.2, 30.0, 31.2, 38.166666666666664, 39.166666666666664, 39.333333333333336], "deg": [4, 4, 4, 5, 5, 5, 5, 6, 6, 6], "clus_coeff": [0.5, 0.5, 0.5, 0.4, 0.4, 0.4, 0.4, 0.4, 0.4, 0.4], "discovery": null}, "Dy2PdRu": {"eigen_cent": [0.0015172285120140011, 0.0014630091410698706, 0.0013826360839104103, 0.0012629499121066955, 0.0011728006213126154, 0.0010611452904086473, 0.00098995582806880563, 0.00090574069023431018, 0.00084932808346056636, 0.00084818847801535163], "deg_cent": [0.0002462447672986949, 0.0003694126339120798, 0.00043271311120726956, 0.0003466204506065858, 0.0002835002835002835, 0.00023531257353517923, 0.00020442930153321976, 0.00017754630999585724, 0.00015862944162436547, 0.00015581987222770477], "shortest_path": [3.1688823239783357, 3.1778393351800553, 3.1854629362561293, 3.210836414048059, 3.2193139941415478, 3.2306666666666666, 3.2403924775143089, 3.2458870872292578, 3.2514143710675198, 3.2532460787368858], "deg_neigh": [224.0, 145.5, 125.0, 148.0, 174.0, 195.0, 209.66666666666666, 226.33333333333334, 238.66666666666666, 241.66666666666666], "deg": [1, 2, 3, 3, 3, 3, 3, 3, 3, 3], "clus_coeff": [0, 1.0, 0.6666666666666666, 0.6666666666666666, 0.6666666666666666, 0.6666666666666666, 0.6666666666666666, 0.6666666666666666, 0.6666666666666666, 0.6666666666666666], "discovery": null}, "PmRh": {"eigen_cent": [0.011031912023981136, 0.010267201582677547, 0.0093300264281761785, 0.0085660194607150159, 0.0079447110825099834, 0.0072762578595207917, 0.0068607814861354728, 0.0066238284651559693, 0.0062529920719349256, 0.006227427369794457], "deg_cent": [0.002462447672986949, 0.001847063169560399, 0.0015866147410933218, 0.001270941652224148, 0.0010395010395010396, 0.0009412502941407169, 0.000817717206132879, 0.0008285494466473338, 0.0007931472081218274, 0.0007790993611385238], "shortest_path": [2.7363367799113738, 2.7558633425669439, 2.7711277761753679, 2.7941312384473198, 2.8098837758669566, 2.819372549019608, 2.8315617334423551, 2.8299207006746361, 2.8394754930471104, 2.8414355458606004], "deg_neigh": [186.7, 226.7, 245.36363636363637, 273.8181818181818, 306.72727272727275, 317.5833333333333, 340.1666666666667, 328.2857142857143, 322.8666666666667, 325.26666666666665], "deg": [10, 10, 11, 11, 11, 12, 12, 14, 15, 15], "clus_coeff": [0.37777777777777777, 0.37777777777777777, 0.36363636363636365, 0.36363636363636365, 0.36363636363636365, 0.3181818181818182, 0.3181818181818182, 0.26373626373626374, 0.22857142857142856, 0.22857142857142856], "discovery": null}, "PaB3": {"eigen_cent": [0.0013726933073669846, 0.0012138819710302176, 0.0010514250463580707, 0.00093741021888445631, 0.00086558373037876155, 0.00077234682576465309, 0.00071716912198738149, 0.00064342719065186682, 0.00060211531589484649, 0.00059860657048471178], "deg_cent": [0.0004924895345973898, 0.0003694126339120798, 0.0002884754074715131, 0.00023108030040439053, 0.000189000189000189, 0.0001568750490234528, 0.0001362862010221465, 0.00011836420666390484, 0.00010575296108291032, 0.00010387991481846985], "shortest_path": [3.2006400787789264, 3.2206832871652815, 3.2408422267089705, 3.2703327171903882, 3.2984975904752907, 3.3076078431372551, 3.317320795857182, 3.3198011599005799, 3.3296145508380479, 3.3300612859665524], "deg_neigh": [89.0, 98.0, 111.5, 117.5, 128.0, 146.5, 151.5, 170.5, 184.0, 185.0], "deg": [2, 2, 2, 2, 2, 2, 2, 2, 2, 2], "clus_coeff": [0, 0, 0, 0, 0, 0, 0, 0, 0, 0], "discovery": null}, "SmTmOs": {"eigen_cent": [0.0014717787457098179, 0.0012902358215671199, 0.0010736147798886401, 0.00095337085076117965, 0.00084761871391514701, 0.00070922083266435499, 0.00064335958132897143, 0.00055900280951461068, 0.00051084822769975385, 0.00050730661847357271], "deg_cent": [0.0007387343018960847, 0.0005541189508681197, 0.00043271311120726956, 0.0003466204506065858, 0.0002835002835002835, 0.00023531257353517923, 0.00020442930153321976, 0.00017754630999585724, 0.00015862944162436547, 0.00015581987222770477], "shortest_path": [3.400295420974889, 3.4277008310249308, 3.461349870204788, 3.4892560073937156, 3.5154493054899367, 3.5301960784313726, 3.5496729354047423, 3.5634986388921766, 3.5744725849944481, 3.5761919601121845], "deg_neigh": [58.333333333333336, 65.33333333333333, 71.0, 76.33333333333333, 84.66666666666667, 90.0, 92.0, 97.33333333333333, 99.33333333333333, 99.33333333333333], "deg": [3, 3, 3, 3, 3, 3, 3, 3, 3, 3], "clus_coeff": [0.6666666666666666, 0.6666666666666666, 0.6666666666666666, 0.6666666666666666, 0.6666666666666666, 0.6666666666666666, 0.6666666666666666, 0.6666666666666666, 0.6666666666666666, 0.6666666666666666], "discovery": null}, "ScZnPt2": {"eigen_cent": [0.00041786880120443321, 0.00037366700417844985, 0.00031928478995083828, 0.00028568028524119835, 0.00025602567231771615, 0.00021860028737372768, 0.00020199188743132647, 0.00017714718345623526, 0.00016424852608800915, 0.00016327270757823901], "deg_cent": [0.0007387343018960847, 0.0005541189508681197, 0.00043271311120726956, 0.0003466204506065858, 0.0002835002835002835, 0.00023531257353517923, 0.00020442930153321976, 0.00017754630999585724, 0.00015862944162436547, 0.00015581987222770477], "shortest_path": [3.5819793205317576, 3.5975992613111725, 3.6107585809056824, 3.63297134935305, 3.6469810072758198, 3.6663529411764704, 3.6810438811665303, 3.690791809681619, 3.6996245968381536, 3.7010491326477615], "deg_neigh": [24.666666666666668, 28.0, 30.333333333333332, 32.666666666666664, 33.333333333333336, 33.333333333333336, 34.0, 34.0, 37.666666666666664, 38.0], "deg": [3, 3, 3, 3, 3, 3, 3, 3, 3, 3], "clus_coeff": [0.6666666666666666, 0.6666666666666666, 0.6666666666666666, 0.6666666666666666, 0.6666666666666666, 0.6666666666666666, 0.6666666666666666, 0.6666666666666666, 0.6666666666666666, 0.6666666666666666], "discovery": null}, "YbO2": {"eigen_cent": [0.015064289087223902, 0.014840286224066997, 0.015107521363451209, 0.014481360749311195, 0.015481740628788789, 0.017055417290666168, 0.018529006739544648, 0.019690035530290171, 0.020474145054557021, 0.020557873595826826], "deg_cent": [0.006402363949766067, 0.005171776874769117, 0.005192557334487235, 0.00462160600808781, 0.004630504630504631, 0.004549376421680132, 0.004361158432708688, 0.004497839853228384, 0.004441624365482234, 0.004414896379784969], "shortest_path": [2.7678483505662235, 2.8036934441366572, 2.8156907989616382, 2.8478512014787429, 2.8625153548143247, 2.8564705882352941, 2.8480512401199238, 2.8369037755947448, 2.8362501982763177, 2.8370728160382259], "deg_neigh": [92.42307692307692, 103.96428571428571, 103.63888888888889, 106.55, 107.28571428571429, 118.65517241379311, 132.390625, 136.1578947368421, 141.48809523809524, 142.3764705882353], "deg": [26, 28, 36, 40, 49, 58, 64, 76, 84, 85], "clus_coeff": [0.24615384615384617, 0.23544973544973544, 0.1873015873015873, 0.15897435897435896, 0.13945578231292516, 0.14398064125831822, 0.14930555555555555, 0.14912280701754385, 0.13970166379804935, 0.1380952380952381], "discovery": null}, "TmScOs": {"eigen_cent": [0.00084944238238766564, 0.00073029731292256902, 0.0006889203111356899, 0.00061568750778002285, 0.00055278098223849996, 0.0004611771950003942, 0.0004182903153604851, 0.00036255683360803437, 0.0003320568752091119, 0.00032978977098126492], "deg_cent": [0.0004924895345973898, 0.0003694126339120798, 0.00043271311120726956, 0.0003466204506065858, 0.0002835002835002835, 0.00023531257353517923, 0.00020442930153321976, 0.00017754630999585724, 0.00015862944162436547, 0.00015581987222770477], "shortest_path": [3.3663220088626291, 3.3994459833795014, 3.4278915488895301, 3.4535582255083179, 3.4829443447037702, 3.5011764705882351, 3.5198964295448349, 3.5299443721150432, 3.5412150372759479, 3.5417575568712993], "deg_neigh": [52.5, 56.5, 52.0, 56.666666666666664, 61.0, 62.666666666666664, 63.333333333333336, 66.33333333333333, 68.33333333333333, 68.33333333333333], "deg": [2, 2, 3, 3, 3, 3, 3, 3, 3, 3], "clus_coeff": [1.0, 1.0, 1.0, 1.0, 1.0, 1.0, 1.0, 1.0, 1.0, 1.0], "discovery": null}, "Sc2PdRu": {"eigen_cent": [0.002556514551075187, 0.0023052432710838591, 0.0020882424805437998, 0.0018904226417607343, 0.0017538628385667732, 0.0015494881812020663, 0.001435997717041801, 0.0012947050999491765, 0.0012090990760728363, 0.0012054509119522286], "deg_cent": [0.0012312238364934746, 0.0009235315847801995, 0.0008654262224145391, 0.0006932409012131716, 0.000567000567000567, 0.00047062514707035846, 0.0004088586030664395, 0.0003550926199917145, 0.00031725888324873094, 0.00031163974445540954], "shortest_path": [3.0736090595765631, 3.0997229916897506, 3.1152293048745312, 3.1366682070240297, 3.1459888500425208, 3.1591372549019607, 3.1704142818206598, 3.1759379808261334, 3.1811981176968223, 3.181988158304768], "deg_neigh": [72.4, 84.8, 90.5, 103.33333333333333, 119.83333333333333, 131.0, 140.0, 150.16666666666666, 158.33333333333334, 159.83333333333334], "deg": [5, 5, 6, 6, 6, 6, 6, 6, 6, 6], "clus_coeff": [0.4, 0.4, 0.4, 0.4, 0.4, 0.4, 0.4, 0.4, 0.4, 0.4], "discovery": null}, "EuPaO3": {"eigen_cent": [0.0022874526916211117, 0.0022155351850990774, 0.0019968725710248964, 0.0030960630966588871, 0.0029766571252039845, 0.0028696455510024061, 0.0029109683917389086, 0.0027915325107313827, 0.0028039711213712609, 0.0028174783020120529], "deg_cent": [0.0007387343018960847, 0.0005541189508681197, 0.00043271311120726956, 0.00046216060080878107, 0.000378000378000378, 0.0003137500980469056, 0.000272572402044293, 0.00023672841332780968, 0.00021150592216582064, 0.0002077598296369397], "shortest_path": [3.0677006400787787, 3.0997229916897506, 3.1378713585232187, 2.9995378927911274, 3.0203156004913541, 3.02, 3.0168983374216407, 3.0138477926381819, 3.0123195685507325, 3.0115820089332086], "deg_neigh": [207.66666666666666, 257.3333333333333, 311.6666666666667, 329.0, 379.75, 465.0, 544.5, 640.5, 731.75, 748.0], "deg": [3, 3, 3, 4, 4, 4, 4, 4, 4, 4], "clus_coeff": [0.3333333333333333, 0.3333333333333333, 0.3333333333333333, 0.5, 0.5, 0.5, 0.5, 0.5, 0.5, 0.5], "discovery": null}, "Li2AgAu": {"eigen_cent": [0.0001643789063672105, 0.00016557744585457652, 0.000162451132609324, 0.00013736016459469473, 0.00013550454116512744, 0.00011685010567779707, 0.00010528221872491394, 9.1068277797383298e-05, 8.494899584241805e-05, 8.4467637973325646e-05], "deg_cent": [0.0004924895345973898, 0.0003694126339120798, 0.0002884754074715131, 0.00023108030040439053, 0.000189000189000189, 0.0001568750490234528, 0.0001362862010221465, 0.00011836420666390484, 0.00010575296108291032, 0.00010387991481846985], "shortest_path": [3.8111767602166422, 3.8234533702677749, 3.8393423709258725, 3.8642560073937156, 3.8627043371444771, 3.8696470588235292, 3.8807576996456801, 3.8853118712273642, 3.8927192936075716, 3.8940999272878365], "deg_neigh": [25.5, 33.0, 39.0, 39.0, 41.5, 42.0, 42.0, 44.0, 45.0, 45.5], "deg": [2, 2, 2, 2, 2, 2, 2, 2, 2, 2], "clus_coeff": [1.0, 1.0, 1.0, 1.0, 1.0, 1.0, 1.0, 1.0, 1.0, 1.0], "discovery": null}, "Lu2RuPt": {"eigen_cent": [0.00041599647485057186, 0.0003741213017454092, 0.00033452427152026737, 0.00029083121327922921, 0.00025877259183353709, 0.00021881573192485899, 0.00020022390739134478, 0.00017322107951547926, 0.00015946343333951535, 0.00015861901591927369], "deg_cent": [0.0007387343018960847, 0.0005541189508681197, 0.0005769508149430262, 0.00046216060080878107, 0.000378000378000378, 0.0003137500980469056, 0.000272572402044293, 0.00023672841332780968, 0.00021150592216582064, 0.0002077598296369397], "shortest_path": [3.6080748399803051, 3.6265927977839336, 3.6465243726564753, 3.6720194085027726, 3.7015969006897853, 3.7182745098039214, 3.7236304170073589, 3.727837613918807, 3.734521228784434, 3.7348083515113744], "deg_neigh": [17.666666666666668, 22.333333333333332, 20.75, 22.5, 23.5, 24.5, 25.25, 25.25, 26.25, 26.25], "deg": [3, 3, 4, 4, 4, 4, 4, 4, 4, 4], "clus_coeff": [0.6666666666666666, 0.6666666666666666, 0.6666666666666666, 0.6666666666666666, 0.6666666666666666, 0.6666666666666666, 0.6666666666666666, 0.6666666666666666, 0.6666666666666666, 0.6666666666666666], "discovery": null}, "PrPbAu2": {"eigen_cent": [0.0017523084945932136, 0.0017142911600029611, 0.0015088960815331138, 0.0013809627787656129, 0.0012701243603921851, 0.0011354509525772622, 0.001061316008464371, 0.00097961224677874299, 0.00091747657263178213, 0.00091148153518347404], "deg_cent": [0.0004924895345973898, 0.0007388252678241596, 0.0005769508149430262, 0.00046216060080878107, 0.000378000378000378, 0.0003137500980469056, 0.000272572402044293, 0.0002959105166597621, 0.0002643824027072758, 0.0002596997870461746], "shortest_path": [3.1144756277695715, 3.135180055401662, 3.1521488318430921, 3.1758317929759703, 3.1944628177265426, 3.1997647058823531, 3.2089125102207685, 3.204757959521837, 3.2114418653835988, 3.2136179495169834], "deg_neigh": [119.5, 79.25, 87.75, 95.5, 101.75, 111.0, 116.75, 108.0, 112.0, 112.0], "deg": [2, 4, 4, 4, 4, 4, 4, 5, 5, 5], "clus_coeff": [1.0, 0.5, 0.5, 0.5, 0.5, 0.5, 0.5, 0.5, 0.5, 0.5], "discovery": null}, "LaYbAg2": {"eigen_cent": [0.00082730197841110844, 0.0007299022728069972, 0.0006250643798439106, 0.0005412691646924869, 0.00049634614679067331, 0.00042201920424550553, 0.00038350055218356688, 0.00033323847190770174, 0.00030843582558449863, 0.00030636205519988721], "deg_cent": [0.0009849790691947797, 0.0007388252678241596, 0.0005769508149430262, 0.00046216060080878107, 0.000378000378000378, 0.0003137500980469056, 0.000272572402044293, 0.00023672841332780968, 0.00021150592216582064, 0.0002077598296369397], "shortest_path": [3.486952240275726, 3.512096029547553, 3.5423997692529565, 3.5732439926062844, 3.5885854672588113, 3.5978823529411765, 3.6129735622785502, 3.6222629897029233, 3.6321577750753451, 3.6332190713617951], "deg_neigh": [32.5, 37.5, 44.25, 47.0, 50.0, 56.0, 58.0, 66.0, 72.5, 72.5], "deg": [4, 4, 4, 4, 4, 4, 4, 4, 4, 4], "clus_coeff": [0.6666666666666666, 0.6666666666666666, 0.6666666666666666, 0.6666666666666666, 0.6666666666666666, 0.6666666666666666, 0.6666666666666666, 0.6666666666666666, 0.6666666666666666, 0.6666666666666666], "discovery": null}, "Mn2AlCr": {"eigen_cent": [0.0040133990722053996, 0.003651245217904915, 0.0032540185196518988, 0.0029777449692017627, 0.0027511522078197182, 0.0024554703812212724, 0.0022902649788397356, 0.00208311810541371, 0.0019557595072834913, 0.0019437958081970758], "deg_cent": [0.0007387343018960847, 0.0005541189508681197, 0.00043271311120726956, 0.0003466204506065858, 0.0002835002835002835, 0.00023531257353517923, 0.00020442930153321976, 0.00017754630999585724, 0.00015862944162436547, 0.00015581987222770477], "shortest_path": [3.0007385524372232, 3.0197599261311172, 3.043553504470724, 3.0728974121996302, 3.0898610979873382, 3.1003921568627453, 3.1092940855819022, 3.1120250917268315, 3.1189129170411887, 3.1199750701153008], "deg_neigh": [226.33333333333334, 267.6666666666667, 307.0, 338.3333333333333, 372.3333333333333, 410.3333333333333, 434.6666666666667, 463.3333333333333, 480.0, 482.0], "deg": [3, 3, 3, 3, 3, 3, 3, 3, 3, 3], "clus_coeff": [1.0, 1.0, 1.0, 1.0, 1.0, 1.0, 1.0, 1.0, 1.0, 1.0], "discovery": null}, "DyTaRu2": {"eigen_cent": [0.0016001530727048729, 0.0014684264709985298, 0.0013854098873363255, 0.0012627118085330382, 0.0011713782517867523, 0.0010582225246207519, 0.00098736795745059348, 0.00090297840884614685, 0.00084600078403468198, 0.0008448643589199636], "deg_cent": [0.0004924895345973898, 0.0003694126339120798, 0.00043271311120726956, 0.0003466204506065858, 0.0002835002835002835, 0.00023531257353517923, 0.00020442930153321976, 0.00017754630999585724, 0.00015862944162436547, 0.00015581987222770477], "shortest_path": [3.1622353520433286, 3.1763619575253923, 3.1834438996250363, 3.2089879852125693, 3.2177076443352548, 3.2294901960784315, 3.2389615699100571, 3.2443484436027932, 3.2500396552635755, 3.2515321491638103], "deg_neigh": [118.0, 142.5, 121.66666666666667, 142.66666666666666, 167.33333333333334, 187.33333333333334, 202.0, 218.0, 229.0, 232.0], "deg": [2, 2, 3, 3, 3, 3, 3, 3, 3, 3], "clus_coeff": [0, 0, 0.3333333333333333, 0.3333333333333333, 0.3333333333333333, 0.3333333333333333, 0.3333333333333333, 0.3333333333333333, 0.3333333333333333, 0.3333333333333333], "discovery": null}, "EuTl2Cd": {"eigen_cent": [0.002034000642513968, 0.0018795192726275543, 0.0016252628162155105, 0.0015184007636328467, 0.0013931166500231772, 0.0012423045800199096, 0.0011714777624192453, 0.001047470823450916, 0.00098142743154735969, 0.00097569747312567989], "deg_cent": [0.0012312238364934746, 0.0009235315847801995, 0.0007211885186787826, 0.0005777007510109763, 0.0004725004725004725, 0.00039218762255863204, 0.00034071550255536625, 0.0002959105166597621, 0.0002643824027072758, 0.0002596997870461746], "shortest_path": [3.0901033973412111, 3.1159741458910433, 3.142918950100952, 3.1658964879852127, 3.1869035245204573, 3.1867450980392156, 3.1937857726901062, 3.1998461356373533, 3.2057315074287529, 3.2084242235379663], "deg_neigh": [58.2, 71.6, 78.0, 86.6, 92.6, 103.0, 109.0, 115.4, 121.0, 121.6], "deg": [5, 5, 5, 5, 5, 5, 5, 5, 5, 5], "clus_coeff": [0.4, 0.4, 0.4, 0.4, 0.4, 0.4, 0.4, 0.4, 0.4, 0.4], "discovery": null}, "GaSn3": {"eigen_cent": [0.0082105810564593335, 0.007594848548626785, 0.0070967302692962232, 0.0069102607931907757, 0.0064961276811481526, 0.0060446089647437275, 0.0057937050717605139, 0.0056220064809229904, 0.0056047858456023869, 0.0055823745569909041], "deg_cent": [0.002954937207584339, 0.002216475803472479, 0.0020193278523005912, 0.0020797227036395147, 0.001701001701001701, 0.0014903129657228018, 0.001294718909710392, 0.0013020062733029533, 0.001321912013536379, 0.0012984989352308731], "shortest_path": [2.8781388478581977, 2.9100646352723913, 2.922699740409576, 2.9482439926062844, 2.9671170745535291, 2.9707450980392158, 2.9750613246116107, 2.9722452361226179, 2.9723470628668114, 2.9734600602472212], "deg_neigh": [100.0, 114.5, 117.85714285714286, 106.88888888888889, 117.22222222222223, 126.47368421052632, 137.10526315789474, 137.0909090909091, 135.72, 137.2], "deg": [12, 12, 14, 18, 18, 19, 19, 22, 25, 25], "clus_coeff": [0.3484848484848485, 0.3484848484848485, 0.31868131868131866, 0.26143790849673204, 0.26143790849673204, 0.25146198830409355, 0.25146198830409355, 0.24242424242424243, 0.23333333333333334, 0.23333333333333334], "discovery": null}, "CaBi": {"eigen_cent": [0.0066004547291935167, 0.0068843288058165865, 0.0062376684315494767, 0.0057805989771588335, 0.0054865275907264068, 0.0049924142987183666, 0.0047385657490924844, 0.0045266079315145463, 0.0043413394688699286, 0.0043393009225761014], "deg_cent": [0.0017237133710908644, 0.002031769486516439, 0.0015866147410933218, 0.0013864818024263432, 0.0014175014175014176, 0.0012550003921876225, 0.001090289608177172, 0.001124459963307096, 0.0010575296108291032, 0.0010907391055939334], "shortest_path": [2.8865091088133923, 2.8984302862419207, 2.9100086530141334, 2.925485212569316, 2.9382027780402531, 2.9452549019607841, 2.9482829108748976, 2.95188779737247, 2.957701052186327, 2.9582943803884909], "deg_neigh": [129.85714285714286, 107.63636363636364, 125.81818181818181, 133.16666666666666, 122.46666666666667, 128.9375, 140.3125, 130.26315789473685, 132.8, 128.1904761904762], "deg": [7, 11, 11, 12, 15, 16, 16, 19, 20, 21], "clus_coeff": [0.19047619047619047, 0.2909090909090909, 0.2909090909090909, 0.25757575757575757, 0.19047619047619047, 0.175, 0.175, 0.15789473684210525, 0.19473684210526315, 0.18095238095238095], "discovery": null}, "Li4FeRhO6": {"eigen_cent": [0.0028654827900945032, 0.0026698620160113054, 0.0024342155990822322, 0.0024447293522588407, 0.0023675546282395437, 0.0026320711810645476, 0.0025369088695709604, 0.0023796172415481353, 0.0022815720413764981, 0.002326296242854835], "deg_cent": [0.0009849790691947797, 0.0007388252678241596, 0.0005769508149430262, 0.0005777007510109763, 0.0004725004725004725, 0.00047062514707035846, 0.0004088586030664395, 0.0003550926199917145, 0.00031725888324873094, 0.00036357970186464447], "shortest_path": [3.0509601181683901, 3.074792243767313, 3.0920103836169601, 3.1241913123844731, 3.1340829632429368, 3.1350588235294117, 3.1411147451621697, 3.146052787312108, 3.1519589700206208, 3.1538381634984938], "deg_neigh": [101.75, 118.75, 135.75, 126.4, 147.6, 164.66666666666666, 176.33333333333334, 196.33333333333334, 206.16666666666666, 181.42857142857142], "deg": [4, 4, 4, 5, 5, 6, 6, 6, 6, 7], "clus_coeff": [0.3333333333333333, 0.3333333333333333, 0.3333333333333333, 0.5, 0.5, 0.5333333333333333, 0.5333333333333333, 0.5333333333333333, 0.5333333333333333, 0.6666666666666666], "discovery": null}, "PmTlTe2": {"eigen_cent": [0.0016664225787658248, 0.0015279245301696421, 0.001357294154287326, 0.0012662340903991051, 0.0011753186106771446, 0.0010958676633170978, 0.0011132555078501192, 0.0010158858573874211, 0.00097025993964100163, 0.00096477074264735235], "deg_cent": [0.0007387343018960847, 0.0005541189508681197, 0.00043271311120726956, 0.0003466204506065858, 0.0002835002835002835, 0.00023531257353517923, 0.000272572402044293, 0.00023672841332780968, 0.00021150592216582064, 0.0002077598296369397], "shortest_path": [3.1804529788281632, 3.2155124653739611, 3.2470435535044708, 3.2798059149722736, 3.3020882547481811, 3.2975686274509806, 3.2933360588716272, 3.2839389276837494, 3.2844604240469519, 3.2871091721200791], "deg_neigh": [100.66666666666667, 112.33333333333333, 127.66666666666667, 146.33333333333334, 161.0, 185.66666666666666, 171.0, 192.5, 212.0, 213.25], "deg": [3, 3, 3, 3, 3, 3, 4, 4, 4, 4], "clus_coeff": [0.3333333333333333, 0.3333333333333333, 0.3333333333333333, 0.3333333333333333, 0.3333333333333333, 0.3333333333333333, 0.5, 0.5, 0.5, 0.5], "discovery": null}, "AlZnIr2": {"eigen_cent": [0.0013067703401291625, 0.0011913249157511968, 0.0010626769008112624, 0.00096703120732395231, 0.000907890763485591, 0.00082922389093025494, 0.000779059526092728, 0.00071975964469353092, 0.0006807642101368691, 0.00068028196140892234], "deg_cent": [0.0004924895345973898, 0.0003694126339120798, 0.0002884754074715131, 0.00023108030040439053, 0.000189000189000189, 0.0001568750490234528, 0.0001362862010221465, 0.00011836420666390484, 0.00010575296108291032, 0.00010387991481846985], "shortest_path": [3.2156573116691285, 3.2384118190212372, 3.2577156042688205, 3.2818853974121995, 3.2893319474629124, 3.2970196078431373, 3.3064186426819298, 3.310510119540774, 3.3185639507217259, 3.3187389633322946], "deg_neigh": [78.5, 90.5, 106.0, 125.5, 146.0, 170.5, 187.0, 209.0, 226.5, 232.0], "deg": [2, 2, 2, 2, 2, 2, 2, 2, 2, 2], "clus_coeff": [1.0, 1.0, 1.0, 1.0, 1.0, 1.0, 1.0, 1.0, 1.0, 1.0], "discovery": null}, "CaAcZn2": {"eigen_cent": [0.00052819301675367412, 0.00047883387533719201, 0.00040952512218206394, 0.00039712385408804051, 0.00036476541771062262, 0.00030685404536423349, 0.00031729436509389183, 0.00028262244208476691, 0.00025855162476059188, 0.00025729904106714004], "deg_cent": [0.0004924895345973898, 0.0003694126339120798, 0.0002884754074715131, 0.0003466204506065858, 0.0002835002835002835, 0.00023531257353517923, 0.000272572402044293, 0.00023672841332780968, 0.00021150592216582064, 0.0002077598296369397], "shortest_path": [3.5516986706056128, 3.5787626962142198, 3.5974906259013557, 3.6234981515711646, 3.637626381933289, 3.6528627450980391, 3.6700735895339331, 3.6787785536749911, 3.6893671019933381, 3.6911810532876284], "deg_neigh": [32.5, 41.0, 44.0, 36.0, 39.0, 39.666666666666664, 36.25, 38.5, 39.0, 39.5], "deg": [2, 2, 2, 3, 3, 3, 4, 4, 4, 4], "clus_coeff": [0, 0, 0, 0.3333333333333333, 0.3333333333333333, 0.3333333333333333, 0.5, 0.5, 0.5, 0.5], "discovery": null}, "PrDyMg2": {"eigen_cent": [0, 4.1766343576663471e-05, 3.4706905202902025e-05, 2.943575531365173e-05, 5.2864730305683719e-05, 6.4509320158654012e-05, 5.8658809100750516e-05, 5.1858693664445793e-05, 4.7780625851051058e-05, 4.7515352445042831e-05], "deg_cent": [0, 0.0001847063169560399, 0.00014423770373575654, 0.00011554015020219527, 0.000189000189000189, 0.0001568750490234528, 0.0001362862010221465, 0.00011836420666390484, 0.00010575296108291032, 0.00010387991481846985], "shortest_path": [0, 4.2278855032317635, 4.2284395731179698, 4.2523105360443623, 4.035623169233677, 4.0054117647058822, 4.013900245298446, 4.0120724346076457, 4.0142230212023478, 4.0145943700010385], "deg_neigh": [0, 17.0, 19.0, 20.0, 23.5, 27.5, 29.5, 33.5, 35.5, 36.0], "deg": [0, 1, 1, 1, 2, 2, 2, 2, 2, 2], "clus_coeff": [0, 0, 0, 0, 1.0, 1.0, 1.0, 1.0, 1.0, 1.0], "discovery": null}, "PrGdMg2": {"eigen_cent": [0, 7.0062267031968838e-05, 5.818524123658513e-05, 4.9092141802056862e-05, 7.0285342648809373e-05, 7.8633033323594756e-05, 7.1314616882185418e-05, 6.2458511640461813e-05, 5.7311696492390354e-05, 5.6965744962961342e-05], "deg_cent": [0, 0.0003694126339120798, 0.0002884754074715131, 0.00023108030040439053, 0.0002835002835002835, 0.00023531257353517923, 0.00020442930153321976, 0.00017754630999585724, 0.00015862944162436547, 0.00015581987222770477], "shortest_path": [0, 4.1817174515235456, 4.1817132967983843, 4.2050600739371538, 4.0012283851459891, 3.9740392156862745, 3.9833742164077406, 3.9828973843058351, 3.9854068630042829, 3.9856653162979123], "deg_neigh": [0, 14.5, 17.0, 17.5, 21.333333333333332, 24.666666666666668, 26.666666666666668, 30.0, 32.333333333333336, 32.666666666666664], "deg": [0, 2, 2, 2, 3, 3, 3, 3, 3, 3], "clus_coeff": [0, 0, 0, 0, 0.6666666666666666, 0.6666666666666666, 0.6666666666666666, 0.6666666666666666, 0.6666666666666666, 0.6666666666666666], "discovery": null}, "LaErOs": {"eigen_cent": [0.00071572267971522488, 0.00062658983117733344, 0.00062902219661738949, 0.00054371848922379049, 0.00056498935635345218, 0.00047983250629440112, 0.00043544379467355611, 0.00037538473813259984, 0.00034697270395012771, 0.00034466702959686207], "deg_cent": [0.0002462447672986949, 0.0001847063169560399, 0.0002884754074715131, 0.00023108030040439053, 0.0002835002835002835, 0.00023531257353517923, 0.00020442930153321976, 0.00017754630999585724, 0.00015862944162436547, 0.00015581987222770477], "shortest_path": [3.4970457902511076, 3.5244690674053554, 3.538938563599654, 3.5689695009242146, 3.5849003118208449, 3.5942745098039217, 3.6088852548378303, 3.6198958456622083, 3.62988420663036, 3.6311935182299782], "deg_neigh": [87.0, 98.0, 67.5, 72.0, 57.0, 64.0, 66.33333333333333, 75.66666666666667, 84.0, 84.0], "deg": [1, 1, 2, 2, 3, 3, 3, 3, 3, 3], "clus_coeff": [0, 0, 1.0, 1.0, 1.0, 1.0, 1.0, 1.0, 1.0, 1.0], "discovery": null}, "YbRhO3": {"eigen_cent": [0.0035346624249121667, 0.0033715060255440281, 0.003102997247086031, 0.0030145528384750635, 0.0029785564246169369, 0.0029979801492609356, 0.0032394120298505839, 0.0038848308668275821, 0.0038793201433319677, 0.0038932723379550933], "deg_cent": [0.0009849790691947797, 0.0007388252678241596, 0.0005769508149430262, 0.00046216060080878107, 0.000378000378000378, 0.0003137500980469056, 0.0004088586030664395, 0.0004142747233236669, 0.00037013536379018613, 0.00036357970186464447], "shortest_path": [3.0590841949778436, 3.0904893813481071, 3.1225843668877991, 3.1518022181146024, 3.1714069734479828, 3.1702745098039218, 3.1656445898064867, 3.0065688247129838, 3.0077724316607624, 3.0088293341643295], "deg_neigh": [204.75, 251.75, 299.75, 351.5, 407.0, 502.75, 406.8333333333333, 447.57142857142856, 506.85714285714283, 517.2857142857143], "deg": [4, 4, 4, 4, 4, 4, 6, 7, 7, 7], "clus_coeff": [0.6666666666666666, 0.6666666666666666, 0.6666666666666666, 0.6666666666666666, 0.6666666666666666, 0.6666666666666666, 0.7333333333333333, 0.6666666666666666, 0.6666666666666666, 0.6666666666666666], "discovery": null}, "NdTlAu2": {"eigen_cent": [0.0017977520752491284, 0.0016717978222801587, 0.0014485042102276803, 0.0013247123391216999, 0.0012221952389701585, 0.001134909644007752, 0.0010732404459102181, 0.0009625004328680085, 0.00090128357983585707, 0.00089596891335058128], "deg_cent": [0.0002462447672986949, 0.0001847063169560399, 0.00014423770373575654, 0.00011554015020219527, 9.45000945000945e-05, 0.0001568750490234528, 0.0001362862010221465, 0.00011836420666390484, 0.00010575296108291032, 0.00010387991481846985], "shortest_path": [3.0984736582964056, 3.1235457063711913, 3.1514277473319874, 3.172250462107209, 3.1921005385996408, 3.1872156862745098, 3.1946034341782501, 3.2006746360516036, 3.2070533495479299, 3.2097745922925105], "deg_neigh": [252.0, 316.0, 344.0, 376.0, 406.0, 239.0, 253.0, 266.5, 278.0, 278.5], "deg": [1, 1, 1, 1, 1, 2, 2, 2, 2, 2], "clus_coeff": [0, 0, 0, 0, 0, 1.0, 1.0, 1.0, 1.0, 1.0], "discovery": null}, "HoTaOs2": {"eigen_cent": [0.0020527213870904686, 0.0018619421384475378, 0.0016529853985039833, 0.0015076687451372403, 0.0013895454480639805, 0.0012226051857515826, 0.0011313096670596081, 0.0010191009457104212, 0.00095145409199530397, 0.00094761329677622603], "deg_cent": [0.0004924895345973898, 0.0003694126339120798, 0.0002884754074715131, 0.00023108030040439053, 0.000189000189000189, 0.0001568750490234528, 0.0001362862010221465, 0.00011836420666390484, 0.00010575296108291032, 0.00010387991481846985], "shortest_path": [3.0883801083210241, 3.1141274238227146, 3.1419094317854053, 3.1665896487985212, 3.1832183690824909, 3.1953725490196079, 3.2059825565549196, 3.2084270327849449, 3.2150901496325277, 3.2152799418302691], "deg_neigh": [137.5, 160.5, 192.5, 225.0, 244.5, 263.0, 272.0, 295.0, 311.0, 315.0], "deg": [2, 2, 2, 2, 2, 2, 2, 2, 2, 2], "clus_coeff": [0, 0, 0, 0, 0, 0, 0, 0, 0, 0], "discovery": null}, "LiAc2Si": {"eigen_cent": [0.00047114230969703611, 0.00066504362477889044, 0.00059458414937538326, 0.00052867944950530006, 0.00048361213854917887, 0.00040903956778633285, 0.00037577973265147358, 0.00033223418997030662, 0.00030748185529995171, 0.00030528096163443539], "deg_cent": [0.0002462447672986949, 0.0003694126339120798, 0.0002884754074715131, 0.00023108030040439053, 0.000189000189000189, 0.0001568750490234528, 0.0001362862010221465, 0.00011836420666390484, 0.00010575296108291032, 0.00010387991481846985], "shortest_path": [3.5829640571147219, 3.5320406278855034, 3.5418229016440725, 3.5625, 3.5801757535670413, 3.5986666666666665, 3.6161760697737804, 3.6281808498047106, 3.640141701475176, 3.6423080918250754], "deg_neigh": [42.0, 47.0, 52.5, 54.0, 57.0, 58.0, 61.5, 66.0, 69.0, 69.0], "deg": [1, 2, 2, 2, 2, 2, 2, 2, 2, 2], "clus_coeff": [0, 1.0, 1.0, 1.0, 1.0, 1.0, 1.0, 1.0, 1.0, 1.0], "discovery": null}, "Li4MnTcO6": {"eigen_cent": [0.0029548635807968367, 0.002879392452371384, 0.003876302144867067, 0.0035824968269156749, 0.0034013851642519023, 0.0031092445467682042, 0.0029326344231894331, 0.0027040011784699954, 0.0025930908761223662, 0.0025793546083647968], "deg_cent": [0.0007387343018960847, 0.0007388252678241596, 0.0007211885186787826, 0.0005777007510109763, 0.0004725004725004725, 0.00039218762255863204, 0.00034071550255536625, 0.0002959105166597621, 0.0002643824027072758, 0.0002596997870461746], "shortest_path": [3.0322501230920729, 3.0546629732225301, 3.0314392846841649, 3.0637707948243991, 3.0767268260417651, 3.0834509803921568, 3.0904878713545925, 3.0949224760326666, 3.1006714957965422, 3.1026799626051731], "deg_neigh": [137.0, 125.5, 159.4, 176.2, 199.2, 223.6, 235.4, 257.0, 274.4, 276.0], "deg": [3, 4, 5, 5, 5, 5, 5, 5, 5, 5], "clus_coeff": [0.3333333333333333, 0.5, 0.5, 0.5, 0.5, 0.5, 0.5, 0.5, 0.5, 0.5], "discovery": null}, "Li4NiRuO6": {"eigen_cent": [0.0039070850913189509, 0.003632247567670993, 0.0032777905347415137, 0.00304887329072335, 0.0029380449524440207, 0.0032742371615734965, 0.0031622588490567206, 0.0033216753990723247, 0.0036968500776939275, 0.0036855073377103737], "deg_cent": [0.0012312238364934746, 0.0009235315847801995, 0.0007211885186787826, 0.0005777007510109763, 0.0004725004725004725, 0.0005490626715820849, 0.0004770017035775128, 0.0005326389299875718, 0.0005287648054145516, 0.0005193995740923492], "shortest_path": [3.013047759724274, 3.040443213296399, 3.0595615806172485, 3.0924214417744915, 3.1037512992535197, 3.103764705882353, 3.108817116380485, 3.109953840691206, 3.1091841590440437, 3.1111457359509713], "deg_neigh": [108.4, 126.4, 143.0, 157.4, 184.6, 175.57142857142858, 189.28571428571428, 182.33333333333334, 203.9, 206.0], "deg": [5, 5, 5, 5, 5, 7, 7, 9, 10, 10], "clus_coeff": [0.6, 0.6, 0.6, 0.6, 0.6, 0.5238095238095238, 0.5238095238095238, 0.4722222222222222, 0.4444444444444444, 0.4444444444444444], "discovery": null}, "Ho2MgOs": {"eigen_cent": [0.0029959768489213868, 0.0027206303383960329, 0.0024278434351369949, 0.0022064890699257642, 0.0020308467308281586, 0.001772452251479453, 0.0016344277262983443, 0.0014626025473557798, 0.001359118146389757, 0.0013547949939070334], "deg_cent": [0.0009849790691947797, 0.0007388252678241596, 0.0005769508149430262, 0.00046216060080878107, 0.000378000378000378, 0.0003137500980469056, 0.000272572402044293, 0.00023672841332780968, 0.00021150592216582064, 0.0002077598296369397], "shortest_path": [3.0150172328902021, 3.0373037857802401, 3.060138448226132, 3.0826016635859519, 3.102522914107531, 3.1145882352941174, 3.1253747615153995, 3.1284767428097999, 3.1377888225030404, 3.1369066168068973], "deg_neigh": [120.0, 141.0, 167.0, 190.5, 205.5, 225.25, 235.75, 257.0, 268.75, 278.75], "deg": [4, 4, 4, 4, 4, 4, 4, 4, 4, 4], "clus_coeff": [0.16666666666666666, 0.16666666666666666, 0.16666666666666666, 0.16666666666666666, 0.16666666666666666, 0.16666666666666666, 0.16666666666666666, 0.16666666666666666, 0.16666666666666666, 0.16666666666666666], "discovery": null}, "Sc2ZnGa": {"eigen_cent": [9.8712862680589737e-05, 8.4471118118751133e-05, 0.00028380809991026358, 0.00024471816203175525, 0.000226941619052886, 0.00018979533921957597, 0.00020095554639168093, 0.00017223050865953685, 0.00015783616552641168, 0.00015708816749540451], "deg_cent": [0.0002462447672986949, 0.0001847063169560399, 0.00043271311120726956, 0.0003466204506065858, 0.0002835002835002835, 0.00023531257353517923, 0.000272572402044293, 0.00023672841332780968, 0.00021150592216582064, 0.0002077598296369397], "shortest_path": [3.8993106843919252, 3.9300092336103418, 3.7843957311796941, 3.8149260628465802, 3.8359633374279505, 3.8486274509803922, 3.8590215317525209, 3.8669073263108058, 3.876910061862211, 3.8771164433364498], "deg_neigh": [15.0, 16.0, 25.0, 26.333333333333332, 28.0, 29.0, 25.75, 26.0, 26.5, 27.0], "deg": [1, 1, 3, 3, 3, 3, 4, 4, 4, 4], "clus_coeff": [0, 0, 0.6666666666666666, 0.6666666666666666, 0.6666666666666666, 0.6666666666666666, 0.5, 0.5, 0.5, 0.5], "discovery": null}, "Sc2TcPd": {"eigen_cent": [0.00064770935352467698, 0.00056015230983884876, 0.00054009150491741455, 0.00048320290101649705, 0.00044522178607188541, 0.00037356791586669568, 0.00034068558061963865, 0.0002972012411674149, 0.00027363811676308231, 0.00027169699931935322], "deg_cent": [0.0002462447672986949, 0.0001847063169560399, 0.0002884754074715131, 0.00023108030040439053, 0.000189000189000189, 0.0001568750490234528, 0.0001362862010221465, 0.00011836420666390484, 0.00010575296108291032, 0.00010387991481846985], "shortest_path": [3.5120630231413097, 3.5361034164358265, 3.5343236227285839, 3.5623844731977821, 3.5829159973542475, 3.5996078431372549, 3.6180839465794494, 3.6312581370576398, 3.6398244593665732, 3.6418925937467539], "deg_neigh": [76.0, 82.0, 65.0, 71.0, 80.5, 83.0, 89.5, 94.5, 99.0, 99.0], "deg": [1, 1, 2, 2, 2, 2, 2, 2, 2, 2], "clus_coeff": [0, 0, 1.0, 1.0, 1.0, 1.0, 1.0, 1.0, 1.0, 1.0], "discovery": null}, "Dy2IrPd": {"eigen_cent": [0.00015812505392922473, 0.00026320085679954234, 0.00022654646285212191, 0.00021136584853963581, 0.00018857955993465745, 0.00016309872073321213, 0.00014975923714619435, 0.00013164310070605, 0.00012168401679652154, 0.00012101090019623381], "deg_cent": [0.0002462447672986949, 0.0005541189508681197, 0.00043271311120726956, 0.00046216060080878107, 0.000378000378000378, 0.0003137500980469056, 0.000272572402044293, 0.00023672841332780968, 0.00021150592216582064, 0.0002077598296369397], "shortest_path": [3.7136878385032004, 3.666112650046168, 3.6844534179405826, 3.6969731977818854, 3.7162430312765755, 3.7298039215686276, 3.7394385391114744, 3.7449994082139897, 3.7522339131814095, 3.7544925729718499], "deg_neigh": [14.0, 14.666666666666666, 17.333333333333332, 20.0, 21.25, 23.25, 25.0, 26.5, 28.75, 28.75], "deg": [1, 3, 3, 4, 4, 4, 4, 4, 4, 4], "clus_coeff": [0, 0.6666666666666666, 0.6666666666666666, 0.5, 0.5, 0.5, 0.5, 0.5, 0.5, 0.5], "discovery": null}, "ZrPtPb": {"eigen_cent": [0.0017389494810323594, 0.0016016698528678185, 0.0014168701336069692, 0.0013020146543943026, 0.0012002431942777026, 0.0010620355109661089, 0.00099101258009316154, 0.00090196758956267303, 0.00084574555340325352, 0.00084016034298781714], "deg_cent": [0.0009849790691947797, 0.0007388252678241596, 0.0005769508149430262, 0.00046216060080878107, 0.000378000378000378, 0.0003137500980469056, 0.000272572402044293, 0.00023672841332780968, 0.00021150592216582064, 0.0002077598296369397], "shortest_path": [3.0930576070901035, 3.1237303785780242, 3.142053648687626, 3.1669362292051755, 3.1858641217046206, 3.1927843137254901, 3.2040746797492505, 3.2026275298851936, 3.2092211706233806, 3.2113846473460059], "deg_neigh": [67.5, 78.75, 87.5, 95.0, 101.0, 108.5, 113.25, 125.5, 131.5, 131.5], "deg": [4, 4, 4, 4, 4, 4, 4, 4, 4, 4], "clus_coeff": [0.6666666666666666, 0.6666666666666666, 0.6666666666666666, 0.6666666666666666, 0.6666666666666666, 0.6666666666666666, 0.6666666666666666, 0.6666666666666666, 0.6666666666666666, 0.6666666666666666], "discovery": null}, "CaTbRh2": {"eigen_cent": [0.0010654142810293617, 0.001051405075244735, 0.00091217665660807867, 0.00081357000147381066, 0.000736559683009397, 0.00065059077909802063, 0.00059769602837278491, 0.00052554056725324992, 0.00048473257047325743, 0.00048178787361594306], "deg_cent": [0.0007387343018960847, 0.0007388252678241596, 0.0005769508149430262, 0.00046216060080878107, 0.000378000378000378, 0.0003137500980469056, 0.000272572402044293, 0.00023672841332780968, 0.00021150592216582064, 0.0002077598296369397], "shortest_path": [3.3786312161496799, 3.4007386888273317, 3.4319296221517162, 3.447435304990758, 3.4648965321742415, 3.4789803921568629, 3.4940038157536115, 3.5099420049710024, 3.5219690160207264, 3.5236833904643192], "deg_neigh": [47.333333333333336, 50.0, 57.25, 63.75, 69.5, 75.25, 78.75, 82.75, 86.0, 86.5], "deg": [3, 4, 4, 4, 4, 4, 4, 4, 4, 4], "clus_coeff": [0.6666666666666666, 0.6666666666666666, 0.6666666666666666, 0.6666666666666666, 0.6666666666666666, 0.6666666666666666, 0.6666666666666666, 0.6666666666666666, 0.6666666666666666, 0.6666666666666666], "discovery": null}, "NaLaHg2": {"eigen_cent": [4.3681251826985985e-05, 3.9431932444294407e-05, 8.3656654384523511e-05, 7.2049283184353504e-05, 6.6974459701514078e-05, 9.4039305338396506e-05, 8.4802264325986072e-05, 0.00010910785165728866, 0.00010039068350976012, 9.9693192963877105e-05], "deg_cent": [0.0004924895345973898, 0.0003694126339120798, 0.00043271311120726956, 0.0003466204506065858, 0.0002835002835002835, 0.0003137500980469056, 0.000272572402044293, 0.0002959105166597621, 0.0002643824027072758, 0.0002596997870461746], "shortest_path": [4.1019202363367802, 4.1180055401662052, 3.9573117969426015, 3.9833641404805915, 4.001606349806293, 3.9983529411764707, 4.011583537748705, 3.9716534501124392, 3.9788505260931633, 3.9801599667601537], "deg_neigh": [4.5, 6.0, 9.666666666666666, 9.666666666666666, 11.0, 14.0, 14.0, 15.0, 15.0, 15.0], "deg": [2, 2, 3, 3, 3, 4, 4, 5, 5, 5], "clus_coeff": [0, 0, 0.3333333333333333, 0.3333333333333333, 0.3333333333333333, 0.5, 0.5, 0.5, 0.5, 0.5], "discovery": null}, "YSnAu2": {"eigen_cent": [0.00021313123550175509, 0.00020941805851077878, 0.00018489733604484188, 0.00016523303485399733, 0.00014766553208502952, 0.00012957908716139795, 0.00012029055850519294, 0.00011485172404108593, 0.00010868827721348654, 0.0001079487033664306], "deg_cent": [0.0004924895345973898, 0.0003694126339120798, 0.00043271311120726956, 0.0003466204506065858, 0.0002835002835002835, 0.00023531257353517923, 0.00020442930153321976, 0.00017754630999585724, 0.00015862944162436547, 0.00015581987222770477], "shortest_path": [3.6942392909896604, 3.7061865189289014, 3.7138736659936544, 3.728743068391867, 3.7431730133232541, 3.7511372549019608, 3.7590624148269285, 3.7437566575926144, 3.7468407973351665, 3.7492469097330425], "deg_neigh": [21.5, 30.0, 27.0, 29.333333333333332, 30.333333333333332, 33.0, 36.0, 37.333333333333336, 40.666666666666664, 40.666666666666664], "deg": [2, 2, 3, 3, 3, 3, 3, 3, 3, 3], "clus_coeff": [1.0, 1.0, 1.0, 1.0, 1.0, 1.0, 1.0, 1.0, 1.0, 1.0], "discovery": null}, "CaPmPt2": {"eigen_cent": [4.1340319063890977e-05, 4.3307674409983944e-05, 3.6653428383383409e-05, 6.0656625989540718e-05, 5.4486532576568702e-05, 4.6230334352396616e-05, 4.3370912642798831e-05, 3.7698700583401822e-05, 3.4796160467061842e-05, 3.4609412914000945e-05], "deg_cent": [0.0002462447672986949, 0.0001847063169560399, 0.00014423770373575654, 0.00023108030040439053, 0.000189000189000189, 0.0001568750490234528, 0.0001362862010221465, 0.00011836420666390484, 0.00010575296108291032, 0.00010387991481846985], "shortest_path": [4.0014771048744464, 4.0151431209602952, 4.0261032593019905, 4.0457486136783736, 4.0565057167154874, 4.0661176470588236, 4.0645952575633686, 4.0684104627766597, 4.0736001691957915, 4.0741144697205778], "deg_neigh": [20.0, 23.0, 24.0, 17.0, 20.5, 24.0, 25.0, 25.5, 26.5, 27.5], "deg": [1, 1, 1, 2, 2, 2, 2, 2, 2, 2], "clus_coeff": [0, 0, 0, 1.0, 1.0, 1.0, 1.0, 1.0, 1.0, 1.0], "discovery": null}, "Sc2TcPt": {"eigen_cent": [0.0012752664716566711, 0.0011226050024219897, 0.0010316594022910805, 0.00092396855384512303, 0.00082782408821066176, 0.00071892866172866305, 0.00066204366526370476, 0.000595699738695323, 0.00055635813022336569, 0.0005533312765988661], "deg_cent": [0.0004924895345973898, 0.0003694126339120798, 0.00043271311120726956, 0.0003466204506065858, 0.0002835002835002835, 0.00023531257353517923, 0.00020442930153321976, 0.00017754630999585724, 0.00015862944162436547, 0.00015581987222770477], "shortest_path": [3.2134416543574593, 3.245798707294552, 3.2581482549754832, 3.2929759704251387, 3.316167438344515, 3.3247058823529412, 3.334287271736168, 3.3377914546100129, 3.3435203299317928, 3.343772722551158], "deg_neigh": [74.0, 80.5, 68.66666666666667, 73.0, 74.66666666666667, 78.0, 79.33333333333333, 81.0, 85.0, 86.0], "deg": [2, 2, 3, 3, 3, 3, 3, 3, 3, 3], "clus_coeff": [1.0, 1.0, 0.6666666666666666, 0.6666666666666666, 0.6666666666666666, 0.6666666666666666, 0.6666666666666666, 0.6666666666666666, 0.6666666666666666, 0.6666666666666666], "discovery": null}, "LiMg2": {"eigen_cent": [0.012280381044164764, 0.011936489984160905, 0.012857411713855779, 0.01165178513445451, 0.010813916076160243, 0.0097315264060484491, 0.0090723298400880101, 0.0085438680369622488, 0.0080236983885670198, 0.0079883842764466237], "deg_cent": [0.004186161044077813, 0.004248245289988918, 0.0040386557046011825, 0.0032351242056614673, 0.002646002646002646, 0.0023531257353517922, 0.002112436115843271, 0.002130555719950287, 0.0019035532994923859, 0.0018698384667324573], "shortest_path": [2.7993599212210736, 2.8193905817174514, 2.8076146524372656, 2.8305221811460259, 2.8477747330624585, 2.8614117647058825, 2.8735350231670753, 2.878979760918452, 2.8875376725003967, 2.8868287109172122], "deg_neigh": [105.58823529411765, 96.95652173913044, 108.89285714285714, 120.5, 131.28571428571428, 137.03333333333333, 139.61290322580646, 134.88888888888889, 141.38888888888889, 143.47222222222223], "deg": [17, 23, 28, 28, 28, 30, 31, 36, 36, 36], "clus_coeff": [0.2647058823529412, 0.22134387351778656, 0.23544973544973544, 0.23544973544973544, 0.23544973544973544, 0.22298850574712645, 0.2172043010752688, 0.2015873015873016, 0.2015873015873016, 0.2015873015873016], "discovery": null}, "TiMnCo2": {"eigen_cent": [0.0041229362281561795, 0.0038058294996918362, 0.003460946406176133, 0.0032118677233617227, 0.0031551179086132387, 0.0028508858507670641, 0.0026692746534000208, 0.002436209262677303, 0.0022882242447883976, 0.0022760461074597211], "deg_cent": [0.0017237133710908644, 0.0012929442186922792, 0.0010096639261502956, 0.0008087810514153668, 0.0008505008505008505, 0.0007059377206055377, 0.0006132879045996593, 0.0005326389299875718, 0.00047588832487309646, 0.00046745961668311433], "shortest_path": [2.9591334318069915, 2.9726685133887352, 2.9916354196711854, 3.0151340110905731, 3.027307946706983, 3.0354509803921568, 3.0451076587626056, 3.0479346668244762, 3.0559932321683498, 3.0569751739898203], "deg_neigh": [107.71428571428571, 130.0, 153.42857142857142, 177.42857142857142, 160.66666666666666, 178.55555555555554, 189.11111111111111, 201.66666666666666, 209.66666666666666, 211.22222222222223], "deg": [7, 7, 7, 7, 9, 9, 9, 9, 9, 9], "clus_coeff": [0.47619047619047616, 0.47619047619047616, 0.47619047619047616, 0.47619047619047616, 0.4722222222222222, 0.4722222222222222, 0.4722222222222222, 0.4722222222222222, 0.4722222222222222, 0.4722222222222222], "discovery": null}, "Nb2RuW": {"eigen_cent": [0.001558331652692614, 0.0013840349577392817, 0.0012295485468472749, 0.001104444804070355, 0.00099924196087965633, 0.00088647345553798486, 0.00082132818207588114, 0.00076262094199942181, 0.00071669855400910496, 0.000715485950278243], "deg_cent": [0.0004924895345973898, 0.0003694126339120798, 0.0002884754074715131, 0.00023108030040439053, 0.000189000189000189, 0.0001568750490234528, 0.0001362862010221465, 0.00011836420666390484, 0.00010575296108291032, 0.00010387991481846985], "shortest_path": [3.1782373215164945, 3.2086795937211448, 3.2280069224113066, 3.2709103512014788, 3.2987810639705186, 3.3057254901960786, 3.3145952575633686, 3.3094449047224526, 3.3133294559297837, 3.3129739274955852], "deg_neigh": [100.0, 115.5, 128.5, 141.0, 152.5, 169.0, 177.0, 192.5, 210.5, 216.5], "deg": [2, 2, 2, 2, 2, 2, 2, 2, 2, 2], "clus_coeff": [1.0, 1.0, 1.0, 1.0, 1.0, 1.0, 1.0, 1.0, 1.0, 1.0], "discovery": null}, "CaYRh2": {"eigen_cent": [0.0011662832531259563, 0.0010615222180963089, 0.00092009283006301546, 0.0008171242272283078, 0.00073892085666581891, 0.00063560727377064152, 0.00058359543965147052, 0.00052314814590679291, 0.00048258152890270841, 0.00047962885465711511], "deg_cent": [0.0007387343018960847, 0.0005541189508681197, 0.00043271311120726956, 0.0003466204506065858, 0.0002835002835002835, 0.00023531257353517923, 0.00020442930153321976, 0.00017754630999585724, 0.00015862944162436547, 0.00015581987222770477], "shortest_path": [3.3254554406696211, 3.3493998153277933, 3.3818863570810498, 3.3979898336414047, 3.4178399319663613, 3.4346666666666668, 3.4503952030526031, 3.460350337318026, 3.4722148786548934, 3.4743429936636545], "deg_neigh": [52.0, 65.66666666666667, 76.0, 84.66666666666667, 92.0, 99.0, 104.0, 108.66666666666667, 113.0, 113.66666666666667], "deg": [3, 3, 3, 3, 3, 3, 3, 3, 3, 3], "clus_coeff": [1.0, 1.0, 1.0, 1.0, 1.0, 1.0, 1.0, 1.0, 1.0, 1.0], "discovery": null}, "AlZnRh2": {"eigen_cent": [0.0013972458827829343, 0.0012495024236259978, 0.0011296978607292603, 0.0010191601521976471, 0.0009585552794692967, 0.00085145132357419384, 0.0007987861277352345, 0.00082448161047310497, 0.00077305961124546113, 0.00076927766087646061], "deg_cent": [0.0004924895345973898, 0.0003694126339120798, 0.0002884754074715131, 0.00023108030040439053, 0.000189000189000189, 0.0001568750490234528, 0.0001362862010221465, 0.00017754630999585724, 0.00015862944162436547, 0.00015581987222770477], "shortest_path": [3.1930083702609551, 3.2219759926131117, 3.2432939140467263, 3.2702171903881703, 3.2855523008598695, 3.2945882352941176, 3.3019215044971384, 3.3050065096461121, 3.3122719822344417, 3.3133374883141165], "deg_neigh": [90.5, 108.0, 121.5, 134.0, 147.5, 155.5, 171.0, 138.0, 147.0, 147.66666666666666], "deg": [2, 2, 2, 2, 2, 2, 2, 3, 3, 3], "clus_coeff": [1.0, 1.0, 1.0, 1.0, 1.0, 1.0, 1.0, 0.6666666666666666, 0.6666666666666666, 0.6666666666666666], "discovery": null}, "LiY2Ir": {"eigen_cent": [0.0020399600803024352, 0.0018346453317099696, 0.0016183070132047529, 0.0014359874687470929, 0.0013875446057705545, 0.0011774872977526225, 0.0010732627144377606, 0.00098388638266757146, 0.0009082635240784037, 0.00090464533150506009], "deg_cent": [0.0004924895345973898, 0.0003694126339120798, 0.0002884754074715131, 0.00023108030040439053, 0.000378000378000378, 0.0003137500980469056, 0.000272572402044293, 0.00023672841332780968, 0.00021150592216582064, 0.0002077598296369397], "shortest_path": [3.224027572624323, 3.2561403508771929, 3.2812229593308335, 3.3032578558225509, 3.3133327033922328, 3.3330196078431373, 3.3529572090487871, 3.3645993608711091, 3.3766721302807592, 3.3790381219486858], "deg_neigh": [183.5, 211.0, 248.5, 266.5, 155.75, 167.5, 172.25, 180.5, 191.25, 192.5], "deg": [2, 2, 2, 2, 4, 4, 4, 4, 4, 4], "clus_coeff": [1.0, 1.0, 1.0, 1.0, 0.6666666666666666, 0.6666666666666666, 0.6666666666666666, 0.6666666666666666, 0.6666666666666666, 0.6666666666666666], "discovery": null}, "RbGe3": {"eigen_cent": [0.011960534258774013, 0.011092271096228245, 0.010818110181710913, 0.010040889183377146, 0.0093481321763619393, 0.0084896925051015596, 0.0080769558758842942, 0.0074262979974548705, 0.0071202391505506895, 0.0070879307378174652], "deg_cent": [0.002954937207584339, 0.002216475803472479, 0.0021635655560363477, 0.0019641825534373195, 0.0016065016065016065, 0.0014903129657228018, 0.001362862010221465, 0.0013020062733029533, 0.0012161590524534687, 0.0011946190204124032], "shortest_path": [2.7784342688330872, 2.8029547553093259, 2.818430920103836, 2.843807763401109, 2.861570443163564, 2.8702745098039215, 2.8754428999727448, 2.8769676884838442, 2.8811928303283456, 2.8828814791731587], "deg_neigh": [141.08333333333334, 169.0, 166.4, 166.52941176470588, 184.94117647058823, 187.05263157894737, 195.35, 198.1818181818182, 204.52173913043478, 206.1304347826087], "deg": [12, 12, 15, 17, 17, 19, 20, 22, 23, 23], "clus_coeff": [0.5303030303030303, 0.5303030303030303, 0.4666666666666667, 0.41911764705882354, 0.41911764705882354, 0.3684210526315789, 0.34210526315789475, 0.3246753246753247, 0.31225296442687744, 0.31225296442687744], "discovery": null}, "YbReO3": {"eigen_cent": [0.0016096012907981397, 0.0019088328353778379, 0.0017253543448094437, 0.0015604301216359611, 0.0014647598032442376, 0.001338508493884396, 0.0012693477177663692, 0.0019075890982604769, 0.0018108283777954184, 0.0018030089460370246], "deg_cent": [0.0007387343018960847, 0.0007388252678241596, 0.0005769508149430262, 0.00046216060080878107, 0.000378000378000378, 0.0003137500980469056, 0.000272572402044293, 0.0002959105166597621, 0.0002643824027072758, 0.0002596997870461746], "shortest_path": [3.188084687346135, 3.2051708217913206, 3.2264205364868763, 3.2688308687615528, 3.2879145799867713, 3.2912156862745099, 3.2923821204687926, 3.1219079180968161, 3.1263681065933486, 3.1267269138880232], "deg_neigh": [58.0, 62.25, 73.0, 79.5, 89.75, 99.0, 110.75, 149.4, 157.4, 158.0], "deg": [3, 4, 4, 4, 4, 4, 4, 5, 5, 5], "clus_coeff": [1.0, 0.8333333333333334, 0.8333333333333334, 0.8333333333333334, 0.8333333333333334, 0.8333333333333334, 0.8333333333333334, 0.8, 0.8, 0.8], "discovery": null}, "Tm2AgIr": {"eigen_cent": [0.00091662081523482175, 0.00079297682222461753, 0.00066309727351416159, 0.00061311819272920202, 0.00054678613307569451, 0.00045634417045126142, 0.00041301455508697542, 0.00035884658825203634, 0.00032724412144178515, 0.00032504570589426127], "deg_cent": [0.0007387343018960847, 0.0005541189508681197, 0.00043271311120726956, 0.00046216060080878107, 0.000378000378000378, 0.0003137500980469056, 0.000272572402044293, 0.00023672841332780968, 0.00021150592216582064, 0.0002077598296369397], "shortest_path": [3.3727227966518956, 3.3998153277931671, 3.4276031150850881, 3.4502079482439925, 3.4771803836341304, 3.4950588235294116, 3.5141727991278278, 3.5246774766244524, 3.5362449109078411, 3.5365638308922822], "deg_neigh": [39.333333333333336, 43.666666666666664, 48.666666666666664, 44.75, 49.25, 50.75, 51.0, 53.25, 54.0, 54.0], "deg": [3, 3, 3, 4, 4, 4, 4, 4, 4, 4], "clus_coeff": [0.6666666666666666, 0.6666666666666666, 0.6666666666666666, 0.6666666666666666, 0.6666666666666666, 0.6666666666666666, 0.6666666666666666, 0.6666666666666666, 0.6666666666666666, 0.6666666666666666], "discovery": null}, "PaSnRu2": {"eigen_cent": [0, 0, 0, 0, 0, 0, 4.6283327243504481e-05, 4.1029866199084569e-05, 3.995080634913128e-05, 3.9901554617420535e-05], "deg_cent": [0, 0, 0, 0, 0, 0, 6.814310051107325e-05, 5.918210333195242e-05, 5.287648054145516e-05, 5.1939957409234925e-05], "shortest_path": [0, 0, 0, 0, 0, 0, 3.9478740801308256, 3.9506450467510947, 3.9565907048062181, 3.956580450815415], "deg_neigh": [0, 0, 0, 0, 0, 0, 39.0, 42.0, 49.0, 53.0], "deg": [0, 0, 0, 0, 0, 0, 1, 1, 1, 1], "clus_coeff": [0, 0, 0, 0, 0, 0, 0, 0, 0, 0], "discovery": null}, "CdBiPt": {"eigen_cent": [0.0036451116215560774, 0.0033592220037024592, 0.0030542651050483568, 0.0028054246112744594, 0.0025984171834939648, 0.002366359144605075, 0.0022610957977028732, 0.0020935351280676434, 0.00199525383188547, 0.0019888812175122032], "deg_cent": [0.0007387343018960847, 0.0005541189508681197, 0.0005769508149430262, 0.00046216060080878107, 0.000378000378000378, 0.0003137500980469056, 0.000272572402044293, 0.00023672841332780968, 0.00021150592216582064, 0.0002077598296369397], "shortest_path": [3.0160019694731659, 3.0323176361957525, 3.0477357946351313, 3.0735905730129391, 3.0949636209014457, 3.1019607843137256, 3.1068411011174706, 3.1016096579476859, 3.1050071379474438, 3.106003947231744], "deg_neigh": [167.33333333333334, 202.0, 183.25, 203.75, 220.5, 242.25, 268.75, 297.75, 316.5, 324.0], "deg": [3, 3, 4, 4, 4, 4, 4, 4, 4, 4], "clus_coeff": [0.6666666666666666, 0.6666666666666666, 0.5, 0.5, 0.5, 0.5, 0.5, 0.5, 0.5, 0.5], "discovery": null}, "Tm2ZnPt": {"eigen_cent": [4.853824923000976e-05, 8.2431088887500371e-05, 0.00011451323995066972, 9.8340101638701277e-05, 8.8609935845886426e-05, 7.2659675152960228e-05, 6.5020752587335642e-05, 6.499940847904599e-05, 5.8930416488067741e-05, 5.8473810863046793e-05], "deg_cent": [0.0002462447672986949, 0.0003694126339120798, 0.00043271311120726956, 0.0003466204506065858, 0.0002835002835002835, 0.00023531257353517923, 0.00020442930153321976, 0.00017754630999585724, 0.00015862944162436547, 0.00015581987222770477], "shortest_path": [3.983751846381093, 4.0144044321329639, 3.9457744447649263, 3.9745841035120146, 3.9922517244637628, 4.0037647058823529, 4.0172390297083673, 3.9876908509882827, 3.9979379262940835, 3.9990131920639866], "deg_neigh": [6.0, 8.0, 13.666666666666666, 15.333333333333334, 16.333333333333332, 17.333333333333332, 17.333333333333332, 19.0, 19.0, 19.0], "deg": [1, 2, 3, 3, 3, 3, 3, 3, 3, 3], "clus_coeff": [0, 1.0, 0.6666666666666666, 0.6666666666666666, 0.6666666666666666, 0.6666666666666666, 0.6666666666666666, 0.6666666666666666, 0.6666666666666666, 0.6666666666666666], "discovery": null}, "PaPt": {"eigen_cent": [0.0023181919914875386, 0.0021224428326234021, 0.0018597452929871056, 0.0016954440156878585, 0.0015553386685737108, 0.001380416983421718, 0.0012933063345786516, 0.0011809874565173446, 0.0011213526273985627, 0.0011169539410768126], "deg_cent": [0.0004924895345973898, 0.0005541189508681197, 0.0005769508149430262, 0.00046216060080878107, 0.000378000378000378, 0.0003137500980469056, 0.000272572402044293, 0.00023672841332780968, 0.00021150592216582064, 0.0002077598296369397], "shortest_path": [3.0566223535204333, 3.0751615881809786, 3.0974906259013557, 3.1198012939001849, 3.1425871680997828, 3.1529411764705881, 3.1633278822567457, 3.1629186886022014, 3.1678210754507483, 3.1676015373428896], "deg_neigh": [146.5, 122.33333333333333, 107.0, 118.5, 126.5, 136.25, 142.25, 154.5, 164.5, 168.25], "deg": [2, 3, 4, 4, 4, 4, 4, 4, 4, 4], "clus_coeff": [1.0, 0.6666666666666666, 0.3333333333333333, 0.3333333333333333, 0.3333333333333333, 0.3333333333333333, 0.3333333333333333, 0.3333333333333333, 0.3333333333333333, 0.3333333333333333], "discovery": null}, "Ac2MgSn": {"eigen_cent": [0, 0, 0, 0, 0, 0, 0, 0, 0, 0], "deg_cent": [0, 0, 0, 0, 0, 0, 0, 0, 0, 0], "shortest_path": [0, 0, 0, 0, 0, 0, 0, 0, 0, 0], "deg_neigh": [0, 0, 0, 0, 0, 0, 0, 0, 0, 0], "deg": [0, 0, 0, 0, 0, 0, 0, 0, 0, 0], "clus_coeff": [0, 0, 0, 0, 0, 0, 0, 0, 0, 0], "discovery": null}, "LiY2In": {"eigen_cent": [0.0008182753075679952, 0.00072702874467712954, 0.00061403047735419708, 0.00055754736374071369, 0.00050560431986727209, 0.00042729854556480676, 0.00038678520744508537, 0.00036888981904430347, 0.00033928833462484707, 0.0003374370563809309], "deg_cent": [0.0004924895345973898, 0.0003694126339120798, 0.0002884754074715131, 0.0003466204506065858, 0.000378000378000378, 0.0003137500980469056, 0.000272572402044293, 0.00023672841332780968, 0.00021150592216582064, 0.0002077598296369397], "shortest_path": [3.4795667159034958, 3.5069252077562325, 3.538938563599654, 3.5642329020332717, 3.5869791174525183, 3.5975686274509804, 3.6161760697737804, 3.6235649189253167, 3.6329508803468515, 3.634205879297808], "deg_neigh": [57.5, 64.5, 71.0, 57.333333333333336, 49.75, 53.75, 54.75, 56.75, 61.5, 62.0], "deg": [2, 2, 2, 3, 4, 4, 4, 4, 4, 4], "clus_coeff": [1.0, 1.0, 1.0, 1.0, 0.8333333333333334, 0.8333333333333334, 0.8333333333333334, 0.8333333333333334, 0.8333333333333334, 0.8333333333333334], "discovery": null}, "PmHgAu2": {"eigen_cent": [0.0016325457821332015, 0.0015118846443096417, 0.0013267608187228306, 0.0012206624098774685, 0.0011106847080538447, 0.0010048636823830508, 0.00095477258588903618, 0.00087443217228388721, 0.00081948382020782199, 0.00081490843339206782], "deg_cent": [0.0002462447672986949, 0.0001847063169560399, 0.00014423770373575654, 0.00011554015020219527, 9.45000945000945e-05, 7.84375245117264e-05, 6.814310051107325e-05, 5.918210333195242e-05, 5.287648054145516e-05, 5.1939957409234925e-05], "shortest_path": [3.1331856228458888, 3.1566020313942751, 3.17637727141621, 3.2050600739371533, 3.2265898138524047, 3.2265882352941175, 3.2277187244480783, 3.2239318262516274, 3.2283085708243009, 3.2295107510127767], "deg_neigh": [238.0, 272.0, 299.0, 324.0, 347.0, 404.0, 437.0, 486.0, 498.0, 500.0], "deg": [1, 1, 1, 1, 1, 1, 1, 1, 1, 1], "clus_coeff": [0, 0, 0, 0, 0, 0, 0, 0, 0, 0], "discovery": null}, "TmRh2Pb": {"eigen_cent": [0.0018939138192266424, 0.001765564653216641, 0.0015572907443506389, 0.0014212156256926266, 0.0013076938992006703, 0.0011525590763426846, 0.0010733390772945796, 0.0009750720411081747, 0.00091230996388313686, 0.00090638995524678593], "deg_cent": [0.0007387343018960847, 0.0007388252678241596, 0.0005769508149430262, 0.00046216060080878107, 0.000378000378000378, 0.0003137500980469056, 0.000272572402044293, 0.00023672841332780968, 0.00021150592216582064, 0.0002077598296369397], "shortest_path": [3.0942885278188084, 3.1246537396121883, 3.1408999134698585, 3.1628927911275415, 3.1835963337427953, 3.1903529411764704, 3.2009403107113656, 3.1993727068292106, 3.2053085179506158, 3.2061909213669888], "deg_neigh": [91.0, 82.5, 91.75, 100.25, 107.75, 115.25, 120.5, 133.25, 138.75, 138.75], "deg": [3, 4, 4, 4, 4, 4, 4, 4, 4, 4], "clus_coeff": [0.6666666666666666, 0.6666666666666666, 0.6666666666666666, 0.6666666666666666, 0.6666666666666666, 0.6666666666666666, 0.6666666666666666, 0.6666666666666666, 0.6666666666666666, 0.6666666666666666], "discovery": null}, "NaSr": {"eigen_cent": [0.011288544924995042, 0.01098243920202964, 0.010059273990109524, 0.0092606910530147937, 0.0086303457695226706, 0.0079726058167047843, 0.0075277774693167376, 0.0069676766712711878, 0.0066180004059174574, 0.0066026929931153619], "deg_cent": [0.002462447672986949, 0.0024011821204285187, 0.0020193278523005912, 0.0018486424032351243, 0.0016065016065016065, 0.0014118754412110754, 0.001294718909710392, 0.0011836420666390484, 0.0011104060913705585, 0.0010907391055939334], "shortest_path": [2.8141309699655341, 2.841735918744229, 2.8537640611479667, 2.8706099815157118, 2.8801852026835491, 2.8869803921568629, 2.8894794221858815, 2.8947212687892057, 2.8994871252577594, 2.9003323984626572], "deg_neigh": [157.5, 148.23076923076923, 163.42857142857142, 164.4375, 175.47058823529412, 189.05555555555554, 196.73684210526315, 207.6, 213.52380952380952, 216.28571428571428], "deg": [10, 13, 14, 16, 17, 18, 19, 20, 21, 21], "clus_coeff": [0.5111111111111111, 0.4358974358974359, 0.4175824175824176, 0.4166666666666667, 0.40441176470588236, 0.40522875816993464, 0.38011695906432746, 0.39473684210526316, 0.3904761904761905, 0.3904761904761905], "discovery": null}, "GdErMg2": {"eigen_cent": [1.3410402627224492e-05, 4.1612968237873647e-05, 6.2081001430095413e-05, 5.2460872830189068e-05, 4.6880975632290707e-05, 3.9434889474438821e-05, 4.4495950446710613e-05, 3.8946635399996916e-05, 3.4976897738789549e-05, 3.4700406412594194e-05], "deg_cent": [0.0002462447672986949, 0.0003694126339120798, 0.00043271311120726956, 0.0003466204506065858, 0.0002835002835002835, 0.00023531257353517923, 0.000272572402044293, 0.00023672841332780968, 0.00021150592216582064, 0.0002077598296369397], "shortest_path": [4.4483013293943872, 4.3793167128347186, 4.1918084799538509, 4.2156885397412198, 4.2317868279315887, 4.2450980392156863, 4.2619242300354321, 4.2645283465498878, 4.2758948871146831, 4.2748519788095978], "deg_neigh": [7.0, 11.0, 17.0, 18.0, 20.0, 23.0, 23.0, 24.75, 26.5, 26.5], "deg": [1, 2, 3, 3, 3, 3, 4, 4, 4, 4], "clus_coeff": [0, 0, 0.6666666666666666, 0.6666666666666666, 0.6666666666666666, 0.6666666666666666, 0.6666666666666666, 0.6666666666666666, 0.6666666666666666, 0.6666666666666666], "discovery": null}, "DyMgAg2": {"eigen_cent": [0.00026312492335182523, 0.00023220865176165107, 0.00021082122159888205, 0.00018677097582593327, 0.00016641116558982599, 0.0001505505602182002, 0.00013827282982699845, 0.00012272678899226362, 0.00011383034802344647, 0.00011316972742102699], "deg_cent": [0.0007387343018960847, 0.0005541189508681197, 0.00043271311120726956, 0.0003466204506065858, 0.0002835002835002835, 0.0003137500980469056, 0.000272572402044293, 0.00023672841332780968, 0.00021150592216582064, 0.0002077598296369397], "shortest_path": [3.658296405711472, 3.6867959372114498, 3.6944043841938274, 3.7132624768946396, 3.7292828120570727, 3.7277647058823531, 3.7384846007086399, 3.7422180139661498, 3.7482155131391108, 3.7475329801599666], "deg_neigh": [21.666666666666668, 23.0, 29.666666666666668, 33.0, 35.666666666666664, 31.75, 32.25, 34.0, 34.75, 34.75], "deg": [3, 3, 3, 3, 3, 4, 4, 4, 4, 4], "clus_coeff": [0.6666666666666666, 0.6666666666666666, 0.6666666666666666, 0.6666666666666666, 0.6666666666666666, 0.6666666666666666, 0.6666666666666666, 0.6666666666666666, 0.6666666666666666, 0.6666666666666666], "discovery": null}, "Ti3Zn": {"eigen_cent": [0.0030173103307399147, 0.0026434751457257485, 0.0023222165409462698, 0.0020836819428562722, 0.0018969961192918531, 0.0016452114407762251, 0.0015155113928751419, 0.0013414991751735062, 0.0012711207390170521, 0.0012644767481528819], "deg_cent": [0.003447426742181729, 0.0025858884373845584, 0.0021635655560363477, 0.0017331022530329288, 0.0014175014175014176, 0.0011765628676758961, 0.0010221465076660989, 0.0008877315499792863, 0.0008989001692047377, 0.0008829792759569937], "shortest_path": [3.1708517971442638, 3.2005540166204987, 3.2311796942601672, 3.2650184842883547, 3.2953793820277806, 3.299450980392157, 3.3065549195966204, 3.3067226890756301, 3.3095225506265531, 3.3086631349330009], "deg_neigh": [31.357142857142858, 33.857142857142854, 36.0, 38.733333333333334, 39.93333333333333, 41.2, 43.53333333333333, 45.266666666666666, 43.76470588235294, 44.1764705882353], "deg": [14, 14, 15, 15, 15, 15, 15, 15, 17, 17], "clus_coeff": [0.45054945054945056, 0.45054945054945056, 0.42857142857142855, 0.42857142857142855, 0.42857142857142855, 0.42857142857142855, 0.42857142857142855, 0.42857142857142855, 0.39705882352941174, 0.39705882352941174], "discovery": null}, "MgZrPd2": {"eigen_cent": [0.00024915676069518289, 0.00023622197244350948, 0.00020247208743920543, 0.00018806448529820908, 0.00021442330416087966, 0.00018563097270762562, 0.00021349190130239516, 0.00018696168692966839, 0.00017307900001444705, 0.00017187665178867417], "deg_cent": [0.0004924895345973898, 0.0003694126339120798, 0.0002884754074715131, 0.00023108030040439053, 0.0002835002835002835, 0.00023531257353517923, 0.000272572402044293, 0.00023672841332780968, 0.00021150592216582064, 0.0002077598296369397], "shortest_path": [3.5817331363860165, 3.5870729455216992, 3.6155177386789732, 3.6407116451016637, 3.6653122933005764, 3.6793725490196079, 3.6909239574816026, 3.699254349627175, 3.7090361127266958, 3.7102420276306223], "deg_neigh": [28.0, 38.0, 41.0, 45.5, 39.666666666666664, 44.0, 40.0, 43.25, 44.5, 44.5], "deg": [2, 2, 2, 2, 3, 3, 4, 4, 4, 4], "clus_coeff": [1.0, 1.0, 1.0, 1.0, 0.6666666666666666, 0.6666666666666666, 0.6666666666666666, 0.6666666666666666, 0.6666666666666666, 0.6666666666666666], "discovery": null}, "Tm2IrRu": {"eigen_cent": [0.0023471883331042317, 0.00211362795409088, 0.0018482078350873959, 0.0016777924557154927, 0.0015431409067763206, 0.00136848197439405, 0.0012677512642230171, 0.0011477251422220506, 0.0010693069675395159, 0.0010666231683959405], "deg_cent": [0.0007387343018960847, 0.0005541189508681197, 0.00043271311120726956, 0.0003466204506065858, 0.0002835002835002835, 0.00023531257353517923, 0.00020442930153321976, 0.00017754630999585724, 0.00015862944162436547, 0.00015581987222770477], "shortest_path": [3.0782865583456425, 3.1023084025854111, 3.1218632823766947, 3.1427911275415896, 3.152036284607389, 3.1649411764705881, 3.175933496865631, 3.180613090306545, 3.1881245704013113, 3.1884283785187493], "deg_neigh": [108.66666666666667, 128.66666666666666, 152.0, 175.33333333333334, 205.0, 226.66666666666666, 240.0, 258.6666666666667, 270.0, 273.0], "deg": [3, 3, 3, 3, 3, 3, 3, 3, 3, 3], "clus_coeff": [0.6666666666666666, 0.6666666666666666, 0.6666666666666666, 0.6666666666666666, 0.6666666666666666, 0.6666666666666666, 0.6666666666666666, 0.6666666666666666, 0.6666666666666666, 0.6666666666666666], "discovery": null}, "Ti2MnBe": {"eigen_cent": [0.00076849139553489406, 0.00067786634274346117, 0.0005832987456241566, 0.00052227769010600123, 0.00048129148796078193, 0.00040798830169468358, 0.00037340582022094405, 0.00033289495589106425, 0.000305572760139059, 0.00030387105028119841], "deg_cent": [0.0004924895345973898, 0.0003694126339120798, 0.00043271311120726956, 0.0003466204506065858, 0.0002835002835002835, 0.00023531257353517923, 0.00020442930153321976, 0.00017754630999585724, 0.00015862944162436547, 0.00015581987222770477], "shortest_path": [3.483751846381093, 3.5056325023084027, 3.536342659359677, 3.5609981515711646, 3.5820655768685628, 3.5907450980392155, 3.6044562551103843, 3.6093028760800094, 3.619362343361709, 3.6195076347771891], "deg_neigh": [53.5, 59.0, 45.333333333333336, 48.666666666666664, 50.333333333333336, 51.666666666666664, 56.666666666666664, 60.666666666666664, 62.666666666666664, 63.666666666666664], "deg": [2, 2, 3, 3, 3, 3, 3, 3, 3, 3], "clus_coeff": [0, 0, 0.6666666666666666, 0.6666666666666666, 0.6666666666666666, 0.6666666666666666, 0.6666666666666666, 0.6666666666666666, 0.6666666666666666, 0.6666666666666666], "discovery": null}, "LaYbZn2": {"eigen_cent": [0.0014264387321506395, 0.0013451671408056759, 0.0011443698808070945, 0.0010630346982574619, 0.00096016165249340475, 0.00081074760356202372, 0.00073422245383586307, 0.0006497954677775039, 0.00059837092972600764, 0.00059561115515795085], "deg_cent": [0.0009849790691947797, 0.0009235315847801995, 0.0007211885186787826, 0.0006932409012131716, 0.000567000567000567, 0.00047062514707035846, 0.0004088586030664395, 0.0003550926199917145, 0.00031725888324873094, 0.00031163974445540954], "shortest_path": [3.4140817331363862, 3.4291782086795939, 3.4511104701471012, 3.476779112754159, 3.4963620901445713, 3.5103529411764707, 3.5292995366584901, 3.5381701976565272, 3.5495690794691481, 3.5508985145943699], "deg_neigh": [50.5, 52.0, 60.2, 58.333333333333336, 61.333333333333336, 67.33333333333333, 69.16666666666667, 76.33333333333333, 82.0, 82.83333333333333], "deg": [4, 5, 5, 6, 6, 6, 6, 6, 6, 6], "clus_coeff": [0.5, 0.4, 0.4, 0.4, 0.4, 0.4, 0.4, 0.4, 0.4, 0.4], "discovery": null}, "EuSnO3": {"eigen_cent": [0.0038220102115845943, 0.0036532870283541995, 0.0033234237850325141, 0.0043281865392357094, 0.0041673056251297046, 0.0040091305900703334, 0.0040367012416628488, 0.0038615719302612685, 0.0038578251269548707, 0.0038653554529928884], "deg_cent": [0.0009849790691947797, 0.0007388252678241596, 0.0005769508149430262, 0.0005777007510109763, 0.0004725004725004725, 0.00039218762255863204, 0.00034071550255536625, 0.0002959105166597621, 0.0002643824027072758, 0.0002596997870461746], "shortest_path": [2.9972919743968487, 3.0232686980609418, 3.0464378425151426, 2.9498613678373382, 2.9713691769819524, 2.9692549019607841, 2.9665440174434452, 2.9615339093383835, 2.9605033574789825, 2.9602160590007269], "deg_neigh": [223.5, 273.75, 325.0, 341.6, 388.8, 469.2, 544.2, 632.6, 714.0, 727.0], "deg": [4, 4, 4, 5, 5, 5, 5, 5, 5, 5], "clus_coeff": [0.5, 0.5, 0.5, 0.5, 0.5, 0.5, 0.5, 0.5, 0.5, 0.5], "discovery": null}, "MgMnPd2": {"eigen_cent": [0.0020888047070003238, 0.0019615558669058533, 0.0017827210240961709, 0.0016486044461297208, 0.0015221944971222404, 0.0013599196095217293, 0.0012653459511274554, 0.0011560372133139589, 0.0010954333579405674, 0.001089232524128989], "deg_cent": [0.0004924895345973898, 0.0005541189508681197, 0.00043271311120726956, 0.0003466204506065858, 0.0002835002835002835, 0.00023531257353517923, 0.00020442930153321976, 0.00017754630999585724, 0.00015862944162436547, 0.00015581987222770477], "shortest_path": [3.0913343180699164, 3.0976915974145891, 3.123449668301125, 3.1546903881700556, 3.1733912879145798, 3.1794509803921569, 3.1874488961569911, 3.1865309504083323, 3.1932533178237192, 3.1937259790173469], "deg_neigh": [205.5, 171.0, 198.33333333333334, 222.66666666666666, 244.0, 273.0, 289.0, 310.3333333333333, 324.0, 326.0], "deg": [2, 3, 3, 3, 3, 3, 3, 3, 3, 3], "clus_coeff": [1.0, 1.0, 1.0, 1.0, 1.0, 1.0, 1.0, 1.0, 1.0, 1.0], "discovery": null}, "ScInIr2": {"eigen_cent": [0.000653173502438909, 0.00057715522843426368, 0.00049823622065294751, 0.00044038505388025253, 0.00040571519739088707, 0.00048844451443605819, 0.00048609817155223435, 0.00043256550981130606, 0.00040211614266558491, 0.00040024846590115334], "deg_cent": [0.0007387343018960847, 0.0005541189508681197, 0.00043271311120726956, 0.0003466204506065858, 0.0002835002835002835, 0.0003137500980469056, 0.00034071550255536625, 0.0002959105166597621, 0.0002643824027072758, 0.0002596997870461746], "shortest_path": [3.5064007877892664, 3.5361034164358265, 3.5543697721372944, 3.5754390018484288, 3.5886799584238873, 3.5944313725490198, 3.6058190242572907, 3.6122618061309031, 3.620155448633215, 3.6205463799729927], "deg_neigh": [24.333333333333332, 26.333333333333332, 29.666666666666668, 30.666666666666668, 33.0, 32.75, 33.8, 36.4, 40.0, 40.6], "deg": [3, 3, 3, 3, 3, 4, 5, 5, 5, 5], "clus_coeff": [0.6666666666666666, 0.6666666666666666, 0.6666666666666666, 0.6666666666666666, 0.6666666666666666, 0.5, 0.5, 0.5, 0.5, 0.5], "discovery": null}, "Li4TcOsO6": {"eigen_cent": [0.0031241973012920738, 0.0029031766194323491, 0.0026443692138984937, 0.0024317910887024009, 0.0023054495564134385, 0.0020631920597364512, 0.0019304310282824927, 0.0017660386792597391, 0.001663633444814789, 0.0016566224231778723], "deg_cent": [0.0004924895345973898, 0.0003694126339120798, 0.0002884754074715131, 0.00023108030040439053, 0.000189000189000189, 0.0001568750490234528, 0.0001362862010221465, 0.00011836420666390484, 0.00010575296108291032, 0.00010387991481846985], "shortest_path": [3.0238798621368783, 3.044506001846722, 3.0565330256706087, 3.0799445471349354, 3.0843806104129263, 3.0963921568627453, 3.1080675933496864, 3.1138004497573677, 3.1224025802358168, 3.1231432429625015], "deg_neigh": [229.5, 272.5, 324.5, 372.5, 424.0, 464.0, 484.0, 527.5, 550.0, 553.5], "deg": [2, 2, 2, 2, 2, 2, 2, 2, 2, 2], "clus_coeff": [1.0, 1.0, 1.0, 1.0, 1.0, 1.0, 1.0, 1.0, 1.0, 1.0], "discovery": null}, "Ac2TlAg": {"eigen_cent": [0.00047114230969703231, 0.00040932685999493399, 0.00034525028619223415, 0.00029763330700982593, 0.00026727748793156083, 0.00022480879067849366, 0.00020490119653542832, 0.00018222992045054031, 0.00016678499203466804, 0.00016560023545310776], "deg_cent": [0.0002462447672986949, 0.0001847063169560399, 0.00014423770373575654, 0.00011554015020219527, 9.45000945000945e-05, 7.84375245117264e-05, 6.814310051107325e-05, 5.918210333195242e-05, 5.287648054145516e-05, 5.1939957409234925e-05], "shortest_path": [3.5829640571147219, 3.6110803324099723, 3.6296509950966254, 3.6558456561922368, 3.6687139752433149, 3.6838431372549021, 3.6997138184791498, 3.7086637471890165, 3.7197694707344153, 3.7218240365638309], "deg_neigh": [42.0, 46.0, 49.0, 49.0, 51.0, 51.0, 53.0, 57.0, 57.0, 57.0], "deg": [1, 1, 1, 1, 1, 1, 1, 1, 1, 1], "clus_coeff": [0, 0, 0, 0, 0, 0, 0, 0, 0, 0], "discovery": null}, "Li4PdPbO6": {"eigen_cent": [0.001476445658565099, 0.0013863314516395935, 0.0012537962505934821, 0.0012274645130930905, 0.0011235227889876225, 0.0014811060361188228, 0.0014543456534281158, 0.0013792110129930051, 0.0013399164039166725, 0.0013348442000415905], "deg_cent": [0.0007387343018960847, 0.0005541189508681197, 0.0005769508149430262, 0.0005777007510109763, 0.0004725004725004725, 0.00047062514707035846, 0.0004088586030664395, 0.0003550926199917145, 0.00031725888324873094, 0.00031163974445540954], "shortest_path": [3.3286558345642541, 3.3551246537396122, 3.3748197288722239, 3.4046903881700556, 3.4314466597373148, 3.3825098039215686, 3.3862769146906513, 3.3751331518522902, 3.3784169618780733, 3.3797133063259581], "deg_neigh": [63.333333333333336, 73.33333333333333, 65.25, 64.0, 67.0, 91.0, 100.0, 113.0, 120.5, 121.5], "deg": [3, 3, 4, 5, 5, 6, 6, 6, 6, 6], "clus_coeff": [0.6666666666666666, 0.6666666666666666, 0.5, 0.7, 0.7, 0.6666666666666666, 0.6666666666666666, 0.6666666666666666, 0.6666666666666666, 0.6666666666666666], "discovery": null}, "LiVIr2": {"eigen_cent": [0.0014568520768261416, 0.0013086920600445921, 0.0014343741393809133, 0.001274906863075393, 0.0011940252407667061, 0.0010174851632918265, 0.00092958294027725274, 0.0008308378676881652, 0.00076618314649265452, 0.00076339980112300246], "deg_cent": [0.0009849790691947797, 0.0007388252678241596, 0.0007211885186787826, 0.0005777007510109763, 0.0004725004725004725, 0.00039218762255863204, 0.00034071550255536625, 0.0002959105166597621, 0.0002643824027072758, 0.0002596997870461746], "shortest_path": [3.2511078286558344, 3.2845798707294551, 3.2864147678107876, 3.3091497227356745, 3.3188131909666447, 3.3376470588235296, 3.3555464704279094, 3.3690377559474496, 3.3821181198117696, 3.3830892282123197], "deg_neigh": [74.25, 84.75, 91.6, 96.6, 107.4, 114.2, 117.4, 123.4, 128.6, 129.4], "deg": [4, 4, 5, 5, 5, 5, 5, 5, 5, 5], "clus_coeff": [0.5, 0.5, 0.5, 0.5, 0.5, 0.5, 0.5, 0.5, 0.5, 0.5], "discovery": null}, "Ba2Ga2O5": {"eigen_cent": [0.0062799286563142752, 0.0063761264521394589, 0.0061305432372544648, 0.0060408414242896606, 0.0057267040686947599, 0.0060257744381136714, 0.0060087202853591473, 0.0057265168154444915, 0.0059049410962302594, 0.0058999170004185855], "deg_cent": [0.0017237133710908644, 0.001847063169560399, 0.0015866147410933218, 0.0013864818024263432, 0.0012285012285012285, 0.0012550003921876225, 0.001294718909710392, 0.001124459963307096, 0.0012690355329949238, 0.0012465589778216382], "shortest_path": [2.9539635647464304, 2.9833795013850417, 3.002019036631093, 3.0261090573012939, 3.0441273740905226, 3.0417254901960784, 3.0427228127555193, 3.0437329861522073, 3.0475863162903822, 3.0477303417471693], "deg_neigh": [118.14285714285714, 101.5, 111.0909090909091, 121.25, 126.76923076923077, 132.8125, 125.10526315789474, 140.8421052631579, 126.625, 128.45833333333334], "deg": [7, 10, 11, 12, 13, 16, 19, 19, 24, 24], "clus_coeff": [0.7619047619047619, 0.5777777777777777, 0.5636363636363636, 0.5606060606060606, 0.5256410256410257, 0.575, 0.49122807017543857, 0.49122807017543857, 0.4057971014492754, 0.4057971014492754], "discovery": null}, "SmAgAu2": {"eigen_cent": [0.0022001059207082956, 0.0023135400803062532, 0.0020657904850384283, 0.0019142549094925481, 0.0017696692005882261, 0.0015970138200424623, 0.0015299283307498913, 0.001409050345261884, 0.00134415554163558, 0.0013405451955747067], "deg_cent": [0.0002462447672986949, 0.0005541189508681197, 0.00043271311120726956, 0.0003466204506065858, 0.0002835002835002835, 0.00023531257353517923, 0.00020442930153321976, 0.00017754630999585724, 0.00015862944162436547, 0.00015581987222770477], "shortest_path": [3.0455440669620875, 3.0520775623268697, 3.0667724257282956, 3.0891866913123844, 3.1097042426533119, 3.1144313725490198, 3.1179476696647588, 3.1161675937980826, 3.1201290117908318, 3.1223122468058584], "deg_neigh": [384.0, 173.0, 205.66666666666666, 230.33333333333334, 248.33333333333334, 273.6666666666667, 302.6666666666667, 339.6666666666667, 362.6666666666667, 366.6666666666667], "deg": [1, 3, 3, 3, 3, 3, 3, 3, 3, 3], "clus_coeff": [0, 1.0, 1.0, 1.0, 1.0, 1.0, 1.0, 1.0, 1.0, 1.0], "discovery": null}, "AcGa3": {"eigen_cent": [0.0082977405245977295, 0.0078988215392263895, 0.0075491243737706481, 0.0069818775547671316, 0.0065122863747946111, 0.0061212008745973323, 0.0058923132092722989, 0.005487398185880254, 0.0052539580776933643, 0.005232674465099835], "deg_cent": [0.0012312238364934746, 0.0011082379017362395, 0.0011539016298860523, 0.0009243212016175621, 0.000756000756000756, 0.0007059377206055377, 0.0006814310051107325, 0.0005918210333195242, 0.0005287648054145516, 0.0005193995740923492], "shortest_path": [2.7959133431806991, 2.8216066481994462, 2.8312662244014999, 2.8579020332717189, 2.8793347821978643, 2.8886274509803922, 2.895816298718997, 2.8925908391525623, 2.8984296515624175, 2.9012672691388803], "deg_neigh": [288.8, 289.5, 265.5, 296.125, 324.375, 329.3333333333333, 326.5, 370.8, 397.4, 400.9], "deg": [5, 6, 8, 8, 8, 9, 10, 10, 10, 10], "clus_coeff": [0.5, 0.4, 0.25, 0.25, 0.25, 0.2222222222222222, 0.2222222222222222, 0.2222222222222222, 0.2222222222222222, 0.2222222222222222], "discovery": null}, "MgZrAu2": {"eigen_cent": [0.00011220008733508823, 0.00011545437151691793, 0.00010010960365469401, 0.00012085796442078768, 0.00010631929073807836, 9.0390628218615942e-05, 8.2890011990170752e-05, 7.2722442942345359e-05, 6.6862698987790376e-05, 6.6420330755730521e-05], "deg_cent": [0.0009849790691947797, 0.0007388252678241596, 0.0005769508149430262, 0.0005777007510109763, 0.0004725004725004725, 0.00039218762255863204, 0.00034071550255536625, 0.0002959105166597621, 0.0002643824027072758, 0.0002596997870461746], "shortest_path": [3.8141309699655341, 3.8280701754385964, 3.8350158638592444, 3.8219731977818854, 3.8481526977227629, 3.8631372549019609, 3.8712864540746796, 3.8744821872410937, 3.8792893776767303, 3.8793497455074268], "deg_neigh": [12.25, 16.25, 18.0, 19.4, 19.6, 20.0, 21.2, 22.4, 22.6, 22.6], "deg": [4, 4, 4, 5, 5, 5, 5, 5, 5, 5], "clus_coeff": [0.3333333333333333, 0.3333333333333333, 0.3333333333333333, 0.4, 0.4, 0.4, 0.4, 0.4, 0.4, 0.4], "discovery": null}, "LiNd2Al": {"eigen_cent": [0.0020301614283002598, 0.0018345957791687936, 0.0016075403356285078, 0.001419478439790759, 0.0013058658827493741, 0.0011054818410246347, 0.001007523965207476, 0.00089750807175234158, 0.00082717297620657135, 0.00082388175355986614], "deg_cent": [0.0007387343018960847, 0.0005541189508681197, 0.00043271311120726956, 0.0003466204506065858, 0.0002835002835002835, 0.00023531257353517923, 0.00020442930153321976, 0.00017754630999585724, 0.00015862944162436547, 0.00015581987222770477], "shortest_path": [3.2516001969473165, 3.2805170821791321, 3.3038650129795211, 3.3265942698706099, 3.3382783709723141, 3.3576470588235292, 3.3759198691741621, 3.3849567996212571, 3.3966055094379528, 3.3986184688895813], "deg_neigh": [120.66666666666667, 140.33333333333334, 164.0, 175.33333333333334, 193.33333333333334, 207.0, 213.0, 224.0, 235.0, 236.66666666666666], "deg": [3, 3, 3, 3, 3, 3, 3, 3, 3, 3], "clus_coeff": [1.0, 1.0, 1.0, 1.0, 1.0, 1.0, 1.0, 1.0, 1.0, 1.0], "discovery": null}, "PmS": {"eigen_cent": [0, 0, 0, 0, 0, 0, 0, 0, 0, 0], "deg_cent": [0, 0, 0, 0, 0, 0, 0, 0, 0, 0], "shortest_path": [0, 0, 0, 0, 0, 0, 0, 0, 0, 0], "deg_neigh": [0, 0, 0, 0, 0, 0, 0, 0, 0, 0], "deg": [0, 0, 0, 0, 0, 0, 0, 0, 0, 0], "clus_coeff": [0, 0, 0, 0, 0, 0, 0, 0, 0, 0], "discovery": null}, "Tb2IrRu": {"eigen_cent": [0.0022089805098709572, 0.0020223077800742618, 0.001789892632613099, 0.0016139838519372814, 0.0015029762925209708, 0.0013493286040321848, 0.0012554608055490534, 0.0011443408579072444, 0.0010694468264543437, 0.0010668653324392157], "deg_cent": [0.0004924895345973898, 0.0003694126339120798, 0.0002884754074715131, 0.00023108030040439053, 0.000189000189000189, 0.0001568750490234528, 0.0001362862010221465, 0.00011836420666390484, 0.00010575296108291032, 0.00010387991481846985], "shortest_path": [3.0837026095519446, 3.0999076638965835, 3.1158061724834152, 3.1404805914972274, 3.148918076159879, 3.1628235294117646, 3.1724584355410195, 3.1779500532607408, 3.1864854861735314, 3.1869221979848343], "deg_neigh": [160.5, 197.0, 236.0, 272.5, 320.0, 356.5, 387.0, 420.0, 444.0, 449.5], "deg": [2, 2, 2, 2, 2, 2, 2, 2, 2, 2], "clus_coeff": [1.0, 1.0, 1.0, 1.0, 1.0, 1.0, 1.0, 1.0, 1.0, 1.0], "discovery": null}, "PmHoMg2": {"eigen_cent": [0, 0, 0, 0, 0, 0, 0, 0, 8.4657495434865543e-06, 8.3913603361502136e-06], "deg_cent": [0, 0, 0, 0, 0, 0, 0, 0, 5.287648054145516e-05, 5.1939957409234925e-05], "shortest_path": [0, 0, 0, 0, 0, 0, 0, 0, 4.5282609845080106, 4.5299158616391395], "deg_neigh": [0, 0, 0, 0, 0, 0, 0, 0, 5.0, 5.0], "deg": [0, 0, 0, 0, 0, 0, 0, 0, 1, 1], "clus_coeff": [0, 0, 0, 0, 0, 0, 0, 0, 0, 0], "discovery": null}, "Al2OsRh": {"eigen_cent": [0.0017999979621305935, 0.0016513960259895123, 0.0014805484972763845, 0.0013459647853516503, 0.0012440713429238426, 0.0010992800146432851, 0.0010209698302150534, 0.00092584204720219502, 0.00086649887202893512, 0.00086311445011175766], "deg_cent": [0.0007387343018960847, 0.0005541189508681197, 0.00043271311120726956, 0.0003466204506065858, 0.0002835002835002835, 0.00023531257353517923, 0.00020442930153321976, 0.00017754630999585724, 0.00015862944162436547, 0.00015581987222770477], "shortest_path": [3.1395864106351552, 3.1650969529085873, 3.1782520911450822, 3.2011321626617377, 3.2109987716148538, 3.2229019607843137, 3.232624693376942, 3.2365368682684341, 3.2450166552107018, 3.2456632388075204], "deg_neigh": [85.33333333333333, 100.33333333333333, 119.66666666666667, 138.66666666666666, 151.66666666666666, 162.33333333333334, 168.66666666666666, 183.33333333333334, 190.33333333333334, 192.0], "deg": [3, 3, 3, 3, 3, 3, 3, 3, 3, 3], "clus_coeff": [1.0, 1.0, 1.0, 1.0, 1.0, 1.0, 1.0, 1.0, 1.0, 1.0], "discovery": null}, "LiYb2Pd": {"eigen_cent": [0.0020051527797206735, 0.0018591649091763908, 0.0016534149450809475, 0.0014515465548814404, 0.0013324444947544604, 0.0011255822416066021, 0.0010249035783526221, 0.00092347272920057031, 0.00084920870497128171, 0.00084590707104845414], "deg_cent": [0.0004924895345973898, 0.0005541189508681197, 0.00043271311120726956, 0.0003466204506065858, 0.0002835002835002835, 0.00023531257353517923, 0.00020442930153321976, 0.00017754630999585724, 0.00015862944162436547, 0.00015581987222770477], "shortest_path": [3.2476612506154603, 3.2670360110803323, 3.2891548889529854, 3.3113447319778189, 3.3241046962109042, 3.3437647058823528, 3.3629054238212048, 3.3762575452716299, 3.3901549198963674, 3.391970499636439], "deg_neigh": [178.0, 151.66666666666666, 183.33333333333334, 197.0, 216.0, 230.0, 236.66666666666666, 249.0, 260.0, 262.3333333333333], "deg": [2, 3, 3, 3, 3, 3, 3, 3, 3, 3], "clus_coeff": [1.0, 1.0, 1.0, 1.0, 1.0, 1.0, 1.0, 1.0, 1.0, 1.0], "discovery": null}, "NbInRu2": {"eigen_cent": [0.0015498664128299076, 0.001456451137521926, 0.0012986255277251412, 0.0011855624693590794, 0.0011450911267940635, 0.0010381951223192693, 0.00096962620816107878, 0.00088904995309549851, 0.00083409327377074462, 0.00083330614969759451], "deg_cent": [0.0004924895345973898, 0.0005541189508681197, 0.00043271311120726956, 0.0003466204506065858, 0.000378000378000378, 0.0003137500980469056, 0.000272572402044293, 0.00023672841332780968, 0.00021150592216582064, 0.0002077598296369397], "shortest_path": [3.1619891678975875, 3.1763619575253923, 3.1925295644649552, 3.2189232902033273, 3.2243220258905794, 3.2344313725490195, 3.2431180158081223, 3.2478399810628478, 3.2528419605562311, 3.2542328866728991], "deg_neigh": [115.0, 96.0, 115.0, 134.0, 120.75, 136.25, 146.5, 158.5, 166.75, 169.5], "deg": [2, 3, 3, 3, 4, 4, 4, 4, 4, 4], "clus_coeff": [0, 0.6666666666666666, 0.6666666666666666, 0.6666666666666666, 0.5, 0.5, 0.5, 0.5, 0.5, 0.5], "discovery": null}, "DyMgAu2": {"eigen_cent": [0.00015750164989929808, 0.00019415848213142066, 0.00016671900474359675, 0.00018178632777393104, 0.00016096154378008513, 0.00013732670214590021, 0.00012578843886624887, 0.00011254389388426196, 0.00010481311122946238, 0.00010411752042543824], "deg_cent": [0.0004924895345973898, 0.0005541189508681197, 0.00043271311120726956, 0.00046216060080878107, 0.000378000378000378, 0.0003137500980469056, 0.000272572402044293, 0.00023672841332780968, 0.00021150592216582064, 0.0002077598296369397], "shortest_path": [3.7183653372722798, 3.6747922437673131, 3.6834438996250363, 3.6907347504621071, 3.7218180100160634, 3.7389803921568627, 3.7521804306350504, 3.7542904485737956, 3.7599005974726381, 3.7610366677054117], "deg_neigh": [16.0, 23.333333333333332, 26.333333333333332, 27.25, 29.0, 31.25, 32.25, 34.75, 35.5, 35.5], "deg": [2, 3, 3, 4, 4, 4, 4, 4, 4, 4], "clus_coeff": [1.0, 0.6666666666666666, 0.6666666666666666, 0.6666666666666666, 0.6666666666666666, 0.6666666666666666, 0.6666666666666666, 0.6666666666666666, 0.6666666666666666, 0.6666666666666666], "discovery": null}, "Tc3Ni": {"eigen_cent": [0.0063892047743783218, 0.0058365044311658844, 0.0052665507730075972, 0.0049220546026244438, 0.0046178613209462019, 0.0041212761938870255, 0.0038455306776695656, 0.0035038414899859487, 0.0035622688474606216, 0.0035487377368209139], "deg_cent": [0.0017237133710908644, 0.0012929442186922792, 0.0010096639261502956, 0.0009243212016175621, 0.000756000756000756, 0.0006275001960938112, 0.000545144804088586, 0.00047345682665561937, 0.00047588832487309646, 0.00046745961668311433], "shortest_path": [2.8929098966026587, 2.916528162511542, 2.936977213729449, 2.9648798521256934, 2.9770386468865162, 2.9900392156862745, 3.0010220768601799, 3.0092910403598059, 3.0126368106593349, 3.0150618053391502], "deg_neigh": [139.14285714285714, 163.85714285714286, 191.0, 189.25, 216.375, 236.75, 246.625, 262.375, 251.0, 253.11111111111111], "deg": [7, 7, 7, 8, 8, 8, 8, 8, 9, 9], "clus_coeff": [0.5714285714285714, 0.5714285714285714, 0.5714285714285714, 0.5357142857142857, 0.5357142857142857, 0.5357142857142857, 0.5357142857142857, 0.5357142857142857, 0.4722222222222222, 0.4722222222222222], "discovery": null}, "Mg9Al3Cu2Si7": {"eigen_cent": [0.002724413190565642, 0.002499567690575649, 0.0022483196294031432, 0.0020495498100992788, 0.0018990502911201326, 0.0017309530236588485, 0.0016497120166722864, 0.0015393230373256586, 0.0014593557680564557, 0.0014504076284116056], "deg_cent": [0.0014774686037921695, 0.0011082379017362395, 0.0008654262224145391, 0.0006932409012131716, 0.000567000567000567, 0.00047062514707035846, 0.0004088586030664395, 0.0003550926199917145, 0.00031725888324873094, 0.00031163974445540954], "shortest_path": [3.1410635155096012, 3.1693444136657432, 3.1867608883761176, 3.2134935304990759, 3.2473778701691391, 3.2487843137254901, 3.2516353229762878, 3.2388448337081313, 3.2432718236133877, 3.244572556351927], "deg_neigh": [98.5, 116.83333333333333, 135.33333333333334, 157.5, 171.83333333333334, 196.5, 217.0, 248.16666666666666, 268.6666666666667, 270.1666666666667], "deg": [6, 6, 6, 6, 6, 6, 6, 6, 6, 6], "clus_coeff": [0.8, 0.8, 0.8, 0.8, 0.8, 0.8, 0.8, 0.8, 0.8, 0.8], "discovery": null}, "PuAlO3": {"eigen_cent": [0.0032780583522543016, 0.0029881775249531455, 0.0026806379205581987, 0.0024488128447685922, 0.0022641853107727263, 0.0020764573328171019, 0.0019979164582682491, 0.001846363872006382, 0.0017609574627276252, 0.0017519466494114076], "deg_cent": [0.0014774686037921695, 0.0011082379017362395, 0.0008654262224145391, 0.0006932409012131716, 0.000567000567000567, 0.00047062514707035846, 0.0004088586030664395, 0.0003550926199917145, 0.00031725888324873094, 0.00031163974445540954], "shortest_path": [2.9977843426883308, 3.0339796860572483, 3.0524949524084222, 3.0789048059149722, 3.102428422942455, 3.1067450980392155, 3.1084764240937584, 3.1081784826606698, 3.1121450853910009, 3.1138464734600602], "deg_neigh": [84.83333333333333, 94.16666666666667, 107.33333333333333, 117.5, 124.66666666666667, 138.33333333333334, 149.5, 169.16666666666666, 179.5, 180.66666666666666], "deg": [6, 6, 6, 6, 6, 6, 6, 6, 6, 6], "clus_coeff": [0.4, 0.4, 0.4, 0.4, 0.4, 0.4, 0.4, 0.4, 0.4, 0.4], "discovery": null}, "BeRu2W": {"eigen_cent": [0.0030632716628876348, 0.0027718224626228664, 0.0024724577183049077, 0.0022429201031195323, 0.0020617516262681169, 0.0018534229404384456, 0.001725547594411017, 0.001594016743030568, 0.0014977693501200687, 0.0014957311071993077], "deg_cent": [0.0007387343018960847, 0.0005541189508681197, 0.00043271311120726956, 0.0003466204506065858, 0.0002835002835002835, 0.00023531257353517923, 0.00020442930153321976, 0.00017754630999585724, 0.00015862944162436547, 0.00015581987222770477], "shortest_path": [3.0371738060068934, 3.0587257617728532, 3.0744159215460054, 3.1021256931608132, 3.1087593310025512, 3.1185882352941174, 3.1281002998092124, 3.1301929222393183, 3.1351451382646855, 3.1356601225719332], "deg_neigh": [140.33333333333334, 166.66666666666666, 194.33333333333334, 221.66666666666666, 253.66666666666666, 284.0, 302.0, 328.3333333333333, 351.3333333333333, 358.0], "deg": [3, 3, 3, 3, 3, 3, 3, 3, 3, 3], "clus_coeff": [0.3333333333333333, 0.3333333333333333, 0.3333333333333333, 0.3333333333333333, 0.3333333333333333, 0.3333333333333333, 0.3333333333333333, 0.3333333333333333, 0.3333333333333333, 0.3333333333333333], "discovery": null}, "TaZnRh2": {"eigen_cent": [0.0013078451034451643, 0.0011439396832644535, 0.0010121476590341993, 0.00090462808114459331, 0.00083044663285901821, 0.00075187698274303534, 0.0007096778037170928, 0.00074712752573367479, 0.00070410465722600213, 0.00070136074662119222], "deg_cent": [0.0007387343018960847, 0.0005541189508681197, 0.00043271311120726956, 0.0003466204506065858, 0.0002835002835002835, 0.00023531257353517923, 0.00020442930153321976, 0.00023672841332780968, 0.00021150592216582064, 0.0002077598296369397], "shortest_path": [3.2693254554406694, 3.3037857802400739, 3.3322757427170466, 3.3680683918669132, 3.393083246716432, 3.3981960784313725, 3.4032433905696373, 3.3318735945082256, 3.3356421509014962, 3.3364495689207438], "deg_neigh": [53.0, 57.666666666666664, 65.0, 70.0, 75.66666666666667, 85.66666666666667, 93.33333333333333, 95.0, 102.75, 103.5], "deg": [3, 3, 3, 3, 3, 3, 3, 4, 4, 4], "clus_coeff": [0.3333333333333333, 0.3333333333333333, 0.3333333333333333, 0.3333333333333333, 0.3333333333333333, 0.3333333333333333, 0.3333333333333333, 0.3333333333333333, 0.3333333333333333, 0.3333333333333333], "discovery": null}, "LiAc2Al": {"eigen_cent": [0.00071019008798684879, 0.00063110461672075244, 0.00053271553231502855, 0.0004603247477077524, 0.0004292118147280786, 0.00036526565097644769, 0.00033372668271965144, 0.00029217100440109161, 0.00026709751223590641, 0.00026523274995500219], "deg_cent": [0.0004924895345973898, 0.0003694126339120798, 0.0002884754074715131, 0.00023108030040439053, 0.000189000189000189, 0.0001568750490234528, 0.0001362862010221465, 0.00011836420666390484, 0.00010575296108291032, 0.00010387991481846985], "shortest_path": [3.5192023633677989, 3.5458910433979685, 3.5659071243149696, 3.5928835489833642, 3.6020032126996124, 3.6145882352941174, 3.6314390842191333, 3.6423245354479818, 3.6561095542748374, 3.6585125168796093], "deg_neigh": [39.0, 43.0, 45.5, 47.5, 54.5, 55.5, 57.0, 59.0, 59.0, 59.0], "deg": [2, 2, 2, 2, 2, 2, 2, 2, 2, 2], "clus_coeff": [1.0, 1.0, 1.0, 1.0, 1.0, 1.0, 1.0, 1.0, 1.0, 1.0], "discovery": null}, "DyAlO3": {"eigen_cent": [0.0043465145526294198, 0.0041391854648066221, 0.0037715949646542489, 0.0035898377572224143, 0.0034565874663740575, 0.0033971816963521803, 0.0034645170093614355, 0.0033380201628240794, 0.0033388099913653022, 0.0033515718823681358], "deg_cent": [0.0009849790691947797, 0.0007388252678241596, 0.0005769508149430262, 0.00046216060080878107, 0.000378000378000378, 0.0003137500980469056, 0.000272572402044293, 0.00023672841332780968, 0.00021150592216582064, 0.0002077598296369397], "shortest_path": [2.8941408173313641, 2.9218836565096953, 2.942169022209403, 2.9734288354898335, 2.9979211943683266, 2.9971764705882351, 2.995366584900518, 2.991774174458516, 2.9910114735895945, 2.9907032304975592], "deg_neigh": [235.25, 286.0, 340.0, 391.0, 445.5, 541.0, 630.25, 738.0, 833.5, 850.5], "deg": [4, 4, 4, 4, 4, 4, 4, 4, 4, 4], "clus_coeff": [0.6666666666666666, 0.6666666666666666, 0.6666666666666666, 0.6666666666666666, 0.6666666666666666, 0.6666666666666666, 0.6666666666666666, 0.6666666666666666, 0.6666666666666666, 0.6666666666666666], "discovery": null}, "PaTlAu2": {"eigen_cent": [0.0017977520752491267, 0.0016717978222801576, 0.0014485042102276801, 0.0013247123391216978, 0.0012221952389701557, 0.0010986438387042992, 0.0010399260093018347, 0.0009337277618231667, 0.00087489568659865325, 0.0008697517126456172], "deg_cent": [0.0002462447672986949, 0.0001847063169560399, 0.00014423770373575654, 0.00011554015020219527, 9.45000945000945e-05, 7.84375245117264e-05, 6.814310051107325e-05, 5.918210333195242e-05, 5.287648054145516e-05, 5.1939957409234925e-05], "shortest_path": [3.0984736582964056, 3.1235457063711913, 3.1514277473319874, 3.172250462107209, 3.1921005385996408, 3.1920784313725492, 3.1989642954483513, 3.2048171381228547, 3.2108602548511604, 3.2136179495169834], "deg_neigh": [252.0, 316.0, 344.0, 376.0, 406.0, 454.0, 482.0, 509.0, 532.0, 533.0], "deg": [1, 1, 1, 1, 1, 1, 1, 1, 1, 1], "clus_coeff": [0, 0, 0, 0, 0, 0, 0, 0, 0, 0], "discovery": null}, "Tm2CuIr": {"eigen_cent": [0.0013174422350405086, 0.0011440904163281371, 0.00096693762681243102, 0.00085682726520490892, 0.00076361123157699497, 0.000640822785057563, 0.0005812200672096001, 0.00051333341862380656, 0.00046955622070436059, 0.00046649784660031613], "deg_cent": [0.0009849790691947797, 0.0007388252678241596, 0.0005769508149430262, 0.00046216060080878107, 0.000378000378000378, 0.0003137500980469056, 0.000272572402044293, 0.00023672841332780968, 0.00021150592216582064, 0.0002077598296369397], "shortest_path": [3.3367799113737076, 3.368605724838412, 3.3941447937698297, 3.4178604436229203, 3.4425966172162901, 3.4618039215686274, 3.4813982011447262, 3.4894070304178011, 3.5023528789721357, 3.5029604238080401], "deg_neigh": [37.25, 41.75, 47.5, 52.75, 58.5, 60.25, 60.5, 63.75, 64.0, 64.0], "deg": [4, 4, 4, 4, 4, 4, 4, 4, 4, 4], "clus_coeff": [0.6666666666666666, 0.6666666666666666, 0.6666666666666666, 0.6666666666666666, 0.6666666666666666, 0.6666666666666666, 0.6666666666666666, 0.6666666666666666, 0.6666666666666666, 0.6666666666666666], "discovery": null}, "TmPaRu2": {"eigen_cent": [0.00064199208503432775, 0.00054663688048368041, 0.00045645140526605333, 0.00040799104027278626, 0.00036078792120380719, 0.00029987759211549443, 0.00027063625953881805, 0.00023463800111759309, 0.00021342821299356619, 0.0002119364038304367], "deg_cent": [0.0002462447672986949, 0.0001847063169560399, 0.00014423770373575654, 0.00011554015020219527, 9.45000945000945e-05, 7.84375245117264e-05, 6.814310051107325e-05, 5.918210333195242e-05, 5.287648054145516e-05, 5.1939957409234925e-05], "shortest_path": [3.5206794682422453, 3.5525392428439519, 3.582492068070378, 3.6065157116451019, 3.6322403855239536, 3.6433725490196078, 3.6605342055055874, 3.6726239791691326, 3.6821762808650136, 3.6833904643191024], "deg_neigh": [80.0, 86.0, 99.0, 107.0, 118.0, 123.0, 124.0, 131.0, 132.0, 132.0], "deg": [1, 1, 1, 1, 1, 1, 1, 1, 1, 1], "clus_coeff": [0, 0, 0, 0, 0, 0, 0, 0, 0, 0], "discovery": null}, "Ti2AlRe": {"eigen_cent": [0.00012146650921543728, 0.00010420316484073902, 8.6959960681527796e-05, 0.0001969639417129831, 0.00026194198511992863, 0.00021596732034161989, 0.00019925850339723946, 0.00016790296960296228, 0.00017116909492757105, 0.00016998348740958742], "deg_cent": [0.0004924895345973898, 0.0003694126339120798, 0.0002884754074715131, 0.00046216060080878107, 0.0004725004725004725, 0.00039218762255863204, 0.00034071550255536625, 0.0002959105166597621, 0.00031725888324873094, 0.00031163974445540954], "shortest_path": [3.8931560807483998, 3.9220683287165281, 3.9427458898182866, 3.8843576709796674, 3.8253803269394311, 3.8397647058823527, 3.8505723630417008, 3.8570244999408212, 3.8575582932374557, 3.8575360963955543], "deg_neigh": [17.0, 18.5, 19.5, 25.25, 32.2, 32.2, 33.6, 33.6, 33.0, 33.0], "deg": [2, 2, 2, 4, 5, 5, 5, 5, 6, 6], "clus_coeff": [0, 0, 0, 0.3333333333333333, 0.4, 0.4, 0.4, 0.4, 0.4, 0.4], "discovery": null}, "AcErO3": {"eigen_cent": [0.0036287349731680806, 0.0034348639280795171, 0.0031158745934801555, 0.0029567854702205526, 0.0028657484074745996, 0.0028117127296901803, 0.002880524661296768, 0.0027717801866288813, 0.0027843633832053045, 0.0027986810633478802], "deg_cent": [0.0009849790691947797, 0.0007388252678241596, 0.0005769508149430262, 0.00046216060080878107, 0.000378000378000378, 0.0003137500980469056, 0.000272572402044293, 0.00023672841332780968, 0.00021150592216582064, 0.0002077598296369397], "shortest_path": [2.9542097488921715, 2.9859649122807017, 3.0054802422843956, 3.0347735674676524, 3.056316734385335, 3.052941176470588, 3.0486508585445624, 3.0426085927328677, 3.0414529688573997, 3.0422249922094111], "deg_neigh": [196.0, 238.25, 285.0, 327.5, 378.75, 465.5, 549.5, 646.25, 734.25, 750.5], "deg": [4, 4, 4, 4, 4, 4, 4, 4, 4, 4], "clus_coeff": [0.6666666666666666, 0.6666666666666666, 0.6666666666666666, 0.6666666666666666, 0.6666666666666666, 0.6666666666666666, 0.6666666666666666, 0.6666666666666666, 0.6666666666666666, 0.6666666666666666], "discovery": null}, "MgPt": {"eigen_cent": [0.0098265541738128664, 0.0093681146873616835, 0.010213011441914338, 0.0094597186174546575, 0.0089242619839126729, 0.0080876922247180606, 0.0078174777962982025, 0.0072407204242581763, 0.0070695610854138785, 0.0070426865434199161], "deg_cent": [0.00911105639005171, 0.0075729589951976355, 0.0067791720755805565, 0.005545927209705373, 0.004914004914004914, 0.0041571887991215, 0.003816013628620102, 0.0036101083032490976, 0.00338409475465313, 0.0033241572741910352], "shortest_path": [2.792466765140325, 2.8160664819944596, 2.8074704355350448, 2.8362985212569316, 2.8575073230652932, 2.86721568627451, 2.8692423003543199, 2.8644218250680553, 2.8669169354412309, 2.86823517191233], "deg_neigh": [45.027027027027025, 50.46341463414634, 61.148936170212764, 67.10416666666667, 69.0, 74.20754716981132, 78.125, 80.19672131147541, 83.65625, 84.34375], "deg": [37, 41, 47, 48, 52, 53, 56, 61, 64, 64], "clus_coeff": [0.11561561561561562, 0.11829268292682926, 0.1211840888066605, 0.1276595744680851, 0.11764705882352941, 0.11393323657474601, 0.11688311688311688, 0.10218579234972677, 0.10317460317460317, 0.10317460317460317], "discovery": null}, "HgPdO3": {"eigen_cent": [0.0027133991781527074, 0.002656136239989104, 0.0024294771109549525, 0.0024411264100968051, 0.0025035717219167204, 0.0026172550105216662, 0.0028038282945420786, 0.0027907446763609854, 0.0028427313893561535, 0.002862535007379644], "deg_cent": [0.0009849790691947797, 0.0007388252678241596, 0.0005769508149430262, 0.00046216060080878107, 0.0004725004725004725, 0.00047062514707035846, 0.0004770017035775128, 0.00047345682665561937, 0.00042301184433164127, 0.0004155196592738794], "shortest_path": [3.2267355982274744, 3.2609418282548477, 3.2880011537352178, 3.3254390018484288, 3.3533969573844846, 3.343450980392157, 3.3360588716271464, 3.3213398035270445, 3.3167133717548776, 3.3173885945777499], "deg_neigh": [189.5, 233.75, 284.0, 337.5, 325.2, 345.6666666666667, 356.14285714285717, 369.25, 420.625, 429.875], "deg": [4, 4, 4, 4, 5, 6, 7, 8, 8, 8], "clus_coeff": [0.6666666666666666, 0.6666666666666666, 0.6666666666666666, 0.6666666666666666, 0.7, 0.7333333333333333, 0.6666666666666666, 0.6071428571428571, 0.6071428571428571, 0.6071428571428571], "discovery": null}, "NdMgAu2": {"eigen_cent": [8.9554560175175943e-05, 0.00013975152270637224, 0.00012431357459832088, 0.00014728920295429353, 0.00012918303042576298, 0.00014631334376745343, 0.00013359996928072191, 0.00011627490769655738, 0.00010688947015852115, 0.0001061875227396005], "deg_cent": [0.0002462447672986949, 0.0003694126339120798, 0.0002884754074715131, 0.0003466204506065858, 0.0002835002835002835, 0.0003137500980469056, 0.000272572402044293, 0.00023672841332780968, 0.00021150592216582064, 0.0002077598296369397], "shortest_path": [3.8631216149679961, 3.7831948291782087, 3.7868474185174503, 3.7785351201478745, 3.8046867617877727, 3.803450980392157, 3.8154810575088578, 3.8221683039412948, 3.8293766192565961, 3.8298015996676016], "deg_neigh": [23.0, 30.5, 37.0, 34.666666666666664, 35.0, 33.5, 34.5, 36.0, 36.25, 36.25], "deg": [1, 2, 2, 3, 3, 4, 4, 4, 4, 4], "clus_coeff": [0, 0, 0, 0.6666666666666666, 0.6666666666666666, 0.6666666666666666, 0.6666666666666666, 0.6666666666666666, 0.6666666666666666, 0.6666666666666666], "discovery": null}, "PdAu": {"eigen_cent": [0.00040065045512374306, 0.00048090730742361167, 0.00040583998968680491, 0.00048635199197335187, 0.00044798227305934036, 0.00039447422042709343, 0.00036518106752736555, 0.00034373485451288238, 0.00031806286202658334, 0.00038173542717699307], "deg_cent": [0.0009849790691947797, 0.0009235315847801995, 0.0007211885186787826, 0.0006932409012131716, 0.000567000567000567, 0.00047062514707035846, 0.0004088586030664395, 0.0004142747233236669, 0.00037013536379018613, 0.0005193995740923492], "shortest_path": [3.5844411619891678, 3.5521698984302863, 3.5732621863282379, 3.5759011090573014, 3.5975621279410377, 3.6053333333333333, 3.6082720087217224, 3.6069357320392945, 3.6111140485380426, 3.5687129947023997], "deg_neigh": [20.25, 28.6, 31.0, 33.833333333333336, 36.833333333333336, 39.333333333333336, 40.666666666666664, 40.285714285714285, 42.57142857142857, 36.2], "deg": [4, 5, 5, 6, 6, 6, 6, 7, 7, 10], "clus_coeff": [0.3333333333333333, 0.3, 0.3, 0.2, 0.2, 0.2, 0.2, 0.23809523809523808, 0.23809523809523808, 0.4444444444444444], "discovery": null}, "LiScGaNi": {"eigen_cent": [8.1452468632301224e-05, 7.1666280463915738e-05, 0.00043388173912960979, 0.00049559844205156081, 0.00046725255235975568, 0.0003970833895990723, 0.00036206626818296685, 0.00031291084287355254, 0.00028717944176064546, 0.00028646172925051377], "deg_cent": [0.0002462447672986949, 0.0001847063169560399, 0.00043271311120726956, 0.0005777007510109763, 0.0004725004725004725, 0.00039218762255863204, 0.00034071550255536625, 0.0002959105166597621, 0.0002643824027072758, 0.0002596997870461746], "shortest_path": [3.9325455440669619, 3.9575253924284395, 3.6605134121719067, 3.6580406654343807, 3.6686194840782389, 3.6803921568627449, 3.6943990188062141, 3.7052905669309979, 3.7152223338444457, 3.7169419341435548], "deg_neigh": [15.0, 17.0, 37.0, 33.8, 37.8, 39.4, 41.0, 42.4, 43.0, 43.6], "deg": [1, 1, 3, 5, 5, 5, 5, 5, 5, 5], "clus_coeff": [0, 0, 1.0, 0.9, 0.9, 0.9, 0.9, 0.9, 0.9, 0.9], "discovery": null}, "PmMgCu2": {"eigen_cent": [0.00016698446813170895, 0.00014695302625722631, 0.00014931908578421919, 0.00012964876629008095, 0.00011644602435371141, 0.00017708371694260974, 0.00016094473521401103, 0.00014438074118018203, 0.00014601673145070218, 0.00014501264926515341], "deg_cent": [0.0002462447672986949, 0.0001847063169560399, 0.00014423770373575654, 0.00011554015020219527, 9.45000945000945e-05, 0.0001568750490234528, 0.0001362862010221465, 0.00011836420666390484, 0.00015862944162436547, 0.00015581987222770477], "shortest_path": [3.6959625800098475, 3.7183748845798705, 3.7134410152869917, 3.7472273567467651, 3.7679296985731834, 3.7585098039215685, 3.7731670754974109, 3.7779027103799265, 3.7717971765452334, 3.7721512413005089], "deg_neigh": [31.0, 33.0, 39.0, 39.0, 41.0, 53.5, 53.5, 58.5, 49.333333333333336, 49.333333333333336], "deg": [1, 1, 1, 1, 1, 2, 2, 2, 3, 3], "clus_coeff": [0, 0, 0, 0, 0, 1.0, 1.0, 1.0, 0.3333333333333333, 0.3333333333333333], "discovery": null}, "ScNbRu2": {"eigen_cent": [0.0031833933501885254, 0.0028756209317708104, 0.0025630209206115848, 0.0023111403030320753, 0.0021361370896458495, 0.001945959248157846, 0.0018148982892871809, 0.0016537564627390911, 0.0015478870455922224, 0.0015440742208592908], "deg_cent": [0.0012312238364934746, 0.0011082379017362395, 0.0008654262224145391, 0.0006932409012131716, 0.000567000567000567, 0.00047062514707035846, 0.0004088586030664395, 0.0003550926199917145, 0.00031725888324873094, 0.00031163974445540954], "shortest_path": [3.0561299852289512, 3.0843951985226226, 3.1072973752523794, 3.134935304990758, 3.1459888500425208, 3.1538823529411766, 3.1616925592804579, 3.1632737602083085, 3.1687199280917886, 3.169419341435546], "deg_neigh": [85.4, 83.16666666666667, 98.66666666666667, 112.5, 127.66666666666667, 144.16666666666666, 154.0, 165.33333333333334, 174.83333333333334, 177.16666666666666], "deg": [5, 6, 6, 6, 6, 6, 6, 6, 6, 6], "clus_coeff": [0.3, 0.3333333333333333, 0.3333333333333333, 0.3333333333333333, 0.3333333333333333, 0.3333333333333333, 0.3333333333333333, 0.3333333333333333, 0.3333333333333333, 0.3333333333333333], "discovery": null}, "Li2DyTl": {"eigen_cent": [0.00064662652753475999, 0.00057696802674318489, 0.00060697983185374789, 0.00052798501862837859, 0.00048798893539310132, 0.00041188160692061111, 0.00037212373881708621, 0.00032131161152419284, 0.00029297355762002733, 0.00029101155606160408], "deg_cent": [0.0002462447672986949, 0.0001847063169560399, 0.0002884754074715131, 0.00023108030040439053, 0.0002835002835002835, 0.00023531257353517923, 0.00020442930153321976, 0.00017754630999585724, 0.00015862944162436547, 0.00015581987222770477], "shortest_path": [3.5125553914327918, 3.5386888273314865, 3.5256706085953273, 3.5549907578558226, 3.5820655768685628, 3.5964705882352943, 3.6143363314254566, 3.6252219197538169, 3.6362290488024112, 3.6370624285862676], "deg_neigh": [80.0, 96.0, 71.0, 77.0, 58.333333333333336, 61.0, 63.0, 64.0, 67.33333333333333, 67.66666666666667], "deg": [1, 1, 2, 2, 3, 3, 3, 3, 3, 3], "clus_coeff": [0, 0, 1.0, 1.0, 1.0, 1.0, 1.0, 1.0, 1.0, 1.0], "discovery": null}, "HoThTc2": {"eigen_cent": [0.0023253581513537529, 0.0020323821850272371, 0.0017608766691860483, 0.0015693970358957897, 0.0014227620608711934, 0.0012215745254435589, 0.0011179241635101451, 0.0009886448604166161, 0.00091586057823085101, 0.00091054376678551484], "deg_cent": [0.0007387343018960847, 0.0005541189508681197, 0.00043271311120726956, 0.0003466204506065858, 0.0002835002835002835, 0.00023531257353517923, 0.00020442930153321976, 0.00017754630999585724, 0.00015862944162436547, 0.00015581987222770477], "shortest_path": [3.1270310192023634, 3.1571560480147736, 3.1907989616383041, 3.2272412199630316, 3.2507795521118776, 3.2588235294117647, 3.2693513218860724, 3.2738193869096937, 3.2814466240152278, 3.2816038225823205], "deg_neigh": [98.0, 108.66666666666667, 119.33333333333333, 128.66666666666666, 133.66666666666666, 141.66666666666666, 144.33333333333334, 148.0, 154.66666666666666, 157.0], "deg": [3, 3, 3, 3, 3, 3, 3, 3, 3, 3], "clus_coeff": [0.6666666666666666, 0.6666666666666666, 0.6666666666666666, 0.6666666666666666, 0.6666666666666666, 0.6666666666666666, 0.6666666666666666, 0.6666666666666666, 0.6666666666666666, 0.6666666666666666], "discovery": null}, "MgPb": {"eigen_cent": [0.0019906822626618811, 0.0018179641043347193, 0.0018797470809143971, 0.0017347082367001516, 0.0015944283579961416, 0.0014194961429912346, 0.0013348971995335653, 0.0013195300285997003, 0.0012360852634053041, 0.0012288738200716431], "deg_cent": [0.0012312238364934746, 0.0009235315847801995, 0.0008654262224145391, 0.0006932409012131716, 0.000567000567000567, 0.00047062514707035846, 0.0004088586030664395, 0.0004142747233236669, 0.00037013536379018613, 0.00036357970186464447], "shortest_path": [3.1105366814377153, 3.1425669436749768, 3.1111912316123451, 3.1377079482439925, 3.1582727015024097, 3.1635294117647059, 3.1697328972472065, 3.1551071132678423, 3.158991170094644, 3.1599148228939442], "deg_neigh": [54.0, 62.8, 69.5, 75.66666666666667, 80.16666666666667, 86.83333333333333, 90.33333333333333, 94.85714285714286, 98.28571428571429, 98.42857142857143], "deg": [5, 5, 6, 6, 6, 6, 6, 7, 7, 7], "clus_coeff": [0.6, 0.6, 0.5333333333333333, 0.5333333333333333, 0.5333333333333333, 0.5333333333333333, 0.5333333333333333, 0.5238095238095238, 0.5238095238095238, 0.5238095238095238], "discovery": null}, "Pm2HgPb": {"eigen_cent": [0, 0, 0, 0, 0, 0, 0, 0, 0, 0], "deg_cent": [0, 0, 0, 0, 0, 0, 0, 0, 0, 0], "shortest_path": [0, 0, 0, 0, 0, 0, 0, 0, 0, 0], "deg_neigh": [0, 0, 0, 0, 0, 0, 0, 0, 0, 0], "deg": [0, 0, 0, 0, 0, 0, 0, 0, 0, 0], "clus_coeff": [0, 0, 0, 0, 0, 0, 0, 0, 0, 0], "discovery": null}, "Li3Ru2O6": {"eigen_cent": [0.0040722401810466867, 0.0039237351810884578, 0.0035243091235913591, 0.003344123453737836, 0.0031541407239692822, 0.003428666381000102, 0.0035181353931158271, 0.0036527030716174231, 0.0036501671510420584, 0.0036387747550042935], "deg_cent": [0.0019699581383895593, 0.0016623568526043591, 0.0014423770373575653, 0.001270941652224148, 0.0010395010395010396, 0.0009412502941407169, 0.0010221465076660989, 0.0010652778599751435, 0.0010575296108291032, 0.0010387991481846984], "shortest_path": [3.1944854751354015, 3.2221606648199446, 3.2450245168733773, 3.2806146025878005, 3.3032221487290938, 3.3037647058823532, 3.3056691196511312, 3.2946502544679843, 3.2978903399777932, 3.2992105536511893], "deg_neigh": [60.625, 63.888888888888886, 65.0, 66.54545454545455, 74.45454545454545, 91.5, 83.46666666666667, 85.94444444444444, 84.5, 85.4], "deg": [8, 9, 10, 11, 11, 12, 15, 18, 20, 20], "clus_coeff": [0.6785714285714286, 0.6388888888888888, 0.5777777777777777, 0.5272727272727272, 0.5272727272727272, 0.5303030303030303, 0.44761904761904764, 0.39215686274509803, 0.3631578947368421, 0.3631578947368421], "discovery": null}, "Ca2SnHg": {"eigen_cent": [3.0313833026253103e-05, 8.3648913715786094e-05, 0.00015188926918545092, 0.00014083564991463008, 0.00014243522510185713, 0.00012102806560140084, 0.00011046320862130579, 0.00014475669093984582, 0.00013505913619917556, 0.00013448578890270301], "deg_cent": [0.0002462447672986949, 0.0003694126339120798, 0.00043271311120726956, 0.0003466204506065858, 0.000378000378000378, 0.0003137500980469056, 0.000272572402044293, 0.0002959105166597621, 0.0002643824027072758, 0.0002596997870461746], "shortest_path": [4.0381585425898576, 3.9549399815327795, 3.8080473031439284, 3.8274029574861368, 3.8145138429556837, 3.8249411764705883, 3.8343554101935133, 3.8334122381346907, 3.8416961878073281, 3.8414874831203907], "deg_neigh": [7.0, 11.0, 18.333333333333332, 22.666666666666668, 19.0, 19.5, 20.75, 26.0, 27.8, 28.2], "deg": [1, 2, 3, 3, 4, 4, 4, 5, 5, 5], "clus_coeff": [0, 1.0, 0.6666666666666666, 0.6666666666666666, 0.3333333333333333, 0.3333333333333333, 0.3333333333333333, 0.4, 0.4, 0.4], "discovery": null}, "Tm2NiRu": {"eigen_cent": [5.6045483336706836e-05, 0.00020121074204703263, 0.000170693119724339, 0.00014899752931410096, 0.0001335213100002175, 0.0001126090299369601, 0.00010205035697862639, 8.8166856905903002e-05, 8.0324470991248564e-05, 7.991826012272962e-05], "deg_cent": [0.0002462447672986949, 0.0005541189508681197, 0.00043271311120726956, 0.0003466204506065858, 0.0002835002835002835, 0.00023531257353517923, 0.00020442930153321976, 0.00017754630999585724, 0.00015862944162436547, 0.00015581987222770477], "shortest_path": [3.9692269817823731, 3.8520775623268699, 3.8582347851168155, 3.873036044362292, 3.8860436549182653, 3.8990588235294119, 3.9126464976832924, 3.9175642087821045, 3.9261883360651404, 3.9268204009556458], "deg_neigh": [12.0, 18.333333333333332, 21.666666666666668, 24.333333333333332, 27.333333333333332, 28.0, 28.0, 29.666666666666668, 29.666666666666668, 29.666666666666668], "deg": [1, 3, 3, 3, 3, 3, 3, 3, 3, 3], "clus_coeff": [0, 0.6666666666666666, 0.6666666666666666, 0.6666666666666666, 0.6666666666666666, 0.6666666666666666, 0.6666666666666666, 0.6666666666666666, 0.6666666666666666, 0.6666666666666666], "discovery": null}, "Pm2CuGe": {"eigen_cent": [0.00303192896515785, 0.0029314835218091162, 0.0026584909124873018, 0.0025008787282554852, 0.0023286151173791312, 0.0021610770396450671, 0.002086234411309059, 0.0019785811459069368, 0.0019000850773568316, 0.0018923556605423364], "deg_cent": [0.0002462447672986949, 0.0001847063169560399, 0.00014423770373575654, 0.00011554015020219527, 9.45000945000945e-05, 7.84375245117264e-05, 6.814310051107325e-05, 5.918210333195242e-05, 5.287648054145516e-05, 5.1939957409234925e-05], "shortest_path": [2.9401772525849337, 2.9564173591874421, 2.9763484280357657, 3.0015018484288354, 3.0215439856373427, 3.027921568627451, 3.03761242845462, 3.037045804237188, 3.0443610215195895, 3.0471590318894775], "deg_neigh": [659.0, 809.0, 938.0, 1053.0, 1160.0, 1318.0, 1453.0, 1669.0, 1791.0, 1803.0], "deg": [1, 1, 1, 1, 1, 1, 1, 1, 1, 1], "clus_coeff": [0, 0, 0, 0, 0, 0, 0, 0, 0, 0], "discovery": null}, "Pm2AgIr": {"eigen_cent": [0.0022001059207082895, 0.002108482147680891, 0.0018942667214146701, 0.0017628258584262539, 0.0016353864743791394, 0.0014805007015095725, 0.0014228368542257492, 0.0013158199615609055, 0.0012582147466461519, 0.0012551733929037419], "deg_cent": [0.0002462447672986949, 0.0001847063169560399, 0.00014423770373575654, 0.00011554015020219527, 9.45000945000945e-05, 7.84375245117264e-05, 6.814310051107325e-05, 5.918210333195242e-05, 5.287648054145516e-05, 5.1939957409234925e-05], "shortest_path": [3.0455440669620875, 3.0666666666666669, 3.0817709835592733, 3.1031654343807764, 3.1235944439194934, 3.1280000000000001, 3.1317797765058599, 3.129364421825068, 3.1332945592978376, 3.1353484990131921], "deg_neigh": [384.0, 466.0, 557.0, 627.0, 677.0, 746.0, 833.0, 944.0, 1013.0, 1025.0], "deg": [1, 1, 1, 1, 1, 1, 1, 1, 1, 1], "clus_coeff": [0, 0, 0, 0, 0, 0, 0, 0, 0, 0], "discovery": null}, "ZrTc2W": {"eigen_cent": [0.0026996251316506398, 0.0023890379418377069, 0.0021227179813099874, 0.0019077107639328737, 0.0017199176269734101, 0.0015164016827709302, 0.0014025497087041356, 0.0012886337541139965, 0.0012376865699924775, 0.001233581678929802], "deg_cent": [0.0007387343018960847, 0.0005541189508681197, 0.00043271311120726956, 0.0003466204506065858, 0.0002835002835002835, 0.00023531257353517923, 0.00020442930153321976, 0.00017754630999585724, 0.00021150592216582064, 0.0002077598296369397], "shortest_path": [3.099704579025111, 3.1300092336103416, 3.1528699163541969, 3.1909658040665434, 3.2142114712274403, 3.2190588235294118, 3.2248569092395747, 3.2236359332465381, 3.226722360281288, 3.2266022644645269], "deg_neigh": [109.0, 122.66666666666667, 137.33333333333334, 149.0, 158.0, 172.0, 178.0, 190.0, 156.25, 159.75], "deg": [3, 3, 3, 3, 3, 3, 3, 3, 4, 4], "clus_coeff": [0.6666666666666666, 0.6666666666666666, 0.6666666666666666, 0.6666666666666666, 0.6666666666666666, 0.6666666666666666, 0.6666666666666666, 0.6666666666666666, 0.5, 0.5], "discovery": null}, "HfTaTc2": {"eigen_cent": [0.0032461849171770652, 0.0028314297159899846, 0.0024706723154469799, 0.0022109242042440552, 0.0020164432700293484, 0.0017786343653532696, 0.0016468958753554301, 0.0014972280172293386, 0.0013996188072335431, 0.0013929556003289469], "deg_cent": [0.0012312238364934746, 0.0009235315847801995, 0.0007211885186787826, 0.0005777007510109763, 0.0004725004725004725, 0.00039218762255863204, 0.00034071550255536625, 0.0002959105166597621, 0.0002643824027072758, 0.0002596997870461746], "shortest_path": [3.0955194485475137, 3.1268698060941826, 3.1574848572252669, 3.1953558225508316, 3.2219597467636776, 3.2262745098039214, 3.2316026165167622, 3.2330453308083795, 3.2380902025062128, 3.2384958969564765], "deg_neigh": [73.8, 81.0, 90.4, 98.8, 103.4, 112.6, 118.0, 126.4, 135.2, 136.4], "deg": [5, 5, 5, 5, 5, 5, 5, 5, 5, 5], "clus_coeff": [0.5, 0.5, 0.5, 0.5, 0.5, 0.5, 0.5, 0.5, 0.5, 0.5], "discovery": null}, "TiSnRu2": {"eigen_cent": [0.0017084229051426601, 0.0015608566945430765, 0.0013978626248298941, 0.001274574068932108, 0.0011832762952472379, 0.0010742055360354235, 0.0010759218198578319, 0.00098137690388908311, 0.00092127254855273036, 0.00092005240072491026], "deg_cent": [0.0004924895345973898, 0.0003694126339120798, 0.0002884754074715131, 0.00023108030040439053, 0.000189000189000189, 0.0001568750490234528, 0.000272572402044293, 0.00023672841332780968, 0.00021150592216582064, 0.0002077598296369397], "shortest_path": [3.1415558838010833, 3.1577100646352725, 3.1727718488606866, 3.1976663585951939, 3.2055182840404424, 3.2170980392156863, 3.2117061869719268, 3.2177772517457686, 3.2260350023793158, 3.2271216370624285], "deg_neigh": [124.5, 149.0, 179.0, 209.0, 246.0, 276.5, 165.25, 178.75, 189.0, 192.5], "deg": [2, 2, 2, 2, 2, 2, 4, 4, 4, 4], "clus_coeff": [1.0, 1.0, 1.0, 1.0, 1.0, 1.0, 0.6666666666666666, 0.6666666666666666, 0.6666666666666666, 0.6666666666666666], "discovery": null}, "Eu3Sn": {"eigen_cent": [0.0047622289495957999, 0.0043934873651127982, 0.0040865768842728196, 0.0055237338252455363, 0.0051740425591633608, 0.004558385282783216, 0.0042308467357994881, 0.0038267464813705947, 0.003604428088633164, 0.0035884355355191512], "deg_cent": [0.002954937207584339, 0.0025858884373845584, 0.002452040963507861, 0.003004043905257077, 0.0027405027405027404, 0.0023531257353517922, 0.0020442930153321977, 0.001834645203290525, 0.001692047377326565, 0.0016620786370955176], "shortest_path": [2.9113737075332349, 2.9305632502308403, 2.9374098644361117, 2.9348428835489835, 2.9470849475574035, 2.9558431372549019, 2.9630008176614879, 2.9690495916676531, 2.9737746523555226, 2.9744468681832346], "deg_neigh": [61.833333333333336, 64.35714285714286, 66.3529411764706, 66.8076923076923, 68.44827586206897, 71.36666666666666, 74.83333333333333, 78.58064516129032, 81.09375, 81.75], "deg": [12, 14, 17, 26, 29, 30, 30, 31, 32, 32], "clus_coeff": [0.3484848484848485, 0.3516483516483517, 0.34558823529411764, 0.39076923076923076, 0.3620689655172414, 0.34022988505747126, 0.34022988505747126, 0.33548387096774196, 0.3326612903225806, 0.3326612903225806], "discovery": null}, "Li2CaSi": {"eigen_cent": [0.0039178663414195314, 0.0038956444607812289, 0.0035302246674025575, 0.0032123737781092529, 0.003201394656308382, 0.0028143231065410044, 0.0026273111428476033, 0.0025788142835293341, 0.0024492901590301213, 0.0024395899839451418], "deg_cent": [0.0009849790691947797, 0.0011082379017362395, 0.0008654262224145391, 0.0006932409012131716, 0.0006615006615006615, 0.0005490626715820849, 0.0004770017035775128, 0.0005326389299875718, 0.0005816412859560067, 0.0005713395315015842], "shortest_path": [2.9606105366814379, 2.984118190212373, 2.9987020478800117, 3.0258780036968576, 3.0402532363224037, 3.0503529411764707, 3.0568274734260017, 3.0626701384779262, 3.0691587796753557, 3.0703230497558951], "deg_neigh": [153.75, 129.33333333333334, 152.0, 167.5, 167.0, 181.14285714285714, 191.28571428571428, 173.22222222222223, 153.27272727272728, 154.8181818181818], "deg": [4, 6, 6, 6, 7, 7, 7, 9, 11, 11], "clus_coeff": [0.8333333333333334, 0.4666666666666667, 0.4666666666666667, 0.4666666666666667, 0.47619047619047616, 0.47619047619047616, 0.47619047619047616, 0.5277777777777778, 0.5272727272727272, 0.5272727272727272], "discovery": null}, "HoSnRh2": {"eigen_cent": [0.00034784715115254125, 0.00032032326093061632, 0.00043377891150160158, 0.00038391012988307722, 0.00034184481287309219, 0.00029187964778459109, 0.00026982244041911775, 0.00024064540727711402, 0.0002233991056342276, 0.00022218256658555389], "deg_cent": [0.0007387343018960847, 0.0007388252678241596, 0.0007211885186787826, 0.0005777007510109763, 0.0004725004725004725, 0.00039218762255863204, 0.00034071550255536625, 0.0002959105166597621, 0.0002643824027072758, 0.0002596997870461746], "shortest_path": [3.5984736582964056, 3.6177285318559558, 3.6297952119988461, 3.6455637707948245, 3.663044505338751, 3.6814901960784314, 3.692695557372581, 3.6982483134098709, 3.7071326600750805, 3.7069699802638412], "deg_neigh": [16.666666666666668, 19.5, 23.0, 27.0, 29.4, 30.4, 32.4, 34.6, 36.6, 36.6], "deg": [3, 4, 5, 5, 5, 5, 5, 5, 5, 5], "clus_coeff": [0.3333333333333333, 0.5, 0.5, 0.5, 0.5, 0.5, 0.5, 0.5, 0.5, 0.5], "discovery": null}, "Li2CaSn": {"eigen_cent": [0.0021919351813207682, 0.0022323887391487275, 0.0020697170279263787, 0.0018452221722412945, 0.0017024840845230489, 0.001574342626711139, 0.0014425001071884337, 0.0013734666998020597, 0.0012685160776322848, 0.0012629584384238491], "deg_cent": [0.0004924895345973898, 0.0009235315847801995, 0.0008654262224145391, 0.0006932409012131716, 0.000567000567000567, 0.0005490626715820849, 0.0004770017035775128, 0.00047345682665561937, 0.00042301184433164127, 0.0004155196592738794], "shortest_path": [3.2412604628261938, 3.208864265927978, 3.2282953562157486, 3.2505776340110906, 3.2596617216290276, 3.2796078431372551, 3.2974925047696919, 3.3080837968990413, 3.3215248770686827, 3.3223226342578167], "deg_neigh": [190.5, 104.0, 108.83333333333333, 118.0, 130.5, 125.57142857142857, 130.28571428571428, 126.625, 132.75, 133.75], "deg": [2, 5, 6, 6, 6, 7, 7, 8, 8, 8], "clus_coeff": [0, 0.2, 0.26666666666666666, 0.26666666666666666, 0.26666666666666666, 0.2857142857142857, 0.2857142857142857, 0.2857142857142857, 0.2857142857142857, 0.2857142857142857], "discovery": null}, "PmPtPb": {"eigen_cent": [0.0017235618852558686, 0.0015856556535166326, 0.0014031980694807974, 0.0012851334816145919, 0.0011850803821262489, 0.0010502888986817904, 0.00098079379459269415, 0.00089321493913776607, 0.00083759923301065685, 0.0008320860290577098], "deg_cent": [0.0004924895345973898, 0.0003694126339120798, 0.0002884754074715131, 0.00023108030040439053, 0.000189000189000189, 0.0001568750490234528, 0.0001362862010221465, 0.00011836420666390484, 0.00010575296108291032, 0.00010387991481846985], "shortest_path": [3.1142294436238305, 3.1451523545706372, 3.1625324488029998, 3.1858826247689462, 3.204951337049986, 3.2111372549019608, 3.2211092940855819, 3.2182506805539117, 3.224448791836303, 3.2266022644645269], "deg_neigh": [122.5, 143.5, 161.0, 174.5, 186.0, 201.0, 210.5, 234.5, 244.0, 244.0], "deg": [2, 2, 2, 2, 2, 2, 2, 2, 2, 2], "clus_coeff": [1.0, 1.0, 1.0, 1.0, 1.0, 1.0, 1.0, 1.0, 1.0, 1.0], "discovery": null}, "PaTiNb2": {"eigen_cent": [0.002735903497177812, 0.002377847253776389, 0.002067445279492612, 0.0018458990849614945, 0.0016817595570620511, 0.0014939520531346898, 0.0013809638135984222, 0.0012397670723814137, 0.001149774184710046, 0.0011443452869408332], "deg_cent": [0.0007387343018960847, 0.0005541189508681197, 0.00043271311120726956, 0.0003466204506065858, 0.0002835002835002835, 0.00023531257353517923, 0.00020442930153321976, 0.00017754630999585724, 0.00015862944162436547, 0.00015581987222770477], "shortest_path": [3.1885770556376167, 3.2192059095106185, 3.2533890972021919, 3.2937846580406656, 3.3243881697061326, 3.3291764705882354, 3.3338784409920961, 3.3332347023316369, 3.3414053825411094, 3.3423704165368235], "deg_neigh": [106.0, 113.66666666666667, 128.33333333333334, 138.66666666666666, 145.0, 158.33333333333334, 169.0, 180.0, 189.66666666666666, 191.66666666666666], "deg": [3, 3, 3, 3, 3, 3, 3, 3, 3, 3], "clus_coeff": [0.6666666666666666, 0.6666666666666666, 0.6666666666666666, 0.6666666666666666, 0.6666666666666666, 0.6666666666666666, 0.6666666666666666, 0.6666666666666666, 0.6666666666666666, 0.6666666666666666], "discovery": null}, "RbSbO3": {"eigen_cent": [0.005935931940446228, 0.006362066622674749, 0.0057294925088373647, 0.0059331341430022789, 0.0055897598968771877, 0.0060600239145975135, 0.0059069331527263963, 0.005762945436738439, 0.005652837492811924, 0.005641521712660932], "deg_cent": [0.0019699581383895593, 0.001847063169560399, 0.0014423770373575653, 0.001270941652224148, 0.0010395010395010396, 0.0010981253431641697, 0.0010221465076660989, 0.001006095756643191, 0.0009517766497461929, 0.0009349192333662287], "shortest_path": [2.9441161989167899, 2.9586334256694369, 2.980242284395731, 3.0053142329020335, 3.0232448266087122, 3.0245490196078433, 3.0306623058053965, 3.0327849449639013, 3.0406598635858932, 3.0426404902877322], "deg_neigh": [103.125, 110.9, 128.3, 144.27272727272728, 163.9090909090909, 171.28571428571428, 175.26666666666668, 179.7058823529412, 183.16666666666666, 185.22222222222223], "deg": [8, 10, 10, 11, 11, 14, 15, 17, 18, 18], "clus_coeff": [0.42857142857142855, 0.4222222222222222, 0.4222222222222222, 0.45454545454545453, 0.45454545454545453, 0.43956043956043955, 0.45714285714285713, 0.40441176470588236, 0.40522875816993464, 0.40522875816993464], "discovery": null}, "HfGaRu2": {"eigen_cent": [0.0015794158973705102, 0.0015462755950123341, 0.0013732307040546707, 0.0012523591963535055, 0.0011642663625295257, 0.0010523203274715464, 0.00098194683034716649, 0.00096883866831786781, 0.00090891894359556799, 0.00090728008093196762], "deg_cent": [0.0004924895345973898, 0.0005541189508681197, 0.00043271311120726956, 0.0003466204506065858, 0.0002835002835002835, 0.00023531257353517923, 0.00020442930153321976, 0.00023672841332780968, 0.00021150592216582064, 0.0002077598296369397], "shortest_path": [3.1686361398325946, 3.1626962142197601, 3.1775310066339775, 3.2010166358595193, 3.2084475101578001, 3.2215686274509805, 3.2314663396020715, 3.2007929932536396, 3.2071590969174641, 3.2086319725771268], "deg_neigh": [116.0, 104.66666666666667, 124.33333333333333, 145.33333333333334, 172.33333333333334, 192.0, 205.33333333333334, 183.75, 192.75, 195.0], "deg": [2, 3, 3, 3, 3, 3, 3, 4, 4, 4], "clus_coeff": [1.0, 0.6666666666666666, 0.6666666666666666, 0.6666666666666666, 0.6666666666666666, 0.6666666666666666, 0.6666666666666666, 0.6666666666666666, 0.6666666666666666, 0.6666666666666666], "discovery": null}, "Yb2CdGe": {"eigen_cent": [0.0001140215882508485, 0.00010903957200120665, 9.4991999886660705e-05, 8.6164469984479066e-05, 7.6093611672360987e-05, 8.6354345434912412e-05, 7.8267749364776734e-05, 0.00013213575396103173, 0.00012113347825103201, 0.00012038544693754767], "deg_cent": [0.0002462447672986949, 0.0001847063169560399, 0.00014423770373575654, 0.00011554015020219527, 9.45000945000945e-05, 0.0001568750490234528, 0.0001362862010221465, 0.00017754630999585724, 0.00015862944162436547, 0.00015581987222770477], "shortest_path": [3.9197439684884294, 3.9373961218836566, 3.9524084222670899, 3.9577171903881703, 3.9793064348483416, 3.8359999999999999, 3.8520714091032979, 3.7294946147473076, 3.7369005445989529, 3.736262594785499], "deg_neigh": [23.0, 28.0, 32.0, 33.0, 34.0, 20.0, 20.0, 33.333333333333336, 34.666666666666664, 34.666666666666664], "deg": [1, 1, 1, 1, 1, 2, 2, 3, 3, 3], "clus_coeff": [0, 0, 0, 0, 0, 1.0, 1.0, 1.0, 1.0, 1.0], "discovery": null}, "TiZnCu2": {"eigen_cent": [0.00050596885725336278, 0.00055766156613302792, 0.00047769844898532719, 0.00041846968615976451, 0.00037080677093578234, 0.00031732809385955898, 0.00029460525094744601, 0.00026789019758604091, 0.00024696685336630968, 0.000245689653799934], "deg_cent": [0.0007387343018960847, 0.0007388252678241596, 0.0005769508149430262, 0.00046216060080878107, 0.000378000378000378, 0.0003137500980469056, 0.000272572402044293, 0.00023672841332780968, 0.00021150592216582064, 0.0002077598296369397], "shortest_path": [3.620876415558838, 3.5538319482917822, 3.5862417075281221, 3.6182994454713495, 3.6538788623263723, 3.6682352941176473, 3.6794085581902425, 3.6820925553319919, 3.6907418177972824, 3.6932066064194453], "deg_neigh": [22.0, 26.75, 29.25, 31.5, 31.75, 32.25, 35.0, 37.25, 38.5, 39.0], "deg": [3, 4, 4, 4, 4, 4, 4, 4, 4, 4], "clus_coeff": [0.3333333333333333, 0.3333333333333333, 0.3333333333333333, 0.3333333333333333, 0.3333333333333333, 0.3333333333333333, 0.3333333333333333, 0.3333333333333333, 0.3333333333333333, 0.3333333333333333], "discovery": null}, "Pu2HgPb": {"eigen_cent": [4.8161519320943821e-05, 4.1705107078702575e-05, 3.3959939269757395e-05, 2.9623097044661333e-05, 2.5914481418723875e-05, 2.1808438540732888e-05, 1.9931445495699422e-05, 1.7296144130550395e-05, 1.5776040940427636e-05, 1.5645157865051655e-05], "deg_cent": [0.0004924895345973898, 0.0003694126339120798, 0.0002884754074715131, 0.00023108030040439053, 0.000189000189000189, 0.0001568750490234528, 0.0001362862010221465, 0.00011836420666390484, 0.00010575296108291032, 0.00010387991481846985], "shortest_path": [3.9926144756277697, 4.0188365650969526, 4.041246034035189, 4.0698937153419594, 4.0914674477936313, 4.0949019607843136, 4.1009811937857723, 4.0990649781039172, 4.1038967905673349, 4.106003947231744], "deg_neigh": [3.5, 3.5, 3.5, 3.5, 3.5, 3.5, 3.5, 3.5, 3.5, 3.5], "deg": [2, 2, 2, 2, 2, 2, 2, 2, 2, 2], "clus_coeff": [1.0, 1.0, 1.0, 1.0, 1.0, 1.0, 1.0, 1.0, 1.0, 1.0], "discovery": null}, "KPuO3": {"eigen_cent": [0.0027200523046571196, 0.0030087348154108108, 0.0027271774754080709, 0.0026677591260589042, 0.0026585144034471393, 0.0025619482259258792, 0.002502969391228075, 0.0023763587645973913, 0.0023718078280660681, 0.0023649081329051584], "deg_cent": [0.0014774686037921695, 0.0012929442186922792, 0.0010096639261502956, 0.0008087810514153668, 0.0006615006615006615, 0.0005490626715820849, 0.0004770017035775128, 0.0004142747233236669, 0.00037013536379018613, 0.00036357970186464447], "shortest_path": [3.2668636139832596, 3.2476454293628807, 3.2699740409576004, 3.2979436229205175, 3.3108759331002551, 3.3145098039215686, 3.3181384573453259, 3.3114569771570599, 3.3154444033204675, 3.3177521553962812], "deg_neigh": [67.0, 76.57142857142857, 88.0, 104.85714285714286, 127.0, 146.57142857142858, 157.42857142857142, 173.57142857142858, 194.28571428571428, 196.42857142857142], "deg": [6, 7, 7, 7, 7, 7, 7, 7, 7, 7], "clus_coeff": [0.4, 0.5714285714285714, 0.5714285714285714, 0.5714285714285714, 0.5714285714285714, 0.5714285714285714, 0.5714285714285714, 0.5714285714285714, 0.5714285714285714, 0.5714285714285714], "discovery": null}, "Tm2CdOs": {"eigen_cent": [0.002136893291279451, 0.0019240365152794127, 0.0016997076539679928, 0.001547851407375408, 0.00141355375601393, 0.0012369070243628271, 0.0011429066640085102, 0.0010353599718884482, 0.00096467108770163779, 0.00096053675991870739], "deg_cent": [0.0009849790691947797, 0.0007388252678241596, 0.0005769508149430262, 0.00046216060080878107, 0.000378000378000378, 0.0003137500980469056, 0.000272572402044293, 0.00023672841332780968, 0.00021150592216582064, 0.0002077598296369397], "shortest_path": [3.0969965534219597, 3.1255771006463529, 3.1517161811364294, 3.174214417744917, 3.1891713124822827, 3.1999215686274511, 3.2092532025074951, 3.2119777488460173, 3.2188441812509914, 3.219123299054742], "deg_neigh": [73.0, 84.25, 102.0, 119.0, 129.75, 138.5, 142.75, 156.0, 161.5, 162.75], "deg": [4, 4, 4, 4, 4, 4, 4, 4, 4, 4], "clus_coeff": [0.5, 0.5, 0.5, 0.5, 0.5, 0.5, 0.5, 0.5, 0.5, 0.5], "discovery": null}, "YMgAg2": {"eigen_cent": [0.00026722865643703201, 0.00023456902165054844, 0.0001985503827115731, 0.00017565436671602457, 0.00015768620652123404, 0.00013481745902913913, 0.00012330220620348668, 0.00012728431695861538, 0.00011732336871942835, 0.00011666161283467484], "deg_cent": [0.0007387343018960847, 0.0005541189508681197, 0.00043271311120726956, 0.0003466204506065858, 0.0002835002835002835, 0.0003137500980469056, 0.000272572402044293, 0.00023672841332780968, 0.00021150592216582064, 0.0002077598296369397], "shortest_path": [3.6787296898079762, 3.7045244690674055, 3.7163253533314102, 3.7419131238447321, 3.7633941226495322, 3.7758431372549022, 3.7861133823930224, 3.7791454610013018, 3.7857029556389783, 3.7859146151449048], "deg_neigh": [24.0, 25.333333333333332, 28.0, 30.333333333333332, 33.666666666666664, 29.0, 29.25, 30.75, 31.5, 31.5], "deg": [3, 3, 3, 3, 3, 4, 4, 4, 4, 4], "clus_coeff": [0.6666666666666666, 0.6666666666666666, 0.6666666666666666, 0.6666666666666666, 0.6666666666666666, 0.6666666666666666, 0.6666666666666666, 0.6666666666666666, 0.6666666666666666, 0.6666666666666666], "discovery": null}, "LiTmPt2": {"eigen_cent": [0.00027055390982352791, 0.00024985543465412964, 0.00022064876571164377, 0.0001946520153612771, 0.00018401212032511139, 0.00015612182643900475, 0.00014555636833923842, 0.00012764494132249215, 0.00011734833463546599, 0.00011654574996051546], "deg_cent": [0.0004924895345973898, 0.0003694126339120798, 0.0002884754074715131, 0.00023108030040439053, 0.000189000189000189, 0.0001568750490234528, 0.0001362862010221465, 0.00011836420666390484, 0.00010575296108291032, 0.00010387991481846985], "shortest_path": [3.6083210241260462, 3.6238227146814403, 3.6338332852610327, 3.6590804066543439, 3.6686194840782389, 3.6856470588235295, 3.697533387844099, 3.7049946739259085, 3.7139533654100356, 3.7159031889477512], "deg_neigh": [23.5, 28.5, 32.5, 34.0, 36.5, 36.5, 38.0, 38.5, 38.5, 38.5], "deg": [2, 2, 2, 2, 2, 2, 2, 2, 2, 2], "clus_coeff": [1.0, 1.0, 1.0, 1.0, 1.0, 1.0, 1.0, 1.0, 1.0, 1.0], "discovery": null}, "AcNiO3": {"eigen_cent": [0.0029258119427011276, 0.0028447563965950644, 0.0025939612388160035, 0.0025512596470940673, 0.00253064408049956, 0.0025735209887624536, 0.0026775415500130059, 0.0026243437794463958, 0.0026666491975566049, 0.0026823229244728403], "deg_cent": [0.0007387343018960847, 0.0005541189508681197, 0.00043271311120726956, 0.0003466204506065858, 0.0002835002835002835, 0.00023531257353517923, 0.00020442930153321976, 0.00017754630999585724, 0.00015862944162436547, 0.00015581987222770477], "shortest_path": [3.0576070901033972, 3.0879039704524467, 3.1145082203634264, 3.1484519408502774, 3.1732023055844278, 3.1729411764705882, 3.1700054510765878, 3.1635104746123801, 3.1633268122455456, 3.1644853017554793], "deg_neigh": [240.33333333333334, 296.0, 354.6666666666667, 413.6666666666667, 486.0, 608.0, 720.3333333333334, 852.6666666666666, 972.0, 994.3333333333334], "deg": [3, 3, 3, 3, 3, 3, 3, 3, 3, 3], "clus_coeff": [1.0, 1.0, 1.0, 1.0, 1.0, 1.0, 1.0, 1.0, 1.0, 1.0], "discovery": null}, "BaPm2O4": {"eigen_cent": [0.0034536002261579819, 0.0031749577785869345, 0.0028702797162930109, 0.0027142653392034652, 0.0025578483743711493, 0.0024289399012838325, 0.0023384325978200175, 0.0024125888833076824, 0.0023316008265127923, 0.0023376845227465553], "deg_cent": [0.0007387343018960847, 0.0005541189508681197, 0.00043271311120726956, 0.0003466204506065858, 0.0002835002835002835, 0.00023531257353517923, 0.00020442930153321976, 0.00023672841332780968, 0.00021150592216582064, 0.0002077598296369397], "shortest_path": [3.0076317085179713, 3.0325023084025853, 3.0511970002884339, 3.0723197781885396, 3.0856089955589154, 3.0901176470588236, 3.0962796402289454, 3.0956917978458991, 3.0999841378945701, 3.1010699075516777], "deg_neigh": [198.33333333333334, 235.66666666666666, 278.6666666666667, 326.3333333333333, 372.3333333333333, 450.6666666666667, 498.6666666666667, 425.5, 460.75, 469.75], "deg": [3, 3, 3, 3, 3, 3, 3, 4, 4, 4], "clus_coeff": [0.6666666666666666, 0.6666666666666666, 0.6666666666666666, 0.6666666666666666, 0.6666666666666666, 0.6666666666666666, 0.6666666666666666, 0.6666666666666666, 0.6666666666666666, 0.6666666666666666], "discovery": null}, "Tm2TlCd": {"eigen_cent": [0.0001306362965081248, 0.00011904963331132765, 0.00010518335640707814, 9.1029117845349146e-05, 8.0202168424682596e-05, 6.6126121052163746e-05, 5.9357737780373342e-05, 5.7071207347049682e-05, 5.1836539627988259e-05, 5.1449853449113133e-05], "deg_cent": [0.0009849790691947797, 0.0007388252678241596, 0.0005769508149430262, 0.00046216060080878107, 0.000378000378000378, 0.0003137500980469056, 0.000272572402044293, 0.00023672841332780968, 0.00021150592216582064, 0.0002077598296369397], "shortest_path": [3.8929098966026587, 3.9268698060941829, 3.9467839630804731, 3.9701940850277264, 3.988094113200416, 4.0007843137254904, 4.0128100299809208, 3.9897029234228905, 3.9980965473483847, 3.9994286901423082], "deg_neigh": [9.25, 10.5, 12.25, 13.75, 13.75, 14.0, 14.0, 15.5, 15.5, 15.5], "deg": [4, 4, 4, 4, 4, 4, 4, 4, 4, 4], "clus_coeff": [0.6666666666666666, 0.6666666666666666, 0.6666666666666666, 0.6666666666666666, 0.6666666666666666, 0.6666666666666666, 0.6666666666666666, 0.6666666666666666, 0.6666666666666666, 0.6666666666666666], "discovery": null}, "PmCu": {"eigen_cent": [0.0015728075792344075, 0.0014408694580439977, 0.0013177556154048164, 0.0012049129020288852, 0.0011124319029787442, 0.00099321070793667306, 0.00092428631661635517, 0.0010326041796899128, 0.00098106957389795151, 0.00097720577944814457], "deg_cent": [0.0004924895345973898, 0.0003694126339120798, 0.0002884754074715131, 0.00023108030040439053, 0.000189000189000189, 0.0001568750490234528, 0.0001362862010221465, 0.00017754630999585724, 0.00021150592216582064, 0.0002077598296369397], "shortest_path": [3.1669128508124076, 3.1913204062788552, 3.2063743870781654, 3.2323243992606283, 3.2438816970613247, 3.2538039215686276, 3.2630144453529573, 3.2221564682210913, 3.2214349918045788, 3.2217720993040406], "deg_neigh": [110.0, 128.0, 157.0, 185.0, 202.0, 219.5, 227.5, 176.33333333333334, 142.75, 144.0], "deg": [2, 2, 2, 2, 2, 2, 2, 3, 4, 4], "clus_coeff": [0, 0, 0, 0, 0, 0, 0, 0, 0, 0], "discovery": null}, "YbGaPd2": {"eigen_cent": [0, 6.0725019430391621e-05, 5.8317618852829724e-05, 4.9995849966451312e-05, 4.4615064076606318e-05, 3.7441626109905258e-05, 3.3374823510020785e-05, 4.6789661602430341e-05, 5.8923029943359646e-05, 5.8532880218806258e-05], "deg_cent": [0, 0.0001847063169560399, 0.00014423770373575654, 0.00023108030040439053, 0.000189000189000189, 0.0001568750490234528, 0.0001362862010221465, 0.00017754630999585724, 0.00021150592216582064, 0.0002077598296369397], "shortest_path": [0, 4.0155124653739609, 4.0230747043553503, 4.0455175600739368, 4.0624586601152792, 4.0740392156862741, 4.0915099482147728, 3.9585158006864716, 3.9316871992809177, 3.9326893113119352], "deg_neigh": [0, 34.0, 43.0, 24.0, 27.0, 29.0, 29.5, 31.0, 40.75, 41.0], "deg": [0, 1, 1, 2, 2, 2, 2, 3, 4, 4], "clus_coeff": [0, 0, 0, 1.0, 1.0, 1.0, 1.0, 0.6666666666666666, 0.6666666666666666, 0.6666666666666666], "discovery": null}, "NpBi3": {"eigen_cent": [0.0024540746204396199, 0.0022306879143961138, 0.0019823083898282173, 0.0018201998455982943, 0.0016737779295310051, 0.0015160987848608217, 0.001452747552599746, 0.0013431400935134087, 0.0012698600508892182, 0.001265377863459903], "deg_cent": [0.0004924895345973898, 0.0003694126339120798, 0.0002884754074715131, 0.00023108030040439053, 0.000189000189000189, 0.0001568750490234528, 0.0001362862010221465, 0.00011836420666390484, 0.00010575296108291032, 0.00010387991481846985], "shortest_path": [3.0768094534711965, 3.0989843028624193, 3.1129218344389962, 3.1417513863216264, 3.1600680336388547, 3.1665098039215684, 3.1665985282093212, 3.1643981536276482, 3.1686670544070217, 3.1699906512932379], "deg_neigh": [146.5, 174.5, 204.5, 225.0, 244.0, 274.0, 317.0, 353.5, 373.0, 380.5], "deg": [2, 2, 2, 2, 2, 2, 2, 2, 2, 2], "clus_coeff": [0, 0, 0, 0, 0, 0, 0, 0, 0, 0], "discovery": null}, "Pm2IrPt": {"eigen_cent": [0.0010364657202285358, 0.00094703921095916159, 0.00084644319651144666, 0.00077770881673399153, 0.00073475373912062038, 0.0006796783229672613, 0.00064131726528529793, 0.00059823151301720604, 0.00056705249274888062, 0.00056729780829589162], "deg_cent": [0.0002462447672986949, 0.0001847063169560399, 0.00014423770373575654, 0.00011554015020219527, 9.45000945000945e-05, 7.84375245117264e-05, 6.814310051107325e-05, 5.918210333195242e-05, 5.287648054145516e-05, 5.1939957409234925e-05], "shortest_path": [3.2712949286065975, 3.2917820867959371, 3.3159792327660802, 3.3405730129390019, 3.3491448549560614, 3.3567843137254902, 3.36399563913873, 3.3666706119067347, 3.3724951091841588, 3.3739482704892492], "deg_neigh": [127.0, 145.0, 171.0, 210.0, 246.0, 293.0, 325.0, 367.0, 399.0, 410.0], "deg": [1, 1, 1, 1, 1, 1, 1, 1, 1, 1], "clus_coeff": [0, 0, 0, 0, 0, 0, 0, 0, 0, 0], "discovery": null}, "Li4TbTcO6": {"eigen_cent": [0.0024830151784264059, 0.0024329951614262008, 0.0022012482526629672, 0.0020369870612858124, 0.0019718232925531576, 0.0026550231650394182, 0.0025415623226103207, 0.0023618664229856819, 0.002267965590805057, 0.002259775022160087], "deg_cent": [0.0007387343018960847, 0.0007388252678241596, 0.0005769508149430262, 0.00046216060080878107, 0.000378000378000378, 0.00039218762255863204, 0.00034071550255536625, 0.0002959105166597621, 0.0002643824027072758, 0.0002596997870461746], "shortest_path": [3.0775480059084197, 3.0982456140350876, 3.1124891837323334, 3.1435998151571165, 3.1533591609184541, 3.103764705882353, 3.108408285636413, 3.1109598769085101, 3.1160048643789984, 3.1178975797236936], "deg_neigh": [121.0, 110.25, 126.0, 138.5, 162.25, 189.4, 200.0, 220.2, 233.0, 234.8], "deg": [3, 4, 4, 4, 4, 5, 5, 5, 5, 5], "clus_coeff": [1.0, 1.0, 1.0, 1.0, 1.0, 0.8, 0.8, 0.8, 0.8, 0.8], "discovery": null}, "LuI3": {"eigen_cent": [0.0035321650635642249, 0.0031855840639702423, 0.0028350577415666746, 0.0026194024544028724, 0.0024251399334573789, 0.0022008571387595335, 0.0021103320890373369, 0.0019451723750279516, 0.001863990398769375, 0.0018596863814383194], "deg_cent": [0.0012312238364934746, 0.0009235315847801995, 0.0007211885186787826, 0.0005777007510109763, 0.0004725004725004725, 0.00039218762255863204, 0.00034071550255536625, 0.0002959105166597621, 0.00031725888324873094, 0.00031163974445540954], "shortest_path": [3.0066469719350075, 3.0382271468144046, 3.0536486876261897, 3.0780961182994453, 3.0999716526504772, 3.1043921568627453, 3.1057508857999454, 3.1033258373772044, 3.1066990958599905, 3.1075620650254492], "deg_neigh": [94.2, 107.0, 124.4, 137.2, 150.0, 165.8, 191.6, 212.4, 189.5, 193.0], "deg": [5, 5, 5, 5, 5, 5, 5, 5, 6, 6], "clus_coeff": [0.4, 0.4, 0.4, 0.4, 0.4, 0.4, 0.4, 0.4, 0.6, 0.6], "discovery": null}, "HfZn3": {"eigen_cent": [0.0020657266034489648, 0.002134391231369727, 0.0018932071630992087, 0.0017210429354900054, 0.0015913475245660019, 0.001466822002766928, 0.001389720426440441, 0.0014967281235763199, 0.0014275538297985843, 0.0014204712083020067], "deg_cent": [0.0036936715094804235, 0.0033247137052087182, 0.0025962786672436176, 0.0020797227036395147, 0.001701001701001701, 0.0014903129657228018, 0.001294718909710392, 0.0013020062733029533, 0.0011632825719120135, 0.0011426790630031684], "shortest_path": [3.1317085179714428, 3.1433056325023085, 3.1704643784251516, 3.2112985212569316, 3.2368893508456957, 3.2345098039215685, 3.2387571545380212, 3.222334004024145, 3.2291016760958073, 3.2298223745715178], "deg_neigh": [25.4, 27.944444444444443, 31.0, 33.77777777777778, 35.44444444444444, 36.89473684210526, 39.63157894736842, 43.59090909090909, 46.09090909090909, 46.5], "deg": [15, 18, 18, 18, 18, 19, 19, 22, 22, 22], "clus_coeff": [0.17142857142857143, 0.1568627450980392, 0.1568627450980392, 0.1568627450980392, 0.1568627450980392, 0.15204678362573099, 0.15204678362573099, 0.16017316017316016, 0.16017316017316016, 0.16017316017316016], "discovery": null}, "LiEr2Os": {"eigen_cent": [0.0040881323525425381, 0.0037201055394999699, 0.0034583796816518306, 0.003121172559845454, 0.0028912545006807276, 0.0025724525840370581, 0.0024147643293406262, 0.0022689939797411419, 0.0021384672317297567, 0.0021310702874746982], "deg_cent": [0.0007387343018960847, 0.0005541189508681197, 0.0005769508149430262, 0.00046216060080878107, 0.000378000378000378, 0.0003137500980469056, 0.000272572402044293, 0.0002959105166597621, 0.0002643824027072758, 0.0002596997870461746], "shortest_path": [2.9384539635647466, 2.9673130193905819, 2.9792327660801847, 3.0016173752310538, 3.0133232542757251, 3.0240784313725491, 3.032025074952303, 3.0348561959995264, 3.0417173372812352, 3.0422769294692014], "deg_neigh": [207.0, 239.0, 221.25, 244.5, 268.25, 289.0, 303.5, 263.8, 277.0, 279.2], "deg": [3, 3, 4, 4, 4, 4, 4, 5, 5, 5], "clus_coeff": [1.0, 1.0, 1.0, 1.0, 1.0, 1.0, 1.0, 0.9, 0.9, 0.9], "discovery": null}, "PmCd": {"eigen_cent": [0.00013115292286287726, 0.00014206488300145458, 0.00012083528127369818, 0.00011194275140947179, 0.00010028747606700121, 8.5048832180896651e-05, 7.7888493156001831e-05, 6.8234366516979687e-05, 7.3273668826816916e-05, 7.3125788257944474e-05], "deg_cent": [0.0002462447672986949, 0.0001847063169560399, 0.00014423770373575654, 0.00011554015020219527, 9.45000945000945e-05, 7.84375245117264e-05, 6.814310051107325e-05, 5.918210333195242e-05, 0.00010575296108291032, 0.00010387991481846985], "shortest_path": [3.7594780896110289, 3.768051708217913, 3.7903086241707529, 3.8130776340110906, 3.8338845317962771, 3.8427450980392157, 3.8549332243118015, 3.8589773937744112, 3.8436525141437108, 3.84429209514906], "deg_neigh": [20.0, 31.0, 34.0, 37.0, 41.0, 41.0, 41.0, 41.0, 24.5, 26.0], "deg": [1, 1, 1, 1, 1, 1, 1, 1, 2, 2], "clus_coeff": [0, 0, 0, 0, 0, 0, 0, 0, 0, 0], "discovery": null}, "Mn2AlRe": {"eigen_cent": [0.0034505125491245186, 0.0031331944223213217, 0.0028217934939702804, 0.002598468279775906, 0.0024066059519489051, 0.0021413730140287606, 0.0019945401772277953, 0.0018140901714515467, 0.0017070748597724447, 0.0016977713724013108], "deg_cent": [0.0007387343018960847, 0.0005541189508681197, 0.00043271311120726956, 0.00046216060080878107, 0.000378000378000378, 0.0003137500980469056, 0.000272572402044293, 0.00023672841332780968, 0.00021150592216582064, 0.0002077598296369397], "shortest_path": [3.0288035450516988, 3.0432132963988918, 3.0692241130660514, 3.0972735674676524, 3.1136728715865067, 3.1195294117647059, 3.1245571000272552, 3.123505740324299, 3.1305980013747159, 3.1312454554897684], "deg_neigh": [191.33333333333334, 225.33333333333334, 262.6666666666667, 221.75, 246.25, 271.5, 289.0, 309.25, 321.5, 323.25], "deg": [3, 3, 3, 4, 4, 4, 4, 4, 4, 4], "clus_coeff": [0.6666666666666666, 0.6666666666666666, 0.6666666666666666, 0.6666666666666666, 0.6666666666666666, 0.6666666666666666, 0.6666666666666666, 0.6666666666666666, 0.6666666666666666, 0.6666666666666666], "discovery": null}, "EuCd3": {"eigen_cent": [0.0028073431346984715, 0.0026253691684983535, 0.0024882018671914868, 0.0026389750113943703, 0.0024660523766414171, 0.0021752044627179738, 0.0020298281426757605, 0.0018156625937492806, 0.001908888594337826, 0.0019085404639140485], "deg_cent": [0.002216202905688254, 0.001847063169560399, 0.0015866147410933218, 0.0015020219526285384, 0.0012285012285012285, 0.0011765628676758961, 0.0010221465076660989, 0.001006095756643191, 0.0010575296108291032, 0.0010907391055939334], "shortest_path": [3.0012309207287049, 3.0326869806094181, 3.0474473608306893, 3.0582255083179297, 3.0731361617688746, 3.0832941176470587, 3.089329517579722, 3.0955142620428453, 3.0937979167768201, 3.0941103147397944], "deg_neigh": [52.22222222222222, 56.3, 62.45454545454545, 67.84615384615384, 73.53846153846153, 69.86666666666666, 74.26666666666667, 69.23529411764706, 67.1, 64.95238095238095], "deg": [9, 10, 11, 13, 13, 15, 15, 17, 20, 21], "clus_coeff": [0.2777777777777778, 0.26666666666666666, 0.3090909090909091, 0.2948717948717949, 0.2948717948717949, 0.2571428571428571, 0.2571428571428571, 0.22794117647058823, 0.22631578947368422, 0.21428571428571427], "discovery": null}, "Gd2ZnIr": {"eigen_cent": [0.00084298871424584045, 0.00074254300744917856, 0.00062202472458613197, 0.00055372416932242578, 0.00049402097004153935, 0.00041699084480852739, 0.00037901028677058633, 0.00034964970780596233, 0.00032116230115313547, 0.00031902478775540198], "deg_cent": [0.0007387343018960847, 0.0005541189508681197, 0.00043271311120726956, 0.0003466204506065858, 0.0002835002835002835, 0.00023531257353517923, 0.00020442930153321976, 0.00017754630999585724, 0.00015862944162436547, 0.00015581987222770477], "shortest_path": [3.5083702609551946, 3.536657433056325, 3.5621574848572251, 3.5880314232902033, 3.6119247850325995, 3.6248627450980391, 3.6407059144180978, 3.642797964256125, 3.6508750594828951, 3.6519684221460476], "deg_neigh": [41.333333333333336, 48.666666666666664, 51.333333333333336, 56.666666666666664, 61.666666666666664, 70.66666666666667, 73.33333333333333, 79.0, 85.66666666666667, 85.66666666666667], "deg": [3, 3, 3, 3, 3, 3, 3, 3, 3, 3], "clus_coeff": [0.6666666666666666, 0.6666666666666666, 0.6666666666666666, 0.6666666666666666, 0.6666666666666666, 0.6666666666666666, 0.6666666666666666, 0.6666666666666666, 0.6666666666666666, 0.6666666666666666], "discovery": null}, "Li4RuPbO6": {"eigen_cent": [0.0012993211497194404, 0.0012101650465613997, 0.0011025078934214258, 0.0010767652790818121, 0.00097854321902672808, 0.00088939685950728846, 0.00084535741624119139, 0.00078150575005236044, 0.00074806283887683819, 0.00074430395698868337], "deg_cent": [0.0007387343018960847, 0.0005541189508681197, 0.0005769508149430262, 0.0005777007510109763, 0.0004725004725004725, 0.00039218762255863204, 0.00034071550255536625, 0.0002959105166597621, 0.0002643824027072758, 0.0002596997870461746], "shortest_path": [3.3636139832594782, 3.3867036011080334, 3.3996250360542257, 3.4266404805914972, 3.4541245393555702, 3.4629019607843139, 3.4687244480784956, 3.4615339093383835, 3.466028657537144, 3.4676950244105123], "deg_neigh": [48.333333333333336, 55.333333333333336, 51.0, 50.4, 52.6, 58.2, 62.4, 68.6, 73.2, 73.6], "deg": [3, 3, 4, 5, 5, 5, 5, 5, 5, 5], "clus_coeff": [1.0, 1.0, 0.8333333333333334, 0.8, 0.8, 0.8, 0.8, 0.8, 0.8, 0.8], "discovery": null}, "PuBi3": {"eigen_cent": [0.0035273009647052824, 0.0032534575656536593, 0.0028925366041994065, 0.0026634618961113563, 0.0024476025780008482, 0.0022496289088206559, 0.0021571174547568772, 0.0019996680920227935, 0.0018882959313522435, 0.0018805003128042573], "deg_cent": [0.0007387343018960847, 0.0005541189508681197, 0.00043271311120726956, 0.0003466204506065858, 0.0002835002835002835, 0.0003137500980469056, 0.000272572402044293, 0.00023672841332780968, 0.00021150592216582064, 0.0002077598296369397], "shortest_path": [3.0297882816346626, 3.0535549399815327, 3.0713873665993656, 3.0992375231053604, 3.1168855711990928, 3.1139607843137256, 3.1143363314254566, 3.109953840691206, 3.1136784222492464, 3.115248779474395], "deg_neigh": [162.66666666666666, 189.66666666666666, 217.0, 239.0, 259.0, 222.5, 251.25, 281.75, 295.0, 299.25], "deg": [3, 3, 3, 3, 3, 4, 4, 4, 4, 4], "clus_coeff": [0.6666666666666666, 0.6666666666666666, 0.6666666666666666, 0.6666666666666666, 0.6666666666666666, 0.6666666666666666, 0.6666666666666666, 0.6666666666666666, 0.6666666666666666, 0.6666666666666666], "discovery": null}, "BeSiIr2": {"eigen_cent": [0.00010567436003633299, 9.5770289378557479e-05, 8.2565100635028014e-05, 7.6715911451612033e-05, 8.0910517949734368e-05, 7.2271116753773058e-05, 6.6857734098324338e-05, 6.0339411327593262e-05, 5.9337771188749068e-05, 5.8963484723620079e-05], "deg_cent": [0.0007387343018960847, 0.0005541189508681197, 0.00043271311120726956, 0.0003466204506065858, 0.0002835002835002835, 0.00023531257353517923, 0.00020442930153321976, 0.00017754630999585724, 0.00015862944162436547, 0.00015581987222770477], "shortest_path": [3.9268833087149186, 3.9438596491228068, 3.9609172194981253, 3.9796672828096118, 3.9904563923273173, 3.9924705882352942, 4.0004088307440719, 4.0000591786010178, 4.0049172526833399, 4.0063363456944012], "deg_neigh": [12.666666666666666, 13.666666666666666, 15.333333333333334, 26.666666666666668, 32.666666666666664, 35.666666666666664, 37.333333333333336, 42.666666666666664, 45.333333333333336, 45.666666666666664], "deg": [3, 3, 3, 3, 3, 3, 3, 3, 3, 3], "clus_coeff": [0.6666666666666666, 0.6666666666666666, 0.6666666666666666, 0.6666666666666666, 0.6666666666666666, 0.6666666666666666, 0.6666666666666666, 0.6666666666666666, 0.6666666666666666, 0.6666666666666666], "discovery": null}, "MgAlPd2": {"eigen_cent": [0.00020173596902676265, 0.00022237639855283832, 0.00019068415847422148, 0.00018472448324707369, 0.00016761755331498541, 0.00014900826126877829, 0.0001362556244710511, 0.0001396602679834414, 0.00012914821602201518, 0.00012858773463312698], "deg_cent": [0.0009849790691947797, 0.0007388252678241596, 0.0005769508149430262, 0.00046216060080878107, 0.000378000378000378, 0.0003137500980469056, 0.000272572402044293, 0.0002959105166597621, 0.0002643824027072758, 0.0002596997870461746], "shortest_path": [3.6797144263909405, 3.67331486611265, 3.6895010095183154, 3.7112985212569316, 3.7327789851648872, 3.7433725490196079, 3.7562005996184245, 3.7646467037519233, 3.7740178713054511, 3.7755271631868701], "deg_neigh": [18.25, 30.5, 32.25, 37.5, 40.5, 48.25, 49.25, 48.0, 50.2, 50.4], "deg": [4, 4, 4, 4, 4, 4, 4, 5, 5, 5], "clus_coeff": [0.5, 0.5, 0.5, 0.5, 0.5, 0.5, 0.5, 0.5, 0.5, 0.5], "discovery": null}, "RbNa": {"eigen_cent": [0.034854752845823005, 0.032041012917119575, 0.029359481693408823, 0.027570214238223447, 0.026785077407646598, 0.024276021663334209, 0.023031550116122124, 0.021029969877281156, 0.019910503643367859, 0.019813231720875388], "deg_cent": [0.008372322088155627, 0.0066494274104174364, 0.005625270445694505, 0.0047371461582900055, 0.004252504252504253, 0.003608126127539415, 0.003270868824531516, 0.002840740959933716, 0.002590947546531303, 0.0025450579130525115], "shortest_path": [2.5487444608567209, 2.571375807940905, 2.5948947216613787, 2.6178373382624769, 2.6333742795048662, 2.6494117647058824, 2.6674843281548104, 2.6822109125340279, 2.6966107968064295, 2.6985561441778332], "deg_neigh": [143.23529411764707, 159.38888888888889, 172.35897435897436, 187.0487804878049, 195.06666666666666, 212.91304347826087, 217.9375, 235.125, 242.85714285714286, 244.73469387755102], "deg": [34, 36, 39, 41, 45, 46, 48, 48, 49, 49], "clus_coeff": [0.32798573975044565, 0.3126984126984127, 0.28879892037786775, 0.28292682926829266, 0.26161616161616164, 0.2589371980676328, 0.250886524822695, 0.250886524822695, 0.2457482993197279, 0.2457482993197279], "discovery": null}, "Be3Os": {"eigen_cent": [0.0021355076425617907, 0.0019486428952837937, 0.0017342988881753716, 0.0015789209361621659, 0.0014759033157837546, 0.0013056035078106412, 0.0012154783890946713, 0.0011314014200071393, 0.0010622850439795872, 0.0010575450968589135], "deg_cent": [0.0012312238364934746, 0.0009235315847801995, 0.0007211885186787826, 0.0005777007510109763, 0.0004725004725004725, 0.00039218762255863204, 0.00034071550255536625, 0.0003550926199917145, 0.00031725888324873094, 0.00031163974445540954], "shortest_path": [3.0763170851797144, 3.1050784856879039, 3.1191231612344965, 3.1387476894639557, 3.1560994047056599, 3.1662745098039218, 3.1753883892068684, 3.1781275890637946, 3.1840532966742452, 3.1846888958138568], "deg_neigh": [65.4, 74.4, 87.2, 102.6, 111.4, 120.6, 124.8, 117.33333333333333, 122.5, 123.33333333333333], "deg": [5, 5, 5, 5, 5, 5, 5, 6, 6, 6], "clus_coeff": [0.3, 0.3, 0.3, 0.3, 0.3, 0.3, 0.3, 0.3333333333333333, 0.3333333333333333, 0.3333333333333333], "discovery": null}, "TmNpRu2": {"eigen_cent": [0.00065035866467223974, 0.00056890259774388795, 0.00048429915160238428, 0.00043938148517300195, 0.00039352546996047726, 0.00033356509703493241, 0.00030780943849441697, 0.00027051647721299633, 0.00024949939622582735, 0.00024793506747876147], "deg_cent": [0.0002462447672986949, 0.0001847063169560399, 0.00014423770373575654, 0.00011554015020219527, 9.45000945000945e-05, 7.84375245117264e-05, 6.814310051107325e-05, 5.918210333195242e-05, 5.287648054145516e-05, 5.1939957409234925e-05], "shortest_path": [3.4239290989660267, 3.445983379501385, 3.4682722815113931, 3.4904112754158967, 3.5149768496645564, 3.531843137254902, 3.5426546742981739, 3.551781275890638, 3.5641093427800983, 3.5661161317128909], "deg_neigh": [54.0, 65.0, 75.0, 80.0, 84.0, 97.0, 101.0, 104.0, 104.0, 104.0], "deg": [1, 1, 1, 1, 1, 1, 1, 1, 1, 1], "clus_coeff": [0, 0, 0, 0, 0, 0, 0, 0, 0, 0], "discovery": null}, "Nd2CuRu": {"eigen_cent": [0.00073720214786770642, 0.00066413524690897086, 0.0005495055478064283, 0.00055024973241781861, 0.00048973125756173689, 0.00051778427894802882, 0.00046839419050515789, 0.0004088497552088163, 0.00037690764218858806, 0.00037467093317877044], "deg_cent": [0.0004924895345973898, 0.0003694126339120798, 0.0002884754074715131, 0.0003466204506065858, 0.0002835002835002835, 0.0003137500980469056, 0.000272572402044293, 0.00023672841332780968, 0.00021150592216582064, 0.0002077598296369397], "shortest_path": [3.5482520925652388, 3.56528162511542, 3.5957600230747042, 3.6048983364140481, 3.6227912690163468, 3.6243921568627453, 3.6385936222403923, 3.649189253166055, 3.6576957648178503, 3.6586163913991898], "deg_neigh": [48.0, 56.5, 59.5, 47.666666666666664, 52.0, 52.5, 53.25, 55.75, 58.75, 59.5], "deg": [2, 2, 2, 3, 3, 4, 4, 4, 4, 4], "clus_coeff": [1.0, 1.0, 1.0, 0.6666666666666666, 0.6666666666666666, 0.6666666666666666, 0.6666666666666666, 0.6666666666666666, 0.6666666666666666, 0.6666666666666666], "discovery": null}, "PaTlO3": {"eigen_cent": [0.0039626102945266488, 0.0048433153243230068, 0.0042754146204876742, 0.0040737038397233713, 0.0039289220450617482, 0.003833647996834819, 0.0038670895992116185, 0.0036550788931623145, 0.0036103963198723505, 0.0036189515576899845], "deg_cent": [0.0009849790691947797, 0.0011082379017362395, 0.0008654262224145391, 0.0006932409012131716, 0.000567000567000567, 0.00047062514707035846, 0.0004088586030664395, 0.0003550926199917145, 0.00031725888324873094, 0.00031163974445540954], "shortest_path": [2.9229443623830624, 2.9466297322253001, 2.9780790308624172, 3.006007393715342, 3.0293867523386564, 3.0237647058823529, 3.0218724448078493, 3.0203574387501479, 3.0194046423095227, 3.0209307156954397], "deg_neigh": [221.5, 207.5, 242.16666666666666, 277.0, 318.3333333333333, 388.3333333333333, 448.3333333333333, 516.5, 578.3333333333334, 589.0], "deg": [4, 6, 6, 6, 6, 6, 6, 6, 6, 6], "clus_coeff": [0.3333333333333333, 0.3333333333333333, 0.3333333333333333, 0.3333333333333333, 0.3333333333333333, 0.3333333333333333, 0.3333333333333333, 0.3333333333333333, 0.3333333333333333, 0.3333333333333333], "discovery": null}, "LiZn5": {"eigen_cent": [0.010895176950247743, 0.010436142941444253, 0.0094302310200850437, 0.0087523902460916875, 0.0091028604886247387, 0.0087427865768384336, 0.0083222794249642861, 0.0077346059058992517, 0.007347034870409018, 0.007311777252854465], "deg_cent": [0.004924895345973898, 0.004432951606944958, 0.0034617048896581565, 0.0028885037550548816, 0.002457002457002457, 0.0021962506863283395, 0.001976149914821124, 0.0017754630999585726, 0.00163917089678511, 0.0016101386796862826], "shortest_path": [2.8163466272772033, 2.847460757156048, 2.8658782809345253, 2.8909426987061, 2.8807521496740054, 2.8791372549019609, 2.8841646225129463, 2.884069120605989, 2.8865859461745891, 2.8875558325542743], "deg_neigh": [86.05, 87.625, 100.58333333333333, 108.12, 123.92307692307692, 134.42857142857142, 141.51724137931035, 153.63333333333333, 158.61290322580646, 159.96774193548387], "deg": [20, 24, 24, 25, 26, 28, 29, 30, 31, 31], "clus_coeff": [0.2789473684210526, 0.2463768115942029, 0.2463768115942029, 0.23666666666666666, 0.24, 0.24867724867724866, 0.23645320197044334, 0.2413793103448276, 0.23010752688172043, 0.23010752688172043], "discovery": null}, "MgAlAg2": {"eigen_cent": [0.0010697918994823144, 0.000962000265391396, 0.00086769517883919761, 0.0007737280531132304, 0.00072030593769795126, 0.00064935666545557305, 0.00061188779370901722, 0.00056620491641369466, 0.0005305376414346738, 0.00052765594413117789], "deg_cent": [0.0007387343018960847, 0.0005541189508681197, 0.00043271311120726956, 0.0003466204506065858, 0.0002835002835002835, 0.00023531257353517923, 0.00020442930153321976, 0.00017754630999585724, 0.00015862944162436547, 0.00015581987222770477], "shortest_path": [3.3353028064992616, 3.3650969529085875, 3.3802999711566195, 3.4163585951940849, 3.4454313521685722, 3.451137254901961, 3.4573453257018261, 3.4541365842111493, 3.4610585311690372, 3.4619819258335931], "deg_neigh": [77.66666666666667, 86.33333333333333, 105.0, 115.0, 123.66666666666667, 142.66666666666666, 154.66666666666666, 179.66666666666666, 192.0, 193.66666666666666], "deg": [3, 3, 3, 3, 3, 3, 3, 3, 3, 3], "clus_coeff": [0.6666666666666666, 0.6666666666666666, 0.6666666666666666, 0.6666666666666666, 0.6666666666666666, 0.6666666666666666, 0.6666666666666666, 0.6666666666666666, 0.6666666666666666, 0.6666666666666666], "discovery": null}, "LiZn3": {"eigen_cent": [0.0181250431455558, 0.017250811013569671, 0.015813377783155481, 0.014401217275954892, 0.014379476910858217, 0.013498184603692141, 0.012706478708586771, 0.011902710513878883, 0.011255424435749143, 0.01119871509250785], "deg_cent": [0.006648608717064762, 0.006095308459549317, 0.004904081927015722, 0.003928365106874639, 0.0033075033075033074, 0.002902188406933877, 0.002589437819420784, 0.002426466236610049, 0.002220812182741117, 0.002181478211187867], "shortest_path": [2.6861152141802069, 2.7095106186518927, 2.7349293337179117, 2.7616682070240297, 2.7643390343002929, 2.7688627450980392, 2.7813436903788498, 2.7870753935376968, 2.7961719452228624, 2.7974966240781138], "deg_neigh": [107.14814814814815, 107.15151515151516, 120.94117647058823, 134.2058823529412, 150.4857142857143, 164.59459459459458, 172.18421052631578, 178.390243902439, 184.61904761904762, 186.04761904761904], "deg": [27, 33, 34, 34, 35, 37, 38, 41, 42, 42], "clus_coeff": [0.25071225071225073, 0.20833333333333334, 0.21390374331550802, 0.21390374331550802, 0.2235294117647059, 0.24324324324324326, 0.23470839260312945, 0.2304878048780488, 0.2218350754936121, 0.2218350754936121], "discovery": null}, "Sc2AgOs": {"eigen_cent": [0.00026717325837813177, 0.00034483464326741023, 0.00037234065046758938, 0.00033017404063131355, 0.00030070407837620077, 0.00025220510392041565, 0.00023103174486337533, 0.00019965480614329023, 0.00018596118196205128, 0.00018463351583199349], "deg_cent": [0.0004924895345973898, 0.0005541189508681197, 0.0005769508149430262, 0.00046216060080878107, 0.000378000378000378, 0.0003137500980469056, 0.000272572402044293, 0.00023672841332780968, 0.00021150592216582064, 0.0002077598296369397], "shortest_path": [3.6137370753323488, 3.5966759002770083, 3.5982117104124605, 3.6285813308687613, 3.6528394595105356, 3.6693333333333333, 3.6834968656309619, 3.6905550952775474, 3.7008935652725636, 3.7022956268827256], "deg_neigh": [18.0, 20.666666666666668, 24.5, 27.25, 28.25, 28.25, 29.0, 29.5, 31.25, 31.25], "deg": [2, 3, 4, 4, 4, 4, 4, 4, 4, 4], "clus_coeff": [0, 0.6666666666666666, 0.6666666666666666, 0.6666666666666666, 0.6666666666666666, 0.6666666666666666, 0.6666666666666666, 0.6666666666666666, 0.6666666666666666, 0.6666666666666666], "discovery": null}, "ZrAlAu2": {"eigen_cent": [0.00010046965966922574, 0.00010236513876264253, 8.6883005876362603e-05, 7.6917164235339218e-05, 6.9173624634711532e-05, 6.1127123739434632e-05, 6.8315399228056307e-05, 6.0727489856535743e-05, 5.6581186806738182e-05, 5.6120365741404852e-05], "deg_cent": [0.0004924895345973898, 0.0003694126339120798, 0.0002884754074715131, 0.00023108030040439053, 0.000189000189000189, 0.0001568750490234528, 0.00020442930153321976, 0.00017754630999585724, 0.00015862944162436547, 0.00015581987222770477], "shortest_path": [3.8271787296898081, 3.844875346260388, 3.8592443034323622, 3.8783502772643255, 3.8996503826892184, 3.9049411764705884, 3.8735350231670753, 3.8745413658421115, 3.8758525881668695, 3.8777396904539319], "deg_neigh": [15.0, 22.0, 24.0, 24.5, 26.0, 36.0, 36.0, 42.0, 43.333333333333336, 43.333333333333336], "deg": [2, 2, 2, 2, 2, 2, 3, 3, 3, 3], "clus_coeff": [1.0, 1.0, 1.0, 1.0, 1.0, 1.0, 1.0, 1.0, 1.0, 1.0], "discovery": null}, "LuIn": {"eigen_cent": [0.0013584326426436377, 0.0013654900606642128, 0.001535475784101639, 0.0014036004457925958, 0.0012914631517225703, 0.0011027606698798161, 0.0010114496375620348, 0.0008987194544288141, 0.00082914349741108244, 0.00082595565721528801], "deg_cent": [0.0014774686037921695, 0.0016623568526043591, 0.0018750901485648347, 0.0016175621028307336, 0.0014175014175014176, 0.0012550003921876225, 0.001090289608177172, 0.001006095756643191, 0.0009517766497461929, 0.0009349192333662287], "shortest_path": [3.2355982274741506, 3.2485687903970453, 3.2425728295356215, 3.2605129390018486, 3.2822451100822074, 3.3050980392156863, 3.3251567184518942, 3.338797490827317, 3.3528789721355681, 3.352394307676327], "deg_neigh": [45.166666666666664, 39.888888888888886, 37.23076923076923, 40.285714285714285, 40.6, 42.0, 44.0625, 45.529411764705884, 45.0, 46.833333333333336], "deg": [6, 9, 13, 14, 15, 16, 16, 17, 18, 18], "clus_coeff": [0.2, 0.2222222222222222, 0.15384615384615385, 0.1978021978021978, 0.19047619047619047, 0.18333333333333332, 0.18333333333333332, 0.17647058823529413, 0.16993464052287582, 0.16993464052287582], "discovery": null}, "YbSmZn2": {"eigen_cent": [0.0016274447365489744, 0.0014529796006791838, 0.0012243649109638375, 0.0010726357437470624, 0.00095254374555573654, 0.00079739629206146997, 0.00072271831812050283, 0.00063989589927816184, 0.00058483785141687206, 0.00058110476601563009], "deg_cent": [0.0012312238364934746, 0.0009235315847801995, 0.0007211885186787826, 0.0005777007510109763, 0.0004725004725004725, 0.00039218762255863204, 0.00034071550255536625, 0.0002959105166597621, 0.0002643824027072758, 0.0002596997870461746], "shortest_path": [3.3929098966026587, 3.4155124653739612, 3.4408710700894143, 3.4625693160813307, 3.4878578852877258, 3.5058823529411764, 3.5262333060779505, 3.5394129482779029, 3.5517369005445989, 3.5532876285447181], "deg_neigh": [43.2, 52.2, 58.4, 63.8, 67.6, 72.4, 74.2, 78.4, 80.2, 80.6], "deg": [5, 5, 5, 5, 5, 5, 5, 5, 5, 5], "clus_coeff": [0.5, 0.5, 0.5, 0.5, 0.5, 0.5, 0.5, 0.5, 0.5, 0.5], "discovery": null}, "YbCeAg2": {"eigen_cent": [0.00083872520887901718, 0.00074540879482876414, 0.00062786809345744346, 0.00054950616090393, 0.00049571398820176125, 0.00041574944833980434, 0.00037748465767879438, 0.0003314871691933768, 0.00030337531209422193, 0.00030157082701229337], "deg_cent": [0.0009849790691947797, 0.0007388252678241596, 0.0005769508149430262, 0.00046216060080878107, 0.000378000378000378, 0.0003137500980469056, 0.000272572402044293, 0.00023672841332780968, 0.00021150592216582064, 0.0002077598296369397], "shortest_path": [3.4539635647464304, 3.4760849492151431, 3.5099509662532449, 3.5407809611829943, 3.5585372767646226, 3.5716078431372549, 3.5874216407740529, 3.598058941886614, 3.6097922064188652, 3.6109379869118103], "deg_neigh": [33.0, 38.25, 44.75, 47.5, 50.5, 55.25, 57.25, 61.75, 63.5, 64.75], "deg": [4, 4, 4, 4, 4, 4, 4, 4, 4, 4], "clus_coeff": [0.6666666666666666, 0.6666666666666666, 0.6666666666666666, 0.6666666666666666, 0.6666666666666666, 0.6666666666666666, 0.6666666666666666, 0.6666666666666666, 0.6666666666666666, 0.6666666666666666], "discovery": null}, "YbMoO3": {"eigen_cent": [0.0056404973471754632, 0.005450023804297625, 0.0048793667147141017, 0.0045006534697679202, 0.0047290936832890262, 0.0044279702451132845, 0.0042639229315167308, 0.0047409970883648504, 0.0045818644351388578, 0.0045643436734766844], "deg_cent": [0.0007387343018960847, 0.0007388252678241596, 0.0005769508149430262, 0.00046216060080878107, 0.000567000567000567, 0.0005490626715820849, 0.0004770017035775128, 0.00047345682665561937, 0.00047588832487309646, 0.00046745961668311433], "shortest_path": [2.8665681930083702, 2.882179132040628, 2.9062590135563888, 2.9327634011090571, 2.94188793347822, 2.9504313725490197, 2.9580267102752793, 2.9177417445851579, 2.9237561465658541, 2.9252103459021503], "deg_neigh": [334.6666666666667, 307.25, 353.5, 397.0, 321.1666666666667, 310.2857142857143, 339.2857142857143, 371.25, 357.1111111111111, 359.77777777777777], "deg": [3, 4, 4, 4, 6, 7, 7, 8, 9, 9], "clus_coeff": [1.0, 1.0, 1.0, 1.0, 0.8, 0.7142857142857143, 0.7142857142857143, 0.7142857142857143, 0.6666666666666666, 0.6666666666666666], "discovery": null}, "NaHgPd2": {"eigen_cent": [0.0011245826930172341, 0.0010094720926317701, 0.00087000341607652648, 0.00079474028606773411, 0.00074743359314310314, 0.00068305556299239523, 0.00064103491314120454, 0.00062425926421396272, 0.0005843147093948514, 0.00058110443044682211], "deg_cent": [0.0007387343018960847, 0.0005541189508681197, 0.00043271311120726956, 0.0003466204506065858, 0.0002835002835002835, 0.00023531257353517923, 0.00020442930153321976, 0.00023672841332780968, 0.00021150592216582064, 0.0002077598296369397], "shortest_path": [3.3508124076809453, 3.3602954755309327, 3.3813094894721663, 3.4029574861367839, 3.4161390909949918, 3.4165490196078432, 3.4205505587353504, 3.4147828145342642, 3.423465341299635, 3.426041342058793], "deg_neigh": [45.666666666666664, 57.0, 61.666666666666664, 67.66666666666667, 79.0, 88.66666666666667, 94.66666666666667, 79.5, 85.0, 85.75], "deg": [3, 3, 3, 3, 3, 3, 3, 4, 4, 4], "clus_coeff": [0, 0, 0, 0, 0, 0, 0, 0.3333333333333333, 0.3333333333333333, 0.3333333333333333], "discovery": null}, "YbF2": {"eigen_cent": [0.013626018408095781, 0.013142319866368064, 0.012118403033963554, 0.01140377636400843, 0.013024812027434253, 0.012026809008031011, 0.011786214504285686, 0.01156127925216578, 0.011184515825047429, 0.011162429885420043], "deg_cent": [0.003939916276779119, 0.003694126339120798, 0.0033174671859224, 0.003004043905257077, 0.002646002646002646, 0.0021962506863283395, 0.0020442930153321977, 0.001834645203290525, 0.001692047377326565, 0.0016620786370955176], "shortest_path": [2.6152141802067947, 2.654847645429363, 2.6834438996250363, 2.7174214417744915, 2.7216290276859114, 2.7218039215686276, 2.7226764786045243, 2.7168895727305005, 2.721197060223127, 2.7223434091617325], "deg_neigh": [174.375, 171.5, 176.30434782608697, 177.3846153846154, 206.85714285714286, 239.60714285714286, 251.83333333333334, 280.03225806451616, 295.65625, 299.125], "deg": [16, 20, 23, 26, 28, 28, 30, 31, 32, 32], "clus_coeff": [0.25833333333333336, 0.25263157894736843, 0.22134387351778656, 0.19692307692307692, 0.23015873015873015, 0.23015873015873015, 0.21839080459770116, 0.22365591397849463, 0.21774193548387097, 0.21774193548387097], "discovery": null}, "MoOs3": {"eigen_cent": [0.0032075625553060539, 0.0028845861147609279, 0.0025853307396725578, 0.0023521271309106632, 0.0021726000299459457, 0.0019344902902658945, 0.001805211985753974, 0.0016625656440237811, 0.0015712913673297322, 0.0015659777079926602], "deg_cent": [0.0007387343018960847, 0.0005541189508681197, 0.00043271311120726956, 0.0003466204506065858, 0.0002835002835002835, 0.00023531257353517923, 0.00020442930153321976, 0.00017754630999585724, 0.00015862944162436547, 0.00015581987222770477], "shortest_path": [3.0292959133431805, 3.0596491228070177, 3.0891260455725411, 3.1147181146025877, 3.1322876311064913, 3.1418823529411766, 3.1503134369037884, 3.1501952893833591, 3.1565061069105904, 3.1579412070219175], "deg_neigh": [147.33333333333334, 167.66666666666666, 195.66666666666666, 228.66666666666666, 250.0, 270.3333333333333, 282.3333333333333, 310.0, 326.0, 329.3333333333333], "deg": [3, 3, 3, 3, 3, 3, 3, 3, 3, 3], "clus_coeff": [0.6666666666666666, 0.6666666666666666, 0.6666666666666666, 0.6666666666666666, 0.6666666666666666, 0.6666666666666666, 0.6666666666666666, 0.6666666666666666, 0.6666666666666666, 0.6666666666666666], "discovery": null}, "Eu2CdIn": {"eigen_cent": [3.7049675165164347e-05, 3.2368116167132289e-05, 3.0063774203299167e-05, 0.00011192724342122881, 0.0001580398222121598, 0.00013121050677199078, 0.00012076142769516683, 0.00010452366450166844, 9.6240741516904804e-05, 9.5565649493077983e-05], "deg_cent": [0.0002462447672986949, 0.0001847063169560399, 0.00014423770373575654, 0.00023108030040439053, 0.000378000378000378, 0.0003137500980469056, 0.000272572402044293, 0.00023672841332780968, 0.00021150592216582064, 0.0002077598296369397], "shortest_path": [4.0329886755292961, 4.0633425669436747, 4.0791750793192962, 3.7908964879852127, 3.7972219597467638, 3.8071372549019609, 3.81384573453257, 3.8166646940466329, 3.8230846507693119, 3.822997818635089], "deg_neigh": [8.0, 10.0, 15.0, 25.5, 25.5, 25.75, 28.25, 30.75, 32.0, 32.0], "deg": [1, 1, 1, 2, 4, 4, 4, 4, 4, 4], "clus_coeff": [0, 0, 0, 1.0, 0.6666666666666666, 0.6666666666666666, 0.6666666666666666, 0.6666666666666666, 0.6666666666666666, 0.6666666666666666], "discovery": null}, "Li2YTl": {"eigen_cent": [0.0020399600803024352, 0.0018346453317099731, 0.0017479105674899963, 0.0015474034538050568, 0.0014311504041390616, 0.0012121794381859746, 0.0011043949556037223, 0.00099203026854494765, 0.00091396758390153022, 0.00091013893282938384], "deg_cent": [0.0004924895345973898, 0.0003694126339120798, 0.00043271311120726956, 0.0003466204506065858, 0.000378000378000378, 0.0003137500980469056, 0.000272572402044293, 0.00023672841332780968, 0.00021150592216582064, 0.0002077598296369397], "shortest_path": [3.224027572624323, 3.2561403508771929, 3.2763195846553215, 3.2988678373382623, 3.3120098270811678, 3.3324705882352941, 3.3525483783047152, 3.3637708604568588, 3.3761433934330882, 3.3785187493507842], "deg_neigh": [183.5, 211.0, 178.0, 190.66666666666666, 161.0, 171.5, 176.25, 184.25, 194.25, 195.5], "deg": [2, 2, 3, 3, 4, 4, 4, 4, 4, 4], "clus_coeff": [1.0, 1.0, 0.6666666666666666, 0.6666666666666666, 0.6666666666666666, 0.6666666666666666, 0.6666666666666666, 0.6666666666666666, 0.6666666666666666, 0.6666666666666666], "discovery": null}, "TiInPd2": {"eigen_cent": [0.0001318822494135722, 0.00011566442094173646, 9.7185961625780766e-05, 8.5949089529042437e-05, 0.00012346118261175444, 0.00010588965147789816, 9.7968166816186889e-05, 8.4984880768134815e-05, 7.8902691193230917e-05, 7.8628142704427045e-05], "deg_cent": [0.0012312238364934746, 0.0009235315847801995, 0.0007211885186787826, 0.0005777007510109763, 0.000567000567000567, 0.00047062514707035846, 0.0004088586030664395, 0.0003550926199917145, 0.00031725888324873094, 0.00031163974445540954], "shortest_path": [3.7516001969473165, 3.7684210526315791, 3.7916065762907412, 3.8146950092421443, 3.7719928186714542, 3.787450980392157, 3.7969473971109293, 3.8021067581962362, 3.8075926611325541, 3.8084553858938404], "deg_neigh": [8.8, 10.0, 10.4, 10.8, 15.0, 15.333333333333334, 16.666666666666668, 18.5, 19.833333333333332, 20.5], "deg": [5, 5, 5, 5, 6, 6, 6, 6, 6, 6], "clus_coeff": [0.4, 0.4, 0.4, 0.4, 0.4, 0.4, 0.4, 0.4, 0.4, 0.4], "discovery": null}, "Li2EuGe": {"eigen_cent": [0.002310817609118076, 0.0020901784853091985, 0.0019047285254885017, 0.0017263448644174843, 0.0015986432133188256, 0.0013689552230034478, 0.001258894407100626, 0.0011714535528914531, 0.0010809488176853784, 0.0010761533470564099], "deg_cent": [0.0009849790691947797, 0.0007388252678241596, 0.0005769508149430262, 0.00046216060080878107, 0.000378000378000378, 0.0003137500980469056, 0.000272572402044293, 0.0002959105166597621, 0.0002643824027072758, 0.0002596997870461746], "shortest_path": [3.1243229935992121, 3.1416435826408127, 3.1466685895586961, 3.168207024029575, 3.186242086364925, 3.2040784313725492, 3.2185200327064596, 3.2249378624689311, 3.2345476656268177, 3.2364703438246596], "deg_neigh": [99.0, 115.0, 141.75, 153.75, 169.75, 180.0, 185.75, 166.2, 174.4, 175.4], "deg": [4, 4, 4, 4, 4, 4, 4, 5, 5, 5], "clus_coeff": [0.8333333333333334, 0.8333333333333334, 0.8333333333333334, 0.8333333333333334, 0.8333333333333334, 0.8333333333333334, 0.8333333333333334, 0.8, 0.8, 0.8], "discovery": null}, "Pm2AgGe": {"eigen_cent": [0.0022001059207082912, 0.0021084821476808893, 0.0018942667214146738, 0.0017628258584262561, 0.0016353864743791384, 0.0014805007015095677, 0.0014228368542257501, 0.0013158199615609073, 0.0012582147466461502, 0.0012551733929037411], "deg_cent": [0.0002462447672986949, 0.0001847063169560399, 0.00014423770373575654, 0.00011554015020219527, 9.45000945000945e-05, 7.84375245117264e-05, 6.814310051107325e-05, 5.918210333195242e-05, 5.287648054145516e-05, 5.1939957409234925e-05], "shortest_path": [3.0455440669620875, 3.0666666666666669, 3.0817709835592733, 3.1031654343807764, 3.1235944439194934, 3.1280000000000001, 3.1317797765058599, 3.129364421825068, 3.1332945592978376, 3.1353484990131921], "deg_neigh": [384.0, 466.0, 557.0, 627.0, 677.0, 746.0, 833.0, 944.0, 1013.0, 1025.0], "deg": [1, 1, 1, 1, 1, 1, 1, 1, 1, 1], "clus_coeff": [0, 0, 0, 0, 0, 0, 0, 0, 0, 0], "discovery": null}, "MnCo": {"eigen_cent": [0.0066315224343390152, 0.0063030605792048526, 0.0069367712651438136, 0.0066376522845777537, 0.0063515320899221574, 0.0058212985721588003, 0.005501120656579526, 0.0051167227845240627, 0.0049006421861622499, 0.0048786116049492302], "deg_cent": [0.0012312238364934746, 0.0014776505356483192, 0.0012981393336218088, 0.001270941652224148, 0.001323001323001323, 0.0011765628676758961, 0.0010221465076660989, 0.0009469136533112387, 0.0008460236886632825, 0.0008310393185477588], "shortest_path": [2.8690300344657804, 2.8867959372114496, 2.8929910585520622, 2.9140480591497226, 2.9228952092979306, 2.9309019607843139, 2.9388116653038976, 2.9415907207953604, 2.9471791889176755, 2.9482185519891972], "deg_neigh": [206.0, 156.375, 187.77777777777777, 179.9090909090909, 160.42857142857142, 168.93333333333334, 180.8, 186.0625, 198.75, 200.4375], "deg": [5, 8, 9, 11, 14, 15, 15, 16, 16, 16], "clus_coeff": [0.6, 0.4642857142857143, 0.4722222222222222, 0.4727272727272727, 0.3626373626373626, 0.34285714285714286, 0.34285714285714286, 0.31666666666666665, 0.31666666666666665, 0.31666666666666665], "discovery": null}, "Li4RuRhO6": {"eigen_cent": [0.0044921147011871641, 0.0041222850946229031, 0.0037379103160412484, 0.0034211916406979735, 0.0032710209165630719, 0.00343256613325265, 0.0032998531207371483, 0.0030866929907334534, 0.0029464647782837536, 0.0029882720777735616], "deg_cent": [0.0017237133710908644, 0.0012929442186922792, 0.0010096639261502956, 0.0008087810514153668, 0.0006615006615006615, 0.0006275001960938112, 0.000545144804088586, 0.00047345682665561937, 0.00042301184433164127, 0.00046745961668311433], "shortest_path": [3.001723289020187, 3.0253000923361033, 3.0458609749062591, 3.0747458410351203, 3.0869318718699801, 3.0912156862745097, 3.0973698555464706, 3.1029707657710972, 3.1094485274678791, 3.1117689830684534], "deg_neigh": [86.71428571428571, 101.14285714285714, 114.42857142857143, 125.85714285714286, 144.0, 159.0, 172.375, 192.375, 202.875, 184.22222222222223], "deg": [7, 7, 7, 7, 7, 8, 8, 8, 8, 9], "clus_coeff": [0.47619047619047616, 0.47619047619047616, 0.47619047619047616, 0.47619047619047616, 0.47619047619047616, 0.42857142857142855, 0.42857142857142855, 0.42857142857142855, 0.42857142857142855, 0.5], "discovery": null}, "YbRuO3": {"eigen_cent": [0.0045939504670549297, 0.0041896278489143976, 0.0037775548076792779, 0.0034576838571727447, 0.0034318334284300644, 0.0031559547853024241, 0.0029948834198544284, 0.0038578974257150529, 0.0037737644723389841, 0.0037636107779454747], "deg_cent": [0.0012312238364934746, 0.0009235315847801995, 0.0007211885186787826, 0.0005777007510109763, 0.000756000756000756, 0.0007059377206055377, 0.0006132879045996593, 0.0008285494466473338, 0.0008460236886632825, 0.0008310393185477588], "shortest_path": [2.9662727720334812, 2.9931671283471837, 3.0073550620132679, 3.029228280961183, 3.0378909571955024, 3.0462745098039217, 3.0517170891251024, 3.0207716889572729, 3.0255379897425052, 3.0262802534538276], "deg_neigh": [123.8, 143.2, 166.0, 188.2, 139.125, 138.33333333333334, 150.0, 134.78571428571428, 127.5625, 128.9375], "deg": [5, 5, 5, 5, 8, 9, 9, 14, 16, 16], "clus_coeff": [0.5, 0.5, 0.5, 0.5, 0.5, 0.4722222222222222, 0.4722222222222222, 0.43956043956043955, 0.43333333333333335, 0.43333333333333335], "discovery": null}, "Ac2GaCu": {"eigen_cent": [0.0035036121131160505, 0.0033412737598266301, 0.0030041038652481537, 0.0027988191757596461, 0.0025961550832833244, 0.002386102245124257, 0.0022913331219677597, 0.0021609800569240378, 0.0020670238751149699, 0.0020581084036443748], "deg_cent": [0.0004924895345973898, 0.0003694126339120798, 0.0002884754074715131, 0.00023108030040439053, 0.000189000189000189, 0.0001568750490234528, 0.0001362862010221465, 0.00011836420666390484, 0.00010575296108291032, 0.00010387991481846985], "shortest_path": [2.9246676514032495, 2.9418282548476453, 2.9622151716181135, 2.9884473197781887, 3.0093546253425303, 3.0163137254901962, 3.0256881984191879, 3.0248550124275062, 3.0320414529688575, 3.0347460267996262], "deg_neigh": [350.5, 427.5, 493.5, 551.0, 605.5, 684.5, 753.0, 863.0, 924.0, 930.0], "deg": [2, 2, 2, 2, 2, 2, 2, 2, 2, 2], "clus_coeff": [0, 0, 0, 0, 0, 0, 0, 0, 0, 0], "discovery": null}, "YAgHg2": {"eigen_cent": [0.0040281903714955731, 0.0037932930327383685, 0.0033624223120278306, 0.0031076112407887988, 0.00285761106822423, 0.0025787475663095133, 0.0024639304643737565, 0.0022784458957116334, 0.0021585903961280598, 0.0021504568337997053], "deg_cent": [0.0012312238364934746, 0.0009235315847801995, 0.0007211885186787826, 0.0005777007510109763, 0.0004725004725004725, 0.00039218762255863204, 0.00034071550255536625, 0.0002959105166597621, 0.0002643824027072758, 0.0002596997870461746], "shortest_path": [2.9817823732151649, 3.0075715604801476, 3.02148831843092, 3.0436691312384472, 3.0615137484645185, 3.0629803921568626, 3.0666394112837287, 3.0652739969227127, 3.0703220007402314, 3.0722966656279214], "deg_neigh": [133.4, 157.0, 180.6, 200.4, 216.0, 241.2, 265.6, 298.2, 314.6, 317.4], "deg": [5, 5, 5, 5, 5, 5, 5, 5, 5, 5], "clus_coeff": [0.5, 0.5, 0.5, 0.5, 0.5, 0.5, 0.5, 0.5, 0.5, 0.5], "discovery": null}, "HfIr": {"eigen_cent": [0.011656768935726636, 0.010764157421997392, 0.0096967330977129809, 0.0089135606173073693, 0.0082888208507290815, 0.0075000050848432389, 0.0070557469544677938, 0.0065906479167392338, 0.0062440481284736019, 0.0062169203353418401], "deg_cent": [0.0036936715094804235, 0.0027705947543405986, 0.0021635655560363477, 0.0018486424032351243, 0.001701001701001701, 0.0014903129657228018, 0.001294718909710392, 0.0011836420666390484, 0.0010575296108291032, 0.0010387991481846984], "shortest_path": [2.7232890201870998, 2.7449676823638041, 2.7688203057398328, 2.792513863216266, 2.8128130019843143, 2.8275294117647061, 2.8415780866721176, 2.8465498875606579, 2.8558134616401416, 2.8581593435130364], "deg_neigh": [143.13333333333333, 169.93333333333334, 197.6, 207.8125, 204.88888888888889, 216.57894736842104, 230.78947368421052, 243.45, 257.45, 259.05], "deg": [15, 15, 15, 16, 18, 19, 19, 20, 20, 20], "clus_coeff": [0.3619047619047619, 0.3619047619047619, 0.3619047619047619, 0.325, 0.27450980392156865, 0.2807017543859649, 0.2807017543859649, 0.26842105263157895, 0.26842105263157895, 0.26842105263157895], "discovery": null}, "Be3Tc": {"eigen_cent": [0.0024179381687040005, 0.0021323673726104347, 0.0018602252493899346, 0.001664458573214051, 0.0015320454018834277, 0.0013202050214904701, 0.0012171869439579789, 0.0010923456278583293, 0.0010174147541996193, 0.0010111466690313098], "deg_cent": [0.0012312238364934746, 0.0009235315847801995, 0.0007211885186787826, 0.0005777007510109763, 0.0004725004725004725, 0.00039218762255863204, 0.00034071550255536625, 0.0002959105166597621, 0.0002643824027072758, 0.0002596997870461746], "shortest_path": [3.086656819300837, 3.1180055401662048, 3.1436400346120563, 3.173521256931608, 3.1986204289898894, 3.2070588235294117, 3.2162714636140639, 3.2177772517457686, 3.2234970655104953, 3.2240054014750181], "deg_neigh": [63.4, 69.0, 78.4, 83.0, 88.4, 92.8, 96.4, 101.2, 105.4, 106.0], "deg": [5, 5, 5, 5, 5, 5, 5, 5, 5, 5], "clus_coeff": [0.3, 0.3, 0.3, 0.3, 0.3, 0.3, 0.3, 0.3, 0.3, 0.3], "discovery": null}, "NdMgAg2": {"eigen_cent": [9.8860667425436843e-05, 9.081002190550312e-05, 0.00019203502500301454, 0.0001736724153377855, 0.0001566979018182605, 0.00013902313260050873, 0.00012661592278005992, 0.00011145815823006416, 0.00010307793750336204, 0.00010254316739568714], "deg_cent": [0.0004924895345973898, 0.0003694126339120798, 0.0005769508149430262, 0.00046216060080878107, 0.000378000378000378, 0.0003137500980469056, 0.000272572402044293, 0.00023672841332780968, 0.00021150592216582064, 0.0002077598296369397], "shortest_path": [3.8825701624815361, 3.8987996306555863, 3.7118546293625614, 3.7344038817005547, 3.7522441651705565, 3.7639215686274512, 3.7750068138457347, 3.7787312107941768, 3.7844339872045683, 3.7842526228316196], "deg_neigh": [19.0, 22.0, 24.0, 26.25, 27.75, 32.5, 33.0, 34.75, 36.0, 36.5], "deg": [2, 2, 4, 4, 4, 4, 4, 4, 4, 4], "clus_coeff": [0, 0, 0.6666666666666666, 0.6666666666666666, 0.6666666666666666, 0.6666666666666666, 0.6666666666666666, 0.6666666666666666, 0.6666666666666666, 0.6666666666666666], "discovery": null}, "AcSi": {"eigen_cent": [0.00047114230969703909, 0.000665043624778895, 0.00059458414937538456, 0.00052867944950529767, 0.00048361213854917855, 0.00040903956778633188, 0.00037577973265147429, 0.00033223418997030722, 0.00044116988123327325, 0.00043798804978115223], "deg_cent": [0.0002462447672986949, 0.0003694126339120798, 0.0002884754074715131, 0.00023108030040439053, 0.000189000189000189, 0.0001568750490234528, 0.0001362862010221465, 0.00011836420666390484, 0.00015862944162436547, 0.00015581987222770477], "shortest_path": [3.5829640571147219, 3.5320406278855034, 3.5418229016440725, 3.5625, 3.5801757535670413, 3.5986666666666665, 3.6161760697737804, 3.6281808498047106, 3.6335853645640563, 3.6357639970915137], "deg_neigh": [42.0, 47.0, 52.5, 54.0, 57.0, 58.0, 61.5, 66.0, 71.33333333333333, 71.33333333333333], "deg": [1, 2, 2, 2, 2, 2, 2, 2, 3, 3], "clus_coeff": [0, 1.0, 1.0, 1.0, 1.0, 1.0, 1.0, 1.0, 0.6666666666666666, 0.6666666666666666], "discovery": null}, "Na5AlO4": {"eigen_cent": [0.010899349882055929, 0.010167416282380238, 0.0096024662141322367, 0.010570338052740208, 0.010532379882870863, 0.010294601900974518, 0.0097951359221080808, 0.0099637369626331424, 0.0096382335247456284, 0.0095984665788561574], "deg_cent": [0.002216202905688254, 0.001847063169560399, 0.0015866147410933218, 0.0017331022530329288, 0.001701001701001701, 0.0015687504902345282, 0.001362862010221465, 0.0013020062733029533, 0.0012161590524534687, 0.0011946190204124032], "shortest_path": [2.7936976858690299, 2.8199445983379503, 2.8400634554369772, 2.8544362292051755, 2.8675233865633563, 2.8749019607843138, 2.8826655764513491, 2.8867321576517933, 2.8941997567810502, 2.8957099823413315], "deg_neigh": [174.88888888888889, 185.5, 200.0909090909091, 187.2, 183.55555555555554, 196.65, 210.0, 221.5, 226.95652173913044, 228.82608695652175], "deg": [9, 10, 11, 15, 18, 20, 20, 22, 23, 23], "clus_coeff": [0.8333333333333334, 0.7111111111111111, 0.6727272727272727, 0.6857142857142857, 0.6405228758169934, 0.631578947368421, 0.631578947368421, 0.6190476190476191, 0.5928853754940712, 0.5928853754940712], "discovery": null}, "YbGaRh2": {"eigen_cent": [0, 0, 0.00025881230457060368, 0.00039694663754694142, 0.00035837788929875508, 0.00030372404662564064, 0.00027815310694165828, 0.00031152467252572666, 0.00028609743235393067, 0.00028463904264074488], "deg_cent": [0, 0, 0.00043271311120726956, 0.00046216060080878107, 0.000378000378000378, 0.0003137500980469056, 0.000272572402044293, 0.0002959105166597621, 0.0002643824027072758, 0.0002596997870461746], "shortest_path": [0, 0, 3.6486876261897896, 3.5636552680221811, 3.5752622129830862, 3.5931764705882352, 3.6061597165440173, 3.5700674636051604, 3.5815576587532387, 3.5815934351303627], "deg_neigh": [0, 0, 30.0, 38.0, 40.25, 41.5, 41.75, 47.6, 48.6, 49.0], "deg": [0, 0, 3, 4, 4, 4, 4, 5, 5, 5], "clus_coeff": [0, 0, 0.6666666666666666, 0.5, 0.5, 0.5, 0.5, 0.5, 0.5, 0.5], "discovery": null}, "ZnPd3": {"eigen_cent": [0.0029497488519327629, 0.0031393216619336707, 0.0027606808031258273, 0.0027846439858085384, 0.0026381609154181268, 0.002530232758029439, 0.0023598732121069854, 0.002149305346034571, 0.0020334978334631978, 0.0020481470075147754], "deg_cent": [0.0017237133710908644, 0.0024011821204285187, 0.0018750901485648347, 0.0017331022530329288, 0.001512001512001512, 0.0014118754412110754, 0.0012265758091993186, 0.001124459963307096, 0.0011104060913705585, 0.0011946190204124032], "shortest_path": [3.1024126046282618, 3.1109879963065556, 3.1352754542832422, 3.1548059149722736, 3.1657375035434185, 3.1708235294117646, 3.1733442354865087, 3.1754053734169725, 3.1790302966213715, 3.1798587306533705], "deg_neigh": [60.42857142857143, 52.30769230769231, 58.23076923076923, 62.8, 65.75, 68.22222222222223, 72.33333333333333, 74.78947368421052, 74.04761904761905, 69.43478260869566], "deg": [7, 13, 13, 15, 16, 18, 18, 19, 21, 23], "clus_coeff": [0.47619047619047616, 0.28205128205128205, 0.28205128205128205, 0.24761904761904763, 0.23333333333333334, 0.21568627450980393, 0.21568627450980393, 0.27485380116959063, 0.2523809523809524, 0.233201581027668], "discovery": null}, "LiLu2Tc": {"eigen_cent": [0.0031007033352296342, 0.0027431259572999861, 0.0024210914618235987, 0.0021584179924856103, 0.0019731401146419456, 0.0016887710242983239, 0.0015477279266290001, 0.0013854140969459131, 0.001284020195209789, 0.0012782458181413749], "deg_cent": [0.0007387343018960847, 0.0005541189508681197, 0.00043271311120726956, 0.0003466204506065858, 0.0002835002835002835, 0.00023531257353517923, 0.00020442930153321976, 0.00017754630999585724, 0.00015862944162436547, 0.00015581987222770477], "shortest_path": [3.053914327917282, 3.0866112650046169, 3.1064320738390538, 3.1362060998151571, 3.1552489842199756, 3.1680000000000001, 3.1798173889343144, 3.1860575216001892, 3.1956855073230055, 3.1974654617222393], "deg_neigh": [162.33333333333334, 182.66666666666666, 213.0, 227.0, 246.0, 261.0, 269.6666666666667, 283.6666666666667, 296.6666666666667, 299.3333333333333], "deg": [3, 3, 3, 3, 3, 3, 3, 3, 3, 3], "clus_coeff": [1.0, 1.0, 1.0, 1.0, 1.0, 1.0, 1.0, 1.0, 1.0, 1.0], "discovery": null}, "AcSb": {"eigen_cent": [0.0021481462696808524, 0.0019935826846867451, 0.0018133498446593786, 0.0016730016834271787, 0.0015532467496875029, 0.0013825854209933565, 0.0012945194305258043, 0.0011885995816591547, 0.0011293958817642853, 0.0011233791534823344], "deg_cent": [0.0009849790691947797, 0.0007388252678241596, 0.0005769508149430262, 0.00046216060080878107, 0.000378000378000378, 0.0003137500980469056, 0.000272572402044293, 0.00023672841332780968, 0.00021150592216582064, 0.0002077598296369397], "shortest_path": [3.0905957656326932, 3.1113573407202217, 3.1168156907989615, 3.1476432532347505, 3.1687612208258527, 3.1763921568627449, 3.1823385118560914, 3.1803171973014557, 3.1840532966742452, 3.1854160174509194], "deg_neigh": [79.0, 100.0, 128.25, 139.25, 151.75, 164.5, 174.5, 191.75, 206.5, 208.25], "deg": [4, 4, 4, 4, 4, 4, 4, 4, 4, 4], "clus_coeff": [0.3333333333333333, 0.3333333333333333, 0.3333333333333333, 0.3333333333333333, 0.3333333333333333, 0.3333333333333333, 0.3333333333333333, 0.3333333333333333, 0.3333333333333333, 0.3333333333333333], "discovery": null}, "SmMgZn2": {"eigen_cent": [0.0013626244891209083, 0.001355053765497434, 0.0012224400453614585, 0.0011069466926708071, 0.0010119338799546699, 0.00086723733336401139, 0.00079168704932199225, 0.00074329913053136035, 0.00068502771560314841, 0.0006830126377214312], "deg_cent": [0.0014774686037921695, 0.0014776505356483192, 0.0011539016298860523, 0.0010398613518197574, 0.000945000945000945, 0.0007843752451172641, 0.0006814310051107325, 0.0006510031366514766, 0.0005816412859560067, 0.0005713395315015842], "shortest_path": [3.2607090103397343, 3.2899353647276084, 3.3143928468416499, 3.3339879852125693, 3.3651138618539167, 3.3829803921568629, 3.4020168983374215, 3.4137175997159428, 3.4265320150161265, 3.4252622831619406], "deg_neigh": [52.5, 49.625, 55.625, 54.888888888888886, 53.7, 60.1, 62.4, 64.81818181818181, 67.18181818181819, 70.27272727272727], "deg": [6, 8, 8, 9, 10, 10, 10, 11, 11, 11], "clus_coeff": [0.2, 0.21428571428571427, 0.21428571428571427, 0.19444444444444445, 0.2, 0.2, 0.2, 0.2, 0.2, 0.2], "discovery": null}, "LiSc2Pt": {"eigen_cent": [0.0021300621437342977, 0.0018935628581412858, 0.0017111720393769175, 0.0015190316309456769, 0.0014079714008761752, 0.0011915487079355136, 0.0010888674099302032, 0.00096704336053101921, 0.00089186784410135139, 0.00088804771317820951], "deg_cent": [0.0007387343018960847, 0.0005541189508681197, 0.0005769508149430262, 0.00046216060080878107, 0.000378000378000378, 0.0003137500980469056, 0.000272572402044293, 0.00023672841332780968, 0.00021150592216582064, 0.0002077598296369397], "shortest_path": [3.1698670605613, 3.2024007386888274, 3.2235361984424573, 3.2515018484288354, 3.2654256826986678, 3.2872156862745099, 3.304987735077678, 3.3150668718191501, 3.3278697192407338, 3.3295419133686508], "deg_neigh": [122.66666666666667, 139.33333333333334, 132.0, 140.25, 155.5, 163.75, 170.25, 178.75, 188.0, 189.0], "deg": [3, 3, 4, 4, 4, 4, 4, 4, 4, 4], "clus_coeff": [0.6666666666666666, 0.6666666666666666, 0.6666666666666666, 0.6666666666666666, 0.6666666666666666, 0.6666666666666666, 0.6666666666666666, 0.6666666666666666, 0.6666666666666666, 0.6666666666666666], "discovery": null}, "Be2NiRh": {"eigen_cent": [0.0016631736148321088, 0.00155179180620731, 0.0014672935563763128, 0.0013882589917438143, 0.0013195038221183646, 0.0012355772616772793, 0.0011721695386351502, 0.0010971779665330454, 0.001043547566350347, 0.0010396213573318814], "deg_cent": [0.0004924895345973898, 0.0003694126339120798, 0.00043271311120726956, 0.0003466204506065858, 0.0002835002835002835, 0.00023531257353517923, 0.00020442930153321976, 0.00017754630999585724, 0.00015862944162436547, 0.00015581987222770477], "shortest_path": [3.2006400787789264, 3.2217913204062789, 3.2069512546870493, 3.2272412199630316, 3.2346215628838704, 3.2380392156862747, 3.2447533387844101, 3.2453544798200968, 3.2521546026542589, 3.2547522592708007], "deg_neigh": [110.0, 139.0, 112.66666666666667, 131.66666666666666, 159.66666666666666, 183.0, 192.33333333333334, 208.66666666666666, 218.0, 219.66666666666666], "deg": [2, 2, 3, 3, 3, 3, 3, 3, 3, 3], "clus_coeff": [1.0, 1.0, 0.6666666666666666, 0.6666666666666666, 0.6666666666666666, 0.6666666666666666, 0.6666666666666666, 0.6666666666666666, 0.6666666666666666, 0.6666666666666666], "discovery": null}, "TmSbPd2": {"eigen_cent": [0.00012077749156788304, 0.00023371437326582316, 0.00019881230781235436, 0.00017545689605432256, 0.00015736377116562191, 0.00013451260123476208, 0.00012296081924397786, 0.00010731632162771967, 9.8839008308941148e-05, 9.8165084775007373e-05], "deg_cent": [0.0004924895345973898, 0.0005541189508681197, 0.00043271311120726956, 0.0003466204506065858, 0.0002835002835002835, 0.00023531257353517923, 0.00020442930153321976, 0.00017754630999585724, 0.00015862944162436547, 0.00015581987222770477], "shortest_path": [3.7912358444116201, 3.6867959372114498, 3.700749927891549, 3.7145332717190387, 3.7331569498251915, 3.7464313725490195, 3.7591305532842738, 3.7647650609539589, 3.7691006186221117, 3.7712163706242858], "deg_neigh": [14.5, 22.666666666666668, 25.666666666666668, 28.666666666666668, 31.333333333333332, 34.0, 35.333333333333336, 37.333333333333336, 39.333333333333336, 39.333333333333336], "deg": [2, 3, 3, 3, 3, 3, 3, 3, 3, 3], "clus_coeff": [1.0, 1.0, 1.0, 1.0, 1.0, 1.0, 1.0, 1.0, 1.0, 1.0], "discovery": null}, "U3Ge": {"eigen_cent": [0.0070999116980582358, 0.0065162430597901604, 0.0057960447851225843, 0.0052952880982954538, 0.0048855447586659767, 0.0045089740115833834, 0.004323705762311468, 0.0040113605769180162, 0.0037977857432404476, 0.0037829464071788264], "deg_cent": [0.0032011819748830337, 0.0024011821204285187, 0.0018750901485648347, 0.0016175621028307336, 0.001323001323001323, 0.0015687504902345282, 0.0017717206132879047, 0.0015387346866307628, 0.0013747884940778343, 0.001402378850049343], "shortest_path": [2.8259478089611028, 2.8500461680517084, 2.8787135852321892, 2.902264325323475, 2.9203439478408768, 2.9298039215686273, 2.9373126192423005, 2.9400520771688958, 2.9452228625812933, 2.9465565596759116], "deg_neigh": [95.6923076923077, 111.76923076923077, 126.23076923076923, 131.0, 144.35714285714286, 114.85, 97.23076923076923, 108.0, 114.42307692307692, 111.44444444444444], "deg": [13, 13, 13, 14, 14, 20, 26, 26, 26, 27], "clus_coeff": [0.3076923076923077, 0.3076923076923077, 0.3076923076923077, 0.2857142857142857, 0.2857142857142857, 0.21052631578947367, 0.16, 0.16, 0.16, 0.15669515669515668], "discovery": null}, "TcIr": {"eigen_cent": [0.0020913648379130775, 0.0019340152915567062, 0.0022378556338949738, 0.0020445626057649653, 0.001957356593980256, 0.0017394193337444362, 0.0016194981055667411, 0.0014687360743295534, 0.00164377857770292, 0.001635773430881414], "deg_cent": [0.0009849790691947797, 0.0007388252678241596, 0.0008654262224145391, 0.0006932409012131716, 0.000567000567000567, 0.00047062514707035846, 0.0004088586030664395, 0.0003550926199917145, 0.00037013536379018613, 0.00036357970186464447], "shortest_path": [3.1354012801575579, 3.1521698984302864, 3.1610902797807903, 3.1890018484288354, 3.198242464329585, 3.2103529411764704, 3.2222676478604524, 3.2316842229849687, 3.1859567493258605, 3.187753194141477], "deg_neigh": [79.25, 92.75, 87.16666666666667, 94.16666666666667, 109.16666666666667, 119.16666666666667, 123.66666666666667, 133.16666666666666, 127.0, 127.71428571428571], "deg": [4, 4, 6, 6, 6, 6, 6, 6, 7, 7], "clus_coeff": [0, 0, 0.6, 0.6, 0.6, 0.6, 0.6, 0.6, 0.42857142857142855, 0.42857142857142855], "discovery": null}, "VW": {"eigen_cent": [0.0024143796992377804, 0.0021410709055342584, 0.0018926416396897717, 0.001707378437170439, 0.0015618153337782299, 0.0014021224576275298, 0.001310629904303764, 0.0011882455923466456, 0.0011288027312099187, 0.0011228871776325425], "deg_cent": [0.0004924895345973898, 0.0003694126339120798, 0.0002884754074715131, 0.00023108030040439053, 0.000189000189000189, 0.0001568750490234528, 0.0001362862010221465, 0.00011836420666390484, 0.00010575296108291032, 0.00010387991481846985], "shortest_path": [3.1868537666174297, 3.2145891043397969, 3.2456013844822613, 3.2873151571164509, 3.3172068411603517, 3.3201568627450979, 3.3270645952575633, 3.3260740916084743, 3.3286628245122403, 3.3281915446141062], "deg_neigh": [134.5, 148.0, 163.0, 179.0, 189.0, 207.5, 216.5, 229.0, 239.0, 243.5], "deg": [2, 2, 2, 2, 2, 2, 2, 2, 2, 2], "clus_coeff": [1.0, 1.0, 1.0, 1.0, 1.0, 1.0, 1.0, 1.0, 1.0, 1.0], "discovery": null}, "CeI": {"eigen_cent": [0.0033263299106205419, 0.0029798474928820831, 0.002693971115677006, 0.0027785102671959725, 0.0025416809429023531, 0.0021999624524285714, 0.0020678810796437973, 0.0018548612925771335, 0.0017211664676124248, 0.001712595882068452], "deg_cent": [0.0012312238364934746, 0.0009235315847801995, 0.0008654262224145391, 0.0008087810514153668, 0.0006615006615006615, 0.0005490626715820849, 0.0006132879045996593, 0.000710185239983429, 0.0006345177664974619, 0.0006232794889108191], "shortest_path": [3.048990645002462, 3.0710987996306556, 3.0914335160080761, 3.0783271719038816, 3.0921288859491636, 3.1010196078431371, 3.1094303624965929, 3.1113149485146172, 3.119018664410723, 3.119403760257609], "deg_neigh": [78.4, 90.6, 92.33333333333333, 107.0, 117.14285714285714, 128.14285714285714, 106.77777777777777, 86.5, 89.83333333333333, 90.83333333333333], "deg": [5, 5, 6, 7, 7, 7, 9, 12, 12, 12], "clus_coeff": [0.4, 0.4, 0.4666666666666667, 0.47619047619047616, 0.47619047619047616, 0.47619047619047616, 0.4444444444444444, 0.2878787878787879, 0.2878787878787879, 0.2878787878787879], "discovery": null}, "LaYbCd2": {"eigen_cent": [0.00095786958699799847, 0.00085383801474654361, 0.00072220092424905792, 0.00062917451161828954, 0.00057186543582545522, 0.00048530042682063632, 0.00044017340669975192, 0.0003877552021728808, 0.00035844633487717569, 0.00035609518927113442], "deg_cent": [0.0009849790691947797, 0.0007388252678241596, 0.0005769508149430262, 0.00046216060080878107, 0.000378000378000378, 0.0003137500980469056, 0.000272572402044293, 0.00023672841332780968, 0.00021150592216582064, 0.0002077598296369397], "shortest_path": [3.4411619891678975, 3.4699907663896585, 3.4991346985866745, 3.5258780036968576, 3.5391665879240293, 3.5509803921568626, 3.5662987189970021, 3.5770505385252691, 3.5866864061756463, 3.586527474810429], "deg_neigh": [33.75, 39.75, 44.25, 46.5, 48.5, 54.5, 56.0, 65.0, 72.25, 72.25], "deg": [4, 4, 4, 4, 4, 4, 4, 4, 4, 4], "clus_coeff": [0.6666666666666666, 0.6666666666666666, 0.6666666666666666, 0.6666666666666666, 0.6666666666666666, 0.6666666666666666, 0.6666666666666666, 0.6666666666666666, 0.6666666666666666, 0.6666666666666666], "discovery": null}, "LaGaAu2": {"eigen_cent": [0.00014532133715824724, 0.00013107165389760047, 0.00011397311759834728, 0.00010509040981455032, 9.7153795614479256e-05, 8.548544469825737e-05, 7.8610458031552811e-05, 6.9090804492947131e-05, 6.4265807375975099e-05, 6.4468513416823372e-05], "deg_cent": [0.0004924895345973898, 0.0003694126339120798, 0.0002884754074715131, 0.00023108030040439053, 0.000189000189000189, 0.0001568750490234528, 0.0001362862010221465, 0.00011836420666390484, 0.00010575296108291032, 0.00010387991481846985], "shortest_path": [3.8165928114229444, 3.8470914127423823, 3.8612633400634553, 3.8768484288354896, 3.8951148067655672, 3.904235294117647, 3.9115562823657672, 3.9138951355189961, 3.9145032517316132, 3.9144593331255844], "deg_neigh": [16.5, 18.0, 22.0, 25.5, 27.5, 29.5, 30.5, 34.0, 36.5, 37.5], "deg": [2, 2, 2, 2, 2, 2, 2, 2, 2, 2], "clus_coeff": [1.0, 1.0, 1.0, 1.0, 1.0, 1.0, 1.0, 1.0, 1.0, 1.0], "discovery": null}, "RbBiO3": {"eigen_cent": [0.0013526728767308948, 0.0012418577313964509, 0.0011160578865043616, 0.0015745320023722771, 0.0014888024667804075, 0.0017848982694098645, 0.001763273459086088, 0.0021129733208121379, 0.0020694409038746484, 0.0020653087050685891], "deg_cent": [0.0004924895345973898, 0.0003694126339120798, 0.0002884754074715131, 0.0003466204506065858, 0.0002835002835002835, 0.0003137500980469056, 0.0004088586030664395, 0.0004142747233236669, 0.00037013536379018613, 0.00036357970186464447], "shortest_path": [3.3013293943870017, 3.3268698060941828, 3.3413614075569655, 3.3395332717190387, 3.3586884626287441, 3.3623529411764705, 3.3619514854183703, 3.3512841756420877, 3.3543594353090467, 3.3556663550431081], "deg_neigh": [73.5, 86.0, 98.0, 114.0, 127.66666666666667, 146.0, 110.33333333333333, 140.71428571428572, 149.0, 150.57142857142858], "deg": [2, 2, 2, 3, 3, 4, 6, 7, 7, 7], "clus_coeff": [0, 0, 0, 0.3333333333333333, 0.3333333333333333, 0.3333333333333333, 0.3333333333333333, 0.3333333333333333, 0.3333333333333333, 0.3333333333333333], "discovery": null}, "Yb2CdPb": {"eigen_cent": [0.00014631980322951313, 0.00013738528416408125, 0.00012607133406260427, 0.00011200826208027755, 9.8666554666749373e-05, 9.2425682906399775e-05, 8.3042220312922821e-05, 8.0551650471213536e-05, 7.3487941866238684e-05, 7.3062748740531137e-05], "deg_cent": [0.0004924895345973898, 0.0003694126339120798, 0.00043271311120726956, 0.0003466204506065858, 0.0002835002835002835, 0.0003137500980469056, 0.000272572402044293, 0.00023672841332780968, 0.00021150592216582064, 0.0002077598296369397], "shortest_path": [3.8879862136878387, 3.9074792243767313, 3.9095760023074706, 3.9195933456561924, 3.9431163186242086, 3.879372549019608, 3.8971790678659035, 3.867380755118949, 3.8747422407867602, 3.8732730861119768], "deg_neigh": [19.0, 22.0, 20.0, 20.333333333333332, 21.333333333333332, 18.0, 18.0, 20.25, 20.5, 20.5], "deg": [2, 2, 3, 3, 3, 4, 4, 4, 4, 4], "clus_coeff": [1.0, 1.0, 0.6666666666666666, 0.6666666666666666, 0.6666666666666666, 0.5, 0.5, 0.5, 0.5, 0.5], "discovery": null}, "LiMg": {"eigen_cent": [0.013456486499456551, 0.012912482763473936, 0.013995440776446356, 0.012674845722316898, 0.012039883320076139, 0.010815864987547779, 0.010071045249683348, 0.0093426524451699997, 0.0087755806197083557, 0.0087344360966910319], "deg_cent": [0.004678650578675204, 0.004432951606944958, 0.004182893408336939, 0.0033506643558636625, 0.002835002835002835, 0.002510000784375245, 0.002180579216354344, 0.002130555719950287, 0.0019035532994923859, 0.0018698384667324573], "shortest_path": [2.8005908419497785, 2.8155124653739612, 2.8041534467839631, 2.8275184842883547, 2.842672210148351, 2.8581176470588234, 2.8708094848732624, 2.8769085098828264, 2.8857928409030826, 2.8865690246182609], "deg_neigh": [96.78947368421052, 94.375, 107.93103448275862, 119.65517241379311, 128.96666666666667, 134.3125, 140.875, 137.22222222222223, 143.83333333333334, 145.02777777777777], "deg": [19, 24, 29, 29, 30, 32, 32, 36, 36, 36], "clus_coeff": [0.2982456140350877, 0.25, 0.27586206896551724, 0.27586206896551724, 0.27816091954022987, 0.25806451612903225, 0.25806451612903225, 0.22857142857142856, 0.22857142857142856, 0.22857142857142856], "discovery": null}, "Pm3Ge": {"eigen_cent": [0, 0, 0, 0, 0, 0, 0, 0, 0, 0], "deg_cent": [0, 0, 0, 0, 0, 0, 0, 0, 0, 0], "shortest_path": [0, 0, 0, 0, 0, 0, 0, 0, 0, 0], "deg_neigh": [0, 0, 0, 0, 0, 0, 0, 0, 0, 0], "deg": [0, 0, 0, 0, 0, 0, 0, 0, 0, 0], "clus_coeff": [0, 0, 0, 0, 0, 0, 0, 0, 0, 0], "discovery": null}, "Sr2LiPt": {"eigen_cent": [0.001213526080030596, 0.0010983574747212611, 0.00097086181238739157, 0.00086113461417471223, 0.00078128458382612312, 0.00067788302617174414, 0.00062412834182331406, 0.00056150381224285065, 0.0005218223292896289, 0.00051980469909601872], "deg_cent": [0.0004924895345973898, 0.0003694126339120798, 0.0002884754074715131, 0.00023108030040439053, 0.000189000189000189, 0.0001568750490234528, 0.0001362862010221465, 0.00011836420666390484, 0.00010575296108291032, 0.00010387991481846985], "shortest_path": [3.3249630723781389, 3.3475530932594646, 3.3745312950677819, 3.3940619223659887, 3.4113200415761127, 3.4279215686274509, 3.4401062959934587, 3.4502899751449876, 3.4595780679955586, 3.4615664277552716], "deg_neigh": [82.0, 99.0, 119.0, 130.5, 139.0, 147.5, 156.5, 169.0, 182.0, 184.0], "deg": [2, 2, 2, 2, 2, 2, 2, 2, 2, 2], "clus_coeff": [0, 0, 0, 0, 0, 0, 0, 0, 0, 0], "discovery": null}, "Hf2TcRu": {"eigen_cent": [0.0019293428853859359, 0.0017756285684485962, 0.0015323058916717576, 0.001372123702668407, 0.0012442040137147798, 0.0010760471117455949, 0.00098703299977386514, 0.00089390214781665455, 0.00083107039815191383, 0.00082625924170076561], "deg_cent": [0.0007387343018960847, 0.0007388252678241596, 0.0005769508149430262, 0.00046216060080878107, 0.000378000378000378, 0.0003137500980469056, 0.000272572402044293, 0.00023672841332780968, 0.00021150592216582064, 0.0002077598296369397], "shortest_path": [3.1634662727720335, 3.1809787626962143, 3.2089702913181424, 3.2416820702402958, 3.2654256826986678, 3.2737254901960786, 3.2836603979285908, 3.2871937507397324, 3.2942420557288639, 3.2943284512309132], "deg_neigh": [73.66666666666667, 68.5, 75.25, 83.25, 85.75, 89.75, 91.25, 95.25, 100.0, 100.75], "deg": [3, 4, 4, 4, 4, 4, 4, 4, 4, 4], "clus_coeff": [0.6666666666666666, 0.6666666666666666, 0.6666666666666666, 0.6666666666666666, 0.6666666666666666, 0.6666666666666666, 0.6666666666666666, 0.6666666666666666, 0.6666666666666666, 0.6666666666666666], "discovery": null}, "Sr2BiAu": {"eigen_cent": [0, 0.00017512287577857829, 0.00014407245127964709, 0.00012640644994395831, 0.00011171037841675202, 0.00018881684455432637, 0.00021412483837223088, 0.00026655740708328218, 0.0002525442276940864, 0.00025194820827131815], "deg_cent": [0, 0.0001847063169560399, 0.00014423770373575654, 0.00011554015020219527, 9.45000945000945e-05, 0.0001568750490234528, 0.00020442930153321976, 0.00023672841332780968, 0.00021150592216582064, 0.0002077598296369397], "shortest_path": [0, 3.8389658356417358, 3.8583790020190367, 3.8821626617375231, 3.8993669091939904, 3.8919215686274509, 3.8440992095938946, 3.8436501361107824, 3.8469306825992704, 3.8478757660745817], "deg_neigh": [0, 26.0, 26.0, 31.0, 31.0, 31.5, 29.333333333333332, 33.75, 37.0, 37.75], "deg": [0, 1, 1, 1, 1, 2, 3, 4, 4, 4], "clus_coeff": [0, 0, 0, 0, 0, 0, 0.3333333333333333, 0.5, 0.5, 0.5], "discovery": null}, "GdMgAu2": {"eigen_cent": [0.00018265063713273263, 0.00026543687200882769, 0.00022516533337603667, 0.00023212349235166615, 0.00020789207303625697, 0.00017678194248175628, 0.00016262692937174414, 0.00014834948056940937, 0.00013646246441410386, 0.0001356075776976067], "deg_cent": [0.0004924895345973898, 0.0005541189508681197, 0.00043271311120726956, 0.00046216060080878107, 0.000378000378000378, 0.0003137500980469056, 0.000272572402044293, 0.0002959105166597621, 0.0002643824027072758, 0.0002596997870461746], "shortest_path": [3.7127031019202361, 3.6291782086795936, 3.6417652148831845, 3.6518022181146024, 3.683643579325333, 3.7013333333333334, 3.7140228945216682, 3.7182506805539117, 3.7273304076561096, 3.7281084449984419], "deg_neigh": [21.5, 23.666666666666668, 26.666666666666668, 27.25, 29.5, 30.75, 32.0, 28.8, 29.2, 29.2], "deg": [2, 3, 3, 4, 4, 4, 4, 5, 5, 5], "clus_coeff": [0, 0.6666666666666666, 0.6666666666666666, 0.5, 0.5, 0.5, 0.5, 0.5, 0.5, 0.5], "discovery": null}, "Y2TlCd": {"eigen_cent": [8.691270530752164e-05, 7.7184591879785253e-05, 6.5492960320878485e-05, 5.5773605830327666e-05, 5.5384162192554231e-05, 4.5795114140957636e-05, 4.1141161794708475e-05, 4.0625064197588439e-05, 3.8177528712830106e-05, 3.8063164518978754e-05], "deg_cent": [0.0007387343018960847, 0.0005541189508681197, 0.00043271311120726956, 0.0003466204506065858, 0.000378000378000378, 0.0003137500980469056, 0.000272572402044293, 0.00023672841332780968, 0.00021150592216582064, 0.0002077598296369397], "shortest_path": [4.0044313146233383, 4.0363804247460759, 4.0566772425728299, 4.0809842883548981, 4.0985542851743366, 4.1089411764705881, 4.1210139002452983, 4.1007811575334356, 4.1067519695447574, 4.1077698140646097], "deg_neigh": [9.666666666666666, 10.666666666666666, 11.666666666666666, 12.333333333333334, 11.75, 12.0, 12.0, 12.75, 14.0, 14.25], "deg": [3, 3, 3, 3, 4, 4, 4, 4, 4, 4], "clus_coeff": [0.6666666666666666, 0.6666666666666666, 0.6666666666666666, 0.6666666666666666, 0.6666666666666666, 0.6666666666666666, 0.6666666666666666, 0.6666666666666666, 0.6666666666666666, 0.6666666666666666], "discovery": null}, "Sc2GaCu": {"eigen_cent": [0.0016728385293939426, 0.0014949628764275834, 0.0016251262109426286, 0.0014676771719551592, 0.0013558150158430571, 0.0011488141017111226, 0.0010503826651269447, 0.00093420127089773172, 0.00086050987501527321, 0.00087984258027920894], "deg_cent": [0.0007387343018960847, 0.0005541189508681197, 0.0008654262224145391, 0.0008087810514153668, 0.0006615006615006615, 0.0005490626715820849, 0.0004770017035775128, 0.0004142747233236669, 0.00037013536379018613, 0.0004155196592738794], "shortest_path": [3.2176267848350566, 3.2511542012927053, 3.2515142774733197, 3.2763401109057302, 3.2934895587262591, 3.3140392156862744, 3.3319024257290817, 3.3409870990649781, 3.3541479405699781, 3.3546276098473045], "deg_neigh": [106.66666666666667, 120.66666666666667, 86.83333333333333, 81.14285714285714, 88.71428571428571, 93.42857142857143, 96.28571428571429, 100.28571428571429, 104.71428571428571, 96.875], "deg": [3, 3, 6, 7, 7, 7, 7, 7, 7, 8], "clus_coeff": [1.0, 1.0, 0.6666666666666666, 0.5714285714285714, 0.5714285714285714, 0.5714285714285714, 0.5714285714285714, 0.5714285714285714, 0.5714285714285714, 0.6785714285714286], "discovery": null}, "LiRu2W": {"eigen_cent": [0.0028772433030269159, 0.0025752069493432425, 0.0023048421384600976, 0.0020575141646670724, 0.0018888165536316069, 0.0016428707058203395, 0.0015136565930297797, 0.0013836695435153657, 0.0012904979173016041, 0.001287547952325328], "deg_cent": [0.0004924895345973898, 0.0003694126339120798, 0.0002884754074715131, 0.00023108030040439053, 0.000189000189000189, 0.0001568750490234528, 0.0001362862010221465, 0.00011836420666390484, 0.00010575296108291032, 0.00010387991481846985], "shortest_path": [3.0317577548005907, 3.0616805170821793, 3.0797519469281798, 3.1114833641404807, 3.1323821222715678, 3.1461960784313727, 3.1591714363586809, 3.1622085453899871, 3.1702003912652672, 3.1707697101900902], "deg_neigh": [234.0, 270.0, 315.5, 340.0, 373.5, 404.0, 419.0, 447.0, 478.0, 485.5], "deg": [2, 2, 2, 2, 2, 2, 2, 2, 2, 2], "clus_coeff": [1.0, 1.0, 1.0, 1.0, 1.0, 1.0, 1.0, 1.0, 1.0, 1.0], "discovery": null}, "Li3La3Te2O12": {"eigen_cent": [0.0045351042208729613, 0.0042760356298894523, 0.0041103484877064809, 0.0041568531357937116, 0.0041800643406363115, 0.0044957895217811027, 0.0045646840090076682, 0.0045316181366272116, 0.0050135009090132394, 0.0050221334152117433], "deg_cent": [0.0009849790691947797, 0.0007388252678241596, 0.0008654262224145391, 0.0008087810514153668, 0.000756000756000756, 0.0007059377206055377, 0.0006132879045996593, 0.0006510031366514766, 0.0006345177664974619, 0.0006232794889108191], "shortest_path": [2.8717380600689317, 2.9104339796860574, 2.9345255263916932, 2.9637245841035118, 2.9834640461116884, 2.9749019607843139, 2.9701553556827474, 2.9625991241567049, 2.9605033574789825, 2.9618780513140126], "deg_neigh": [256.0, 305.5, 249.5, 254.42857142857142, 260.75, 299.44444444444446, 351.0, 342.0, 378.3333333333333, 385.5833333333333], "deg": [4, 4, 6, 7, 8, 9, 9, 11, 12, 12], "clus_coeff": [0.6666666666666666, 0.6666666666666666, 0.4666666666666667, 0.5714285714285714, 0.5714285714285714, 0.5277777777777778, 0.5277777777777778, 0.4909090909090909, 0.5, 0.5], "discovery": null}, "SmPdO3": {"eigen_cent": [0.002533967508043532, 0.0023462156971793919, 0.0020897593294075777, 0.002002544271710773, 0.0019146847619943856, 0.001865971582024421, 0.0018338949656619304, 0.0017343463955225432, 0.0016990975920018099, 0.0016978048552331319], "deg_cent": [0.0007387343018960847, 0.0005541189508681197, 0.00043271311120726956, 0.0003466204506065858, 0.000378000378000378, 0.0003137500980469056, 0.000272572402044293, 0.00023672841332780968, 0.00021150592216582064, 0.0002077598296369397], "shortest_path": [3.0743476120137863, 3.1043397968605726, 3.1199884626478225, 3.142329020332717, 3.1567608428611926, 3.1564705882352939, 3.1590351594439903, 3.1609066161675936, 3.1647544017342568, 3.1663031058481352], "deg_neigh": [111.66666666666667, 129.66666666666666, 149.66666666666666, 174.0, 155.25, 189.0, 215.0, 238.0, 263.5, 267.0], "deg": [3, 3, 3, 3, 4, 4, 4, 4, 4, 4], "clus_coeff": [0.6666666666666666, 0.6666666666666666, 0.6666666666666666, 0.6666666666666666, 0.8333333333333334, 0.8333333333333334, 0.8333333333333334, 0.8333333333333334, 0.8333333333333334, 0.8333333333333334], "discovery": null}, "YMgAu2": {"eigen_cent": [0.00016361648947705513, 0.00015981675818145633, 0.00013600965455579873, 0.00015252080370475537, 0.00013465999815404924, 0.00011475321281876058, 0.0001050169714730131, 0.00011025350869183681, 0.0001022576504992516, 0.00010179788680061097], "deg_cent": [0.0007387343018960847, 0.0005541189508681197, 0.00043271311120726956, 0.00046216060080878107, 0.000378000378000378, 0.0003137500980469056, 0.000272572402044293, 0.00023672841332780968, 0.00021150592216582064, 0.0002077598296369397], "shortest_path": [3.7690792712949288, 3.7804247460757154, 3.7861263340063456, 3.7736829944547137, 3.7974109420769158, 3.8137254901960786, 3.824270918506405, 3.8102142265356846, 3.8182731454555068, 3.8185831515529243], "deg_neigh": [17.666666666666668, 22.666666666666668, 25.333333333333332, 26.0, 26.75, 28.25, 29.25, 31.25, 31.5, 31.75], "deg": [3, 3, 3, 4, 4, 4, 4, 4, 4, 4], "clus_coeff": [0.6666666666666666, 0.6666666666666666, 0.6666666666666666, 0.6666666666666666, 0.6666666666666666, 0.6666666666666666, 0.6666666666666666, 0.6666666666666666, 0.6666666666666666, 0.6666666666666666], "discovery": null}, "Hf2TcRh": {"eigen_cent": [0.0021320274256614725, 0.0018574641674923625, 0.001602365894054674, 0.0014309100616856016, 0.001296508798381453, 0.0011206476648370847, 0.0010277755471491616, 0.00092941429586240114, 0.00086407145979858506, 0.00085906106745185307], "deg_cent": [0.0012312238364934746, 0.0009235315847801995, 0.0007211885186787826, 0.0005777007510109763, 0.0004725004725004725, 0.00039218762255863204, 0.00034071550255536625, 0.0002959105166597621, 0.0002643824027072758, 0.0002596997870461746], "shortest_path": [3.1514032496307238, 3.1811634349030471, 3.2118546293625614, 3.243992606284658, 3.2710006614381557, 3.2791372549019608, 3.2892477514309078, 3.2927565392354126, 3.2997409189446412, 3.2998857380284616], "deg_neigh": [52.0, 57.6, 63.0, 68.4, 70.6, 74.0, 75.2, 78.4, 82.0, 82.6], "deg": [5, 5, 5, 5, 5, 5, 5, 5, 5, 5], "clus_coeff": [0.5, 0.5, 0.5, 0.5, 0.5, 0.5, 0.5, 0.5, 0.5, 0.5], "discovery": null}, "HoInPd2": {"eigen_cent": [0.00032926729691290247, 0.00029773702567209321, 0.00024844402650227646, 0.00022284288186699268, 0.00019949267105269657, 0.00017532628872376206, 0.00016280614604887787, 0.00014364171886439281, 0.00013269803120941726, 0.00013191816480949206], "deg_cent": [0.0007387343018960847, 0.0005541189508681197, 0.00043271311120726956, 0.0003466204506065858, 0.0002835002835002835, 0.00023531257353517923, 0.000272572402044293, 0.0002959105166597621, 0.0002643824027072758, 0.0002596997870461746], "shortest_path": [3.6090595765632694, 3.6282548476454295, 3.6460917219498126, 3.664163585951941, 3.683643579325333, 3.6992156862745098, 3.7107522485690922, 3.716238608119304, 3.7234177549833447, 3.72457671133271], "deg_neigh": [18.666666666666668, 24.0, 25.333333333333332, 28.0, 33.333333333333336, 35.666666666666664, 31.0, 28.8, 29.8, 30.4], "deg": [3, 3, 3, 3, 3, 3, 4, 5, 5, 5], "clus_coeff": [0.6666666666666666, 0.6666666666666666, 0.6666666666666666, 0.6666666666666666, 0.6666666666666666, 0.6666666666666666, 0.5, 0.5, 0.5, 0.5], "discovery": null}, "ZnRu2W": {"eigen_cent": [0.0030433787474584786, 0.0027551077231198662, 0.0024586453718551306, 0.0022311147584939983, 0.002051514461924391, 0.0018448403072327119, 0.0017178068735491006, 0.001587182196641229, 0.0015470498486816781, 0.0015448699130964031], "deg_cent": [0.0004924895345973898, 0.0003694126339120798, 0.0002884754074715131, 0.00023108030040439053, 0.000189000189000189, 0.0001568750490234528, 0.0001362862010221465, 0.00011836420666390484, 0.00015862944162436547, 0.00015581987222770477], "shortest_path": [3.037666174298375, 3.0590951061865188, 3.0747043553504469, 3.1023567467652495, 3.1089483133327036, 3.1187450980392155, 3.1282365767239031, 3.1303112794413539, 3.1334531803521388, 3.1339461929988572], "deg_neigh": [209.0, 248.5, 290.0, 331.0, 379.0, 424.5, 451.5, 491.0, 367.0, 374.0], "deg": [2, 2, 2, 2, 2, 2, 2, 2, 3, 3], "clus_coeff": [0, 0, 0, 0, 0, 0, 0, 0, 0.6666666666666666, 0.6666666666666666], "discovery": null}, "VMo": {"eigen_cent": [0.0062406317462072435, 0.0057122025494606649, 0.0050853812476923744, 0.0046025751571510329, 0.0042579766010094281, 0.003833793874408741, 0.0036128166467837195, 0.0032937445305672572, 0.0031352996846209773, 0.0031191541221216811], "deg_cent": [0.0014774686037921695, 0.0012929442186922792, 0.0010096639261502956, 0.0008087810514153668, 0.0006615006615006615, 0.0005490626715820849, 0.0004770017035775128, 0.0004142747233236669, 0.00037013536379018613, 0.00036357970186464447], "shortest_path": [2.8852781880846874, 2.9202216066481994, 2.9437554081338333, 2.9740064695009241, 2.9988661060190873, 3.0071372549019606, 3.0147860452439357, 3.0202390815481124, 3.026701210807381, 3.0272151241300511], "deg_neigh": [144.5, 141.42857142857142, 157.14285714285714, 169.85714285714286, 182.42857142857142, 200.14285714285714, 210.85714285714286, 224.42857142857142, 233.71428571428572, 235.85714285714286], "deg": [6, 7, 7, 7, 7, 7, 7, 7, 7, 7], "clus_coeff": [0.6666666666666666, 0.6190476190476191, 0.6190476190476191, 0.6190476190476191, 0.6190476190476191, 0.6190476190476191, 0.6190476190476191, 0.6190476190476191, 0.6190476190476191, 0.6190476190476191], "discovery": null}, "YThRu2": {"eigen_cent": [0.00087110100784193575, 0.00077545703565111825, 0.00065322886757994685, 0.00057914088785934671, 0.00052128637944179183, 0.00044116697024442934, 0.00040030581137886855, 0.00037192794801888836, 0.00034254015918347305, 0.00034056734738072234], "deg_cent": [0.0007387343018960847, 0.0005541189508681197, 0.00043271311120726956, 0.0003466204506065858, 0.0002835002835002835, 0.00023531257353517923, 0.00020442930153321976, 0.00017754630999585724, 0.00015862944162436547, 0.00015581987222770477], "shortest_path": [3.4153126538650911, 3.4472760849492152, 3.4816844534179405, 3.5048521256931608, 3.5233865633563264, 3.5357647058823529, 3.5515808122104118, 3.5626701384779262, 3.5737852270924759, 3.5753609639555419], "deg_neigh": [43.333333333333336, 49.0, 53.0, 58.666666666666664, 65.0, 70.0, 72.0, 74.66666666666667, 80.0, 80.33333333333333], "deg": [3, 3, 3, 3, 3, 3, 3, 3, 3, 3], "clus_coeff": [0.6666666666666666, 0.6666666666666666, 0.6666666666666666, 0.6666666666666666, 0.6666666666666666, 0.6666666666666666, 0.6666666666666666, 0.6666666666666666, 0.6666666666666666, 0.6666666666666666], "discovery": null}, "YbPtO3": {"eigen_cent": [0.0032578600787154955, 0.0031455573782835262, 0.0029239753366602245, 0.0028885824654449506, 0.002849750286626148, 0.0028322287454522815, 0.002913305206513932, 0.003545930418661883, 0.0035242525431306133, 0.0035345697573820876], "deg_cent": [0.0009849790691947797, 0.0007388252678241596, 0.0005769508149430262, 0.00046216060080878107, 0.000378000378000378, 0.0003137500980469056, 0.000272572402044293, 0.0002959105166597621, 0.0002643824027072758, 0.0002596997870461746], "shortest_path": [3.1420482520925654, 3.175623268698061, 3.2000288433804442, 3.2329020332717189, 3.2505905697817252, 3.2447058823529411, 3.2403924775143089, 3.0221919753817019, 3.0241104002537935, 3.0251376337384439], "deg_neigh": [200.0, 245.5, 293.75, 347.25, 409.25, 502.25, 587.75, 599.0, 671.6, 684.6], "deg": [4, 4, 4, 4, 4, 4, 4, 5, 5, 5], "clus_coeff": [0.5, 0.5, 0.5, 0.5, 0.5, 0.5, 0.5, 0.4, 0.4, 0.4], "discovery": null}, "Eu2SnHg": {"eigen_cent": [5.4733088471077943e-05, 4.8305436296124262e-05, 4.525387644172728e-05, 6.3265401983435591e-05, 5.5858086266557753e-05, 4.7205950899276982e-05, 4.2745989235781091e-05, 3.7189483484431059e-05, 3.4108645477718048e-05, 3.4048849246126008e-05], "deg_cent": [0.0007387343018960847, 0.0005541189508681197, 0.00043271311120726956, 0.0003466204506065858, 0.0002835002835002835, 0.0003137500980469056, 0.000272572402044293, 0.00023672841332780968, 0.00021150592216582064, 0.0002077598296369397], "shortest_path": [3.9335302806499262, 3.9425669436749771, 3.9443322757427168, 3.9383086876155269, 3.9484078238684681, 3.9570196078431374, 3.9628645407467973, 3.9677476624452597, 3.9727171786601807, 3.9713825698556144], "deg_neigh": [7.333333333333333, 8.0, 9.333333333333334, 14.0, 15.0, 13.25, 14.5, 15.25, 16.5, 17.0], "deg": [3, 3, 3, 3, 3, 4, 4, 4, 4, 4], "clus_coeff": [0.3333333333333333, 0.3333333333333333, 0.3333333333333333, 0.3333333333333333, 0.3333333333333333, 0.5, 0.5, 0.5, 0.5, 0.5], "discovery": null}, "ThSnPd2": {"eigen_cent": [0.00010405991772196416, 9.3812926893457158e-05, 8.2569321579826666e-05, 7.7119108295759897e-05, 7.0042126305183548e-05, 6.0965261448853415e-05, 5.7725801092813152e-05, 5.0917946494275907e-05, 4.764780402722235e-05, 4.7289125187069208e-05], "deg_cent": [0.0004924895345973898, 0.0003694126339120798, 0.0002884754074715131, 0.0003466204506065858, 0.0002835002835002835, 0.00023531257353517923, 0.00020442930153321976, 0.00017754630999585724, 0.00015862944162436547, 0.00015581987222770477], "shortest_path": [3.8215164943377649, 3.8382271468144045, 3.8536198442457454, 3.8737292051756009, 3.8836813757913635, 3.8905098039215686, 3.8969065140365222, 3.9021777725174576, 3.9081584095595621, 3.909005920847616], "deg_neigh": [20.5, 24.0, 28.5, 27.0, 30.666666666666668, 33.0, 36.0, 37.333333333333336, 38.666666666666664, 38.666666666666664], "deg": [2, 2, 2, 3, 3, 3, 3, 3, 3, 3], "clus_coeff": [1.0, 1.0, 1.0, 1.0, 1.0, 1.0, 1.0, 1.0, 1.0, 1.0], "discovery": null}, "YbPaRh2": {"eigen_cent": [0.00065372551108400841, 0.00063511425626596677, 0.0006049118936251335, 0.00052266621556366303, 0.0004650683682459014, 0.00038811303550282268, 0.00035041501884276098, 0.00031807569982333277, 0.00028982853683498169, 0.00028811151547132439], "deg_cent": [0.0002462447672986949, 0.0003694126339120798, 0.00043271311120726956, 0.0003466204506065858, 0.0002835002835002835, 0.00023531257353517923, 0.00020442930153321976, 0.00017754630999585724, 0.00015862944162436547, 0.00015581987222770477], "shortest_path": [3.5103397341211227, 3.4973222530009234, 3.4884626478223248, 3.5084334565619222, 3.5303789095719549, 3.5482352941176472, 3.5660261651676204, 3.5808379689904131, 3.5949875746840796, 3.5964474914303519], "deg_neigh": [82.0, 56.5, 52.666666666666664, 57.666666666666664, 60.0, 63.666666666666664, 65.0, 68.66666666666667, 69.33333333333333, 70.0], "deg": [1, 2, 3, 3, 3, 3, 3, 3, 3, 3], "clus_coeff": [0, 0, 0.6666666666666666, 0.6666666666666666, 0.6666666666666666, 0.6666666666666666, 0.6666666666666666, 0.6666666666666666, 0.6666666666666666, 0.6666666666666666], "discovery": null}, "Al3Cr": {"eigen_cent": [0.0036190757077464927, 0.0034376211854773731, 0.0031610106916280514, 0.0031877547724958374, 0.0029356150315195026, 0.0025598808170911153, 0.0026486402915384391, 0.0023557422972030765, 0.0021848409602098547, 0.0021737103479884702], "deg_cent": [0.0036936715094804235, 0.003140007388252678, 0.0025962786672436176, 0.00219526285384171, 0.0017955017955017954, 0.0014903129657228018, 0.001362862010221465, 0.0011836420666390484, 0.0010575296108291032, 0.0010387991481846984], "shortest_path": [3.0869030034465781, 3.112096029547553, 3.1243149697144506, 3.136899260628466, 3.1689502031560051, 3.1753725490196079, 3.1824066503134367, 3.1842821635696534, 3.1918786020197749, 3.1913888023267893], "deg_neigh": [43.4, 46.23529411764706, 52.77777777777778, 60.05263157894737, 64.36842105263158, 69.63157894736842, 75.65, 81.5, 85.15, 85.85], "deg": [15, 17, 18, 19, 19, 19, 20, 20, 20, 20], "clus_coeff": [0.34285714285714286, 0.34558823529411764, 0.37254901960784315, 0.3684210526315789, 0.3684210526315789, 0.3684210526315789, 0.3684210526315789, 0.3684210526315789, 0.3684210526315789, 0.3684210526315789], "discovery": null}, "RbMnO3": {"eigen_cent": [0.0055778404182453062, 0.0060743199528905129, 0.0055623544368890634, 0.0063073045106195888, 0.0063052729372690833, 0.0067631651574553316, 0.007496236395039795, 0.0073648437842273248, 0.007847232083967327, 0.0078224992546523583], "deg_cent": [0.0014774686037921695, 0.0014776505356483192, 0.0011539016298860523, 0.001270941652224148, 0.001134001134001134, 0.001333437916699349, 0.0012265758091993186, 0.0012428241699710008, 0.001321912013536379, 0.0012984989352308731], "shortest_path": [2.9433776464795667, 2.966759002770083, 2.9815402365157198, 3.0080868761552679, 3.0286308230180476, 3.0262745098039217, 3.0124693376941947, 3.0115398271984852, 3.0154391159519909, 3.0165160486132754], "deg_neigh": [131.5, 139.625, 167.0, 156.54545454545453, 165.16666666666666, 153.1764705882353, 183.72222222222223, 180.57142857142858, 173.28, 174.8], "deg": [6, 8, 8, 11, 12, 17, 18, 21, 25, 25], "clus_coeff": [0.5333333333333333, 0.5, 0.5, 0.5272727272727272, 0.5, 0.41911764705882354, 0.40522875816993464, 0.36666666666666664, 0.36666666666666664, 0.36666666666666664], "discovery": null}, "LiMgAg2": {"eigen_cent": [0.00015220703110841864, 0.00014603174586439954, 0.00014086223565717193, 0.00012071390185699233, 0.00010825404550665405, 9.2962003202656045e-05, 8.4649256084749904e-05, 7.6821552501251227e-05, 7.1598130610422368e-05, 7.1096557897207474e-05], "deg_cent": [0.0007387343018960847, 0.0005541189508681197, 0.00043271311120726956, 0.0003466204506065858, 0.0002835002835002835, 0.00023531257353517923, 0.00020442930153321976, 0.00017754630999585724, 0.00015862944162436547, 0.00015581987222770477], "shortest_path": [3.772772033481044, 3.7907663896583563, 3.7970868185751372, 3.8280961182994453, 3.8516488708305774, 3.8643921568627451, 3.8752384846007089, 3.8732394366197185, 3.8754824723734997, 3.8757660745819051], "deg_neigh": [20.333333333333332, 23.666666666666668, 30.0, 30.333333333333332, 31.666666666666668, 35.333333333333336, 35.666666666666664, 38.333333333333336, 39.0, 39.0], "deg": [3, 3, 3, 3, 3, 3, 3, 3, 3, 3], "clus_coeff": [0.6666666666666666, 0.6666666666666666, 0.6666666666666666, 0.6666666666666666, 0.6666666666666666, 0.6666666666666666, 0.6666666666666666, 0.6666666666666666, 0.6666666666666666, 0.6666666666666666], "discovery": null}, "TmGaRh2": {"eigen_cent": [0.0002547793268923783, 0.00022460267887417103, 0.00021249670858734966, 0.00041274372261367211, 0.00037409820317162228, 0.00031758994381005069, 0.00028972760148834284, 0.00030725255823423043, 0.0002834990744769598, 0.0002816893858931254], "deg_cent": [0.0004924895345973898, 0.0003694126339120798, 0.00043271311120726956, 0.0005777007510109763, 0.0004725004725004725, 0.00039218762255863204, 0.00034071550255536625, 0.0003550926199917145, 0.00031725888324873094, 0.00031163974445540954], "shortest_path": [3.6969473165928113, 3.7176361957525392, 3.6909431785405249, 3.5551062846580406, 3.5662855523008599, 3.583843137254902, 3.6013900245298447, 3.6037400875843293, 3.6162427959604506, 3.6166510854887295], "deg_neigh": [21.5, 25.5, 21.0, 29.4, 32.4, 33.6, 34.2, 40.833333333333336, 42.0, 42.5], "deg": [2, 2, 3, 5, 5, 5, 5, 6, 6, 6], "clus_coeff": [1.0, 1.0, 0.3333333333333333, 0.4, 0.4, 0.4, 0.4, 0.4, 0.4, 0.4], "discovery": null}, "Li4YOsO6": {"eigen_cent": [0.0043245803413693622, 0.0040237298598056236, 0.0036333306605756443, 0.0033504452306157479, 0.0032113903521182804, 0.0029466566860734148, 0.0027978392339767758, 0.0035202311530344917, 0.0033534843019096855, 0.0033420374085097394], "deg_cent": [0.0012312238364934746, 0.0009235315847801995, 0.0007211885186787826, 0.0005777007510109763, 0.0004725004725004725, 0.00039218762255863204, 0.00034071550255536625, 0.0003550926199917145, 0.00031725888324873094, 0.00031163974445540954], "shortest_path": [2.9908911866075827, 3.0145891043397968, 3.0289875973464091, 3.0529112754158967, 3.05811206652178, 3.0664313725490198, 3.0730444262741892, 3.0349745532015624, 3.0421403267593718, 3.0430040511062635], "deg_neigh": [119.6, 141.0, 165.0, 187.6, 214.2, 236.2, 247.8, 295.5, 312.3333333333333, 315.0], "deg": [5, 5, 5, 5, 5, 5, 5, 6, 6, 6], "clus_coeff": [0.8, 0.8, 0.8, 0.8, 0.8, 0.8, 0.8, 0.8, 0.8, 0.8], "discovery": null}, "Zr3Pb": {"eigen_cent": [0.00081470127285462532, 0.00071712544529448237, 0.00060563102726885214, 0.0008990406436043452, 0.00083148937640647493, 0.00073402457601989856, 0.00067800469624158875, 0.00060628422118871362, 0.00056028003416965227, 0.00055676292279063138], "deg_cent": [0.0009849790691947797, 0.0007388252678241596, 0.0005769508149430262, 0.0005777007510109763, 0.0004725004725004725, 0.00039218762255863204, 0.00034071550255536625, 0.0002959105166597621, 0.0002643824027072758, 0.0002596997870461746], "shortest_path": [3.4350073855243721, 3.4666666666666668, 3.4968272281511394, 3.2608595194085028, 3.2854578096947935, 3.2921568627450979, 3.3036931043881168, 3.3076103680908981, 3.3143869296251256, 3.3142204217305493], "deg_neigh": [34.0, 38.0, 41.0, 53.0, 57.4, 63.4, 66.6, 71.0, 73.0, 73.2], "deg": [4, 4, 4, 5, 5, 5, 5, 5, 5, 5], "clus_coeff": [0.5, 0.5, 0.5, 0.5, 0.5, 0.5, 0.5, 0.5, 0.5, 0.5], "discovery": null}, "CdAg3": {"eigen_cent": [0.0067052597630002575, 0.0063665825361579297, 0.0059173470238822433, 0.0054398790208685273, 0.0050880646131314057, 0.0045662355791618731, 0.0043738767813116513, 0.0040383717973345012, 0.0038354119778197804, 0.0038211327179276736], "deg_cent": [0.004432405811376508, 0.003694126339120798, 0.003028991778450887, 0.0024263431542461003, 0.002079002079002079, 0.001725625539257981, 0.0015672913117546847, 0.0013611883766349057, 0.0012161590524534687, 0.0011946190204124032], "shortest_path": [2.8732151649433777, 2.8903047091412741, 2.9058263628497261, 2.9228280961182995, 2.9420769158083719, 2.9491764705882355, 2.95291632597438, 2.9532489051958812, 2.9547929995241367, 2.9559572036979329], "deg_neigh": [61.77777777777778, 69.75, 79.71428571428571, 91.33333333333333, 96.5909090909091, 106.22727272727273, 112.1304347826087, 124.8695652173913, 135.2608695652174, 136.43478260869566], "deg": [18, 20, 21, 21, 22, 22, 23, 23, 23, 23], "clus_coeff": [0.1568627450980392, 0.18947368421052632, 0.19047619047619047, 0.19047619047619047, 0.1774891774891775, 0.1774891774891775, 0.17786561264822134, 0.17786561264822134, 0.17786561264822134, 0.17786561264822134], "discovery": null}, "Tm2RuPt": {"eigen_cent": [0.0015172285120140011, 0.0013984129613417546, 0.0012908801875632936, 0.0011797576623467773, 0.0010982847766573289, 0.00099581553759160116, 0.00092989350921439666, 0.00085317422662189296, 0.00080056792004762009, 0.00079966254586196915], "deg_cent": [0.0002462447672986949, 0.0001847063169560399, 0.0002884754074715131, 0.00023108030040439053, 0.000189000189000189, 0.0001568750490234528, 0.0001362862010221465, 0.00011836420666390484, 0.00010575296108291032, 0.00010387991481846985], "shortest_path": [3.1688823239783357, 3.1826408125577101, 3.1926737813671764, 3.2183456561922368, 3.2264953226873287, 3.2377254901960786, 3.2473426001635324, 3.2526926263463132, 3.2590810553587479, 3.2608289186662511], "deg_neigh": [224.0, 273.0, 173.5, 204.0, 240.5, 270.5, 290.0, 314.0, 330.5, 335.0], "deg": [1, 1, 2, 2, 2, 2, 2, 2, 2, 2], "clus_coeff": [0, 0, 0, 0, 0, 0, 0, 0, 0, 0], "discovery": null}, "HfBr3": {"eigen_cent": [0.0012131126551797333, 0.001093503320248603, 0.0009442130808299011, 0.00084853363091222291, 0.00079644006067370015, 0.00071701616960526495, 0.000683885933972643, 0.00063259058892140203, 0.00059629865009231764, 0.00059347690383091246], "deg_cent": [0.0004924895345973898, 0.0003694126339120798, 0.0002884754074715131, 0.00023108030040439053, 0.000189000189000189, 0.0001568750490234528, 0.0001362862010221465, 0.00017754630999585724, 0.00015862944162436547, 0.00015581987222770477], "shortest_path": [3.2673559822747413, 3.2980609418282549, 3.335592731468128, 3.3701478743068392, 3.3936501937068884, 3.3956078431372547, 3.4005859907331697, 3.4026512013256007, 3.4073917411304393, 3.4072919912745405], "deg_neigh": [92.0, 106.0, 115.5, 129.0, 142.0, 158.0, 169.0, 122.66666666666667, 130.66666666666666, 131.66666666666666], "deg": [2, 2, 2, 2, 2, 2, 2, 3, 3, 3], "clus_coeff": [0, 0, 0, 0, 0, 0, 0, 0.3333333333333333, 0.3333333333333333, 0.3333333333333333], "discovery": null}, "LiSmTl2": {"eigen_cent": [0.00013122260212169873, 0.00011539021715900283, 0.00030759467210070507, 0.00044547022212571762, 0.00039807627749159587, 0.00033378335439963191, 0.00030383817382841695, 0.00026286728220907454, 0.00024087402610260873, 0.00023936611242818376], "deg_cent": [0.0002462447672986949, 0.0001847063169560399, 0.00043271311120726956, 0.0005777007510109763, 0.0004725004725004725, 0.00039218762255863204, 0.00034071550255536625, 0.0002959105166597621, 0.0002643824027072758, 0.0002596997870461746], "shortest_path": [3.8424421467257508, 3.8653739612188365, 3.7965099509662532, 3.6535351201478745, 3.6743834451478787, 3.6948235294117646, 3.7084355410193512, 3.7196709669783408, 3.7284936287209858, 3.7295626882725665], "deg_neigh": [22.0, 23.0, 28.666666666666668, 24.0, 25.2, 25.2, 25.4, 25.8, 25.8, 25.8], "deg": [1, 1, 3, 5, 5, 5, 5, 5, 5, 5], "clus_coeff": [0, 0, 0.6666666666666666, 0.5, 0.5, 0.5, 0.5, 0.5, 0.5, 0.5], "discovery": null}, "Na2TiO3": {"eigen_cent": [0.017710809989495913, 0.016690638260360584, 0.015473707872520531, 0.014894819945384909, 0.014847495339964023, 0.014877004932989357, 0.015279293584913893, 0.014963464836818515, 0.014577918095143555, 0.014516184110338606], "deg_cent": [0.005909874415168678, 0.0049870705578130775, 0.004327131112072695, 0.0038128249566724438, 0.003402003402003402, 0.003294376029492509, 0.0030664395229982964, 0.0027223767532698114, 0.0025380710659898475, 0.0024931179556432763], "shortest_path": [2.6989167897587394, 2.7320406278855032, 2.7373810210556679, 2.7563539741219962, 2.7679296985731834, 2.7679215686274512, 2.7680566911965112, 2.7698544206414959, 2.7739121239359172, 2.7758907240054014], "deg_neigh": [106.83333333333333, 111.92592592592592, 121.43333333333334, 129.45454545454547, 140.38888888888889, 145.42857142857142, 157.11111111111111, 176.3695652173913, 183.625, 185.08333333333334], "deg": [24, 27, 30, 33, 36, 42, 45, 46, 48, 48], "clus_coeff": [0.2971014492753623, 0.245014245014245, 0.22528735632183908, 0.24431818181818182, 0.2873015873015873, 0.25203252032520324, 0.25353535353535356, 0.2570048309178744, 0.24911347517730498, 0.24911347517730498], "discovery": null}, "Li4CrBiO6": {"eigen_cent": [0.00083959694949372644, 0.0009518211448865814, 0.00084192114501661702, 0.00088721690274418574, 0.00095773390571740635, 0.00089819419569241458, 0.0008719317438973575, 0.0014788916645553281, 0.0014359650462813164, 0.0014334441310650192], "deg_cent": [0.0002462447672986949, 0.0005541189508681197, 0.00043271311120726956, 0.00046216060080878107, 0.000567000567000567, 0.00047062514707035846, 0.0004088586030664395, 0.00047345682665561937, 0.00042301184433164127, 0.0004155196592738794], "shortest_path": [3.3650910881339242, 3.3468144044321329, 3.360253821747909, 3.3658733826247689, 3.382972692053293, 3.3919999999999999, 3.3931588988825294, 3.3187359450822584, 3.3208903928514779, 3.3220110106990757], "deg_neigh": [87.0, 43.0, 48.0, 45.25, 41.333333333333336, 46.833333333333336, 56.333333333333336, 85.0, 90.125, 91.125], "deg": [1, 3, 3, 4, 6, 6, 6, 8, 8, 8], "clus_coeff": [0, 0.3333333333333333, 0.3333333333333333, 0.5, 0.5333333333333333, 0.5333333333333333, 0.5333333333333333, 0.6428571428571429, 0.6428571428571429, 0.6428571428571429], "discovery": null}, "VI3": {"eigen_cent": [0.0010090666776716804, 0.00091488124454897654, 0.00083167072393544356, 0.00080746347855160754, 0.00076399288114308288, 0.00069097469888459355, 0.00066568901508441832, 0.00060166471969410966, 0.00057208964751952684, 0.00057226448897934839], "deg_cent": [0.0004924895345973898, 0.0003694126339120798, 0.0002884754074715131, 0.0003466204506065858, 0.0002835002835002835, 0.00023531257353517923, 0.00020442930153321976, 0.00017754630999585724, 0.00015862944162436547, 0.00015581987222770477], "shortest_path": [3.3798621368783852, 3.4149584487534628, 3.4186616671473895, 3.4294131238447321, 3.4473211754700936, 3.4577254901960783, 3.4588443717634232, 3.4590484080956325, 3.4606355416909005, 3.4591773138049238], "deg_neigh": [78.5, 84.5, 96.5, 74.33333333333333, 83.66666666666667, 93.66666666666667, 104.33333333333333, 111.33333333333333, 119.0, 120.66666666666667], "deg": [2, 2, 2, 3, 3, 3, 3, 3, 3, 3], "clus_coeff": [1.0, 1.0, 1.0, 0.6666666666666666, 0.6666666666666666, 0.6666666666666666, 0.6666666666666666, 0.6666666666666666, 0.6666666666666666, 0.6666666666666666], "discovery": null}, "Li4CoTcO6": {"eigen_cent": [0.004381419091095815, 0.0040733167644647905, 0.0036852324971762482, 0.0034892888710243201, 0.0034622114105431257, 0.0036963047704674113, 0.0035890052561518095, 0.0034109929978553399, 0.0032778885442290031, 0.0032641858011495653], "deg_cent": [0.0014774686037921695, 0.0011082379017362395, 0.0008654262224145391, 0.0006932409012131716, 0.0006615006615006615, 0.0006275001960938112, 0.000545144804088586, 0.00047345682665561937, 0.00042301184433164127, 0.0004155196592738794], "shortest_path": [3.0142786804529789, 3.0406278855032318, 3.058407845399481, 3.0893022181146024, 3.100916564301238, 3.1032941176470588, 3.1083401471790677, 3.1127352349390462, 3.1182255591392165, 3.1202866936740419], "deg_neigh": [98.16666666666667, 114.0, 129.16666666666666, 144.0, 145.42857142857142, 164.125, 177.0, 199.25, 212.0, 213.375], "deg": [6, 6, 6, 6, 7, 8, 8, 8, 8, 8], "clus_coeff": [0.5333333333333333, 0.5333333333333333, 0.5333333333333333, 0.5333333333333333, 0.42857142857142855, 0.39285714285714285, 0.39285714285714285, 0.39285714285714285, 0.39285714285714285, 0.39285714285714285], "discovery": null}, "NaHoTl2": {"eigen_cent": [0.0003323290691747971, 0.00030008488457163805, 0.00025594382502482776, 0.00022838807265063773, 0.00023264605673006344, 0.00019709723763237903, 0.00018355083942325821, 0.00015925324529121861, 0.00014669668833283147, 0.00014643821305318461], "deg_cent": [0.0007387343018960847, 0.0005541189508681197, 0.00043271311120726956, 0.0003466204506065858, 0.000378000378000378, 0.0003137500980469056, 0.000272572402044293, 0.00023672841332780968, 0.00021150592216582064, 0.0002077598296369397], "shortest_path": [3.6787296898079762, 3.7036011080332409, 3.7340640323045862, 3.7625924214417745, 3.7622602286686195, 3.7719999999999998, 3.7839329517579721, 3.7906261095987692, 3.8011420715909692, 3.8019632284200684], "deg_neigh": [16.0, 18.0, 19.333333333333332, 21.666666666666668, 20.5, 20.5, 21.25, 21.25, 21.25, 21.75], "deg": [3, 3, 3, 3, 4, 4, 4, 4, 4, 4], "clus_coeff": [0.6666666666666666, 0.6666666666666666, 0.6666666666666666, 0.6666666666666666, 0.6666666666666666, 0.6666666666666666, 0.6666666666666666, 0.6666666666666666, 0.6666666666666666, 0.6666666666666666], "discovery": null}, "K2Na4Co2O5": {"eigen_cent": [0.001716931932366916, 0.0016069741504988817, 0.001544031614047782, 0.0014687521427324515, 0.0013884706072563996, 0.0013548044579280453, 0.0012793988047259174, 0.0012990431102275002, 0.0012144933368148268, 0.0012079711095369001], "deg_cent": [0.0002462447672986949, 0.0001847063169560399, 0.0002884754074715131, 0.00023108030040439053, 0.000189000189000189, 0.0003137500980469056, 0.000272572402044293, 0.0002959105166597621, 0.0002643824027072758, 0.0002596997870461746], "shortest_path": [3.1592811422944362, 3.1686057248384119, 3.1822901644072688, 3.2024029574861368, 3.2157233298686574, 3.2232941176470589, 3.2323521395475607, 3.2316250443839509, 3.2369798551261035, 3.2383920224368961], "deg_neigh": [290.0, 359.0, 225.0, 272.5, 318.5, 185.25, 196.25, 177.0, 183.6, 184.8], "deg": [1, 1, 2, 2, 2, 4, 4, 5, 5, 5], "clus_coeff": [0, 0, 1.0, 1.0, 1.0, 0.6666666666666666, 0.6666666666666666, 0.7, 0.7, 0.7], "discovery": null}, "PmMgRh2": {"eigen_cent": [0.00023722583118448613, 0.00021402043551936882, 0.00020298287947477267, 0.00017868235158858729, 0.00015967970155051684, 0.00024305467456258841, 0.00022415991721563396, 0.00019892757584134637, 0.00018484921614365601, 0.0001836582299802121], "deg_cent": [0.0002462447672986949, 0.0001847063169560399, 0.00014423770373575654, 0.00011554015020219527, 9.45000945000945e-05, 0.0001568750490234528, 0.0001362862010221465, 0.00011836420666390484, 0.00010575296108291032, 0.00010387991481846985], "shortest_path": [3.6282619399310683, 3.6507848568790395, 3.6475338909720221, 3.6724815157116453, 3.7017858830199377, 3.6968627450980391, 3.7044835104933225, 3.7050538525269263, 3.7126843969756251, 3.7145528201932065], "deg_neigh": [27.0, 31.0, 36.0, 37.0, 38.0, 36.5, 37.0, 42.5, 44.0, 44.0], "deg": [1, 1, 1, 1, 1, 2, 2, 2, 2, 2], "clus_coeff": [0, 0, 0, 0, 0, 1.0, 1.0, 1.0, 1.0, 1.0], "discovery": null}, "PmInCu2": {"eigen_cent": [0.0030319289651578461, 0.0029314835218091188, 0.0026584909124872892, 0.0025008787282554848, 0.0023286151173791416, 0.0021610770396450663, 0.0020862344113090538, 0.0019785811459069398, 0.0019000850773568346, 0.0018923556605423329], "deg_cent": [0.0002462447672986949, 0.0001847063169560399, 0.00014423770373575654, 0.00011554015020219527, 9.45000945000945e-05, 7.84375245117264e-05, 6.814310051107325e-05, 5.918210333195242e-05, 5.287648054145516e-05, 5.1939957409234925e-05], "shortest_path": [2.9401772525849337, 2.9564173591874421, 2.9763484280357657, 3.0015018484288354, 3.0215439856373427, 3.027921568627451, 3.03761242845462, 3.037045804237188, 3.0443610215195895, 3.0471590318894775], "deg_neigh": [659.0, 809.0, 938.0, 1053.0, 1160.0, 1318.0, 1453.0, 1669.0, 1791.0, 1803.0], "deg": [1, 1, 1, 1, 1, 1, 1, 1, 1, 1], "clus_coeff": [0, 0, 0, 0, 0, 0, 0, 0, 0, 0], "discovery": null}, "NbSnRu2": {"eigen_cent": [0.0015498664128299039, 0.0014895901751436967, 0.0013257681373946735, 0.0012084835873145316, 0.0011234286391053707, 0.0010183186062656163, 0.00099785008216649171, 0.00091323186087482512, 0.0008580209929155958, 0.00085713015911435581], "deg_cent": [0.0004924895345973898, 0.0007388252678241596, 0.0005769508149430262, 0.00046216060080878107, 0.000378000378000378, 0.0003137500980469056, 0.00034071550255536625, 0.0002959105166597621, 0.0002643824027072758, 0.0002596997870461746], "shortest_path": [3.1619891678975875, 3.1667590027700832, 3.183876550331699, 3.2114140480591495, 3.2204478881224605, 3.2316862745098041, 3.220291632597438, 3.226003077287253, 3.2333315708771746, 3.2343409161732626], "deg_neigh": [115.0, 75.0, 89.25, 103.5, 122.0, 137.5, 126.4, 136.6, 144.8, 147.8], "deg": [2, 4, 4, 4, 4, 4, 5, 5, 5, 5], "clus_coeff": [0, 0.3333333333333333, 0.3333333333333333, 0.3333333333333333, 0.3333333333333333, 0.3333333333333333, 0.4, 0.4, 0.4, 0.4], "discovery": null}, "DyHg3": {"eigen_cent": [0.0017813570848505423, 0.0016448295296397886, 0.0014366019339811414, 0.0013153720733588563, 0.0011944121496886065, 0.0010756808476881678, 0.0010198255746858922, 0.00093077128559615181, 0.00087115128777390293, 0.00086621866280186676], "deg_cent": [0.0009849790691947797, 0.0007388252678241596, 0.0005769508149430262, 0.00046216060080878107, 0.000378000378000378, 0.0003137500980469056, 0.000272572402044293, 0.00023672841332780968, 0.00021150592216582064, 0.0002077598296369397], "shortest_path": [3.1184145741014277, 3.1399815327793168, 3.159792327660802, 3.1896950092421443, 3.2124161390909949, 3.212627450980392, 3.2142273098937042, 3.2115634986388923, 3.2159361285888015, 3.2170458086631348], "deg_neigh": [67.5, 77.0, 84.0, 90.25, 96.0, 110.5, 118.75, 131.0, 134.0, 134.5], "deg": [4, 4, 4, 4, 4, 4, 4, 4, 4, 4], "clus_coeff": [0.5, 0.5, 0.5, 0.5, 0.5, 0.5, 0.5, 0.5, 0.5, 0.5], "discovery": null}, "Ti2CoIr": {"eigen_cent": [0.00047184199538917134, 0.00040849383171291659, 0.00035030409931518532, 0.00030303091209733394, 0.00026828798690870789, 0.00023230951850921751, 0.0002124262911454565, 0.00018655240316347489, 0.00017045696868577657, 0.000169768704026027], "deg_cent": [0.0009849790691947797, 0.0007388252678241596, 0.0005769508149430262, 0.00046216060080878107, 0.000378000378000378, 0.0003137500980469056, 0.000272572402044293, 0.00023672841332780968, 0.00021150592216582064, 0.0002077598296369397], "shortest_path": [3.6523879862136877, 3.6814404432132966, 3.7081049899048169, 3.736021256931608, 3.757252196919588, 3.7741176470588234, 3.7878849822840013, 3.7944135400639127, 3.8033098926664199, 3.8028980990962915], "deg_neigh": [21.5, 23.5, 25.0, 26.5, 27.0, 27.75, 28.25, 29.25, 29.75, 30.25], "deg": [4, 4, 4, 4, 4, 4, 4, 4, 4, 4], "clus_coeff": [0.6666666666666666, 0.6666666666666666, 0.6666666666666666, 0.6666666666666666, 0.6666666666666666, 0.6666666666666666, 0.6666666666666666, 0.6666666666666666, 0.6666666666666666, 0.6666666666666666], "discovery": null}, "PmAu3": {"eigen_cent": [0.013861969297825962, 0.013341621359127675, 0.011804414609615871, 0.010915773373903462, 0.010185113307839225, 0.0093591164934833278, 0.0089389578028810177, 0.0082697958615303054, 0.0078179165797983268, 0.0077861754795759894], "deg_cent": [0.006402363949766067, 0.0057258958256372365, 0.004615606519544209, 0.0038128249566724438, 0.003213003213003213, 0.0027453133579104245, 0.0025212947189097103, 0.0021897378232822395, 0.001956429780033841, 0.0019217784241416921], "shortest_path": [2.7343673067454457, 2.7577100646352726, 2.7696856071531584, 2.7858133086876156, 2.8010960975148822, 2.8032156862745099, 2.8056009811937859, 2.8060125458634158, 2.8112409453814835, 2.8127142411966344], "deg_neigh": [90.76923076923077, 97.87096774193549, 108.9375, 120.93939393939394, 131.1764705882353, 145.82857142857142, 151.48648648648648, 168.02702702702703, 180.13513513513513, 181.83783783783784], "deg": [26, 31, 32, 33, 34, 35, 37, 37, 37, 37], "clus_coeff": [0.31076923076923074, 0.2623655913978495, 0.25806451612903225, 0.2537878787878788, 0.2531194295900178, 0.2638655462184874, 0.24624624624624625, 0.24624624624624625, 0.24624624624624625, 0.24624624624624625], "discovery": null}, "Zn2RhAu": {"eigen_cent": [5.3767496430821813e-05, 5.2359740337040389e-05, 8.3566426544416249e-05, 7.6190253829093433e-05, 6.7695155238630051e-05, 5.7222803878807693e-05, 5.2828155656018805e-05, 0.00014831515883919935, 0.00013766207642810493, 0.00013684401820979777], "deg_cent": [0.0002462447672986949, 0.0001847063169560399, 0.0002884754074715131, 0.00023108030040439053, 0.000189000189000189, 0.0001568750490234528, 0.0001362862010221465, 0.00017754630999585724, 0.00015862944162436547, 0.00015581987222770477], "shortest_path": [3.9687346134908914, 3.9846722068328715, 3.9832708393423708, 4.0068160813308689, 4.0241897382594729, 4.0285490196078433, 4.0321613518669936, 3.7162977867203217, 3.7237349970919476, 3.7259270800872546], "deg_neigh": [13.0, 16.0, 22.5, 24.0, 24.0, 24.0, 24.0, 33.0, 36.666666666666664, 36.666666666666664], "deg": [1, 1, 2, 2, 2, 2, 2, 3, 3, 3], "clus_coeff": [0, 0, 1.0, 1.0, 1.0, 1.0, 1.0, 0.6666666666666666, 0.6666666666666666, 0.6666666666666666], "discovery": null}, "NaCd2Pt": {"eigen_cent": [0.00026397925274602161, 0.00023029047512814667, 0.0002489078161827191, 0.00023384846426699146, 0.00027227175191940205, 0.00024244364104522435, 0.00022594521639006702, 0.00020579830477179321, 0.00019346696411966477, 0.00019240047041416228], "deg_cent": [0.0002462447672986949, 0.0001847063169560399, 0.0002884754074715131, 0.00023108030040439053, 0.0002835002835002835, 0.00023531257353517923, 0.00020442930153321976, 0.00017754630999585724, 0.00015862944162436547, 0.00015581987222770477], "shortest_path": [3.6883308714918761, 3.7087719298245614, 3.6753677531006632, 3.7003234750462108, 3.6761787772843237, 3.6830588235294117, 3.6941946034341782, 3.6984258492129247, 3.7054935758473007, 3.7065544821855201], "deg_neigh": [23.0, 24.0, 26.5, 28.5, 25.0, 26.333333333333332, 26.666666666666668, 27.666666666666668, 28.333333333333332, 29.0], "deg": [1, 1, 2, 2, 3, 3, 3, 3, 3, 3], "clus_coeff": [0, 0, 0, 0, 0.3333333333333333, 0.3333333333333333, 0.3333333333333333, 0.3333333333333333, 0.3333333333333333, 0.3333333333333333], "discovery": null}, "CaGdRh2": {"eigen_cent": [0.0011076183531437461, 0.0011654035106070982, 0.0010100634927550196, 0.00089892090882634122, 0.00081694671485132715, 0.00070345324131162817, 0.00064647168245166367, 0.00056961017184275727, 0.00052532419195097278, 0.00052216953163456163], "deg_cent": [0.0007387343018960847, 0.0007388252678241596, 0.0005769508149430262, 0.00046216060080878107, 0.000378000378000378, 0.0003137500980469056, 0.000272572402044293, 0.00023672841332780968, 0.00021150592216582064, 0.0002077598296369397], "shortest_path": [3.3756770064007879, 3.337950138504155, 3.3668877992500721, 3.3844731977818854, 3.403288292544647, 3.4210196078431374, 3.4360861270100846, 3.4499940821398982, 3.4615343943319412, 3.463176482808767], "deg_neigh": [49.333333333333336, 52.5, 60.75, 67.25, 73.0, 78.5, 82.5, 86.5, 90.25, 90.75], "deg": [3, 4, 4, 4, 4, 4, 4, 4, 4, 4], "clus_coeff": [0.6666666666666666, 0.6666666666666666, 0.6666666666666666, 0.6666666666666666, 0.6666666666666666, 0.6666666666666666, 0.6666666666666666, 0.6666666666666666, 0.6666666666666666, 0.6666666666666666], "discovery": null}, "MgSc2Tc": {"eigen_cent": [0.00161182792038617, 0.0014365119542680824, 0.0012711926982025624, 0.0011426328604877919, 0.0010548687507929287, 0.00089799875589859079, 0.00082099715584719568, 0.00072168401255581988, 0.00066368721896202954, 0.00066140889857951185], "deg_cent": [0.0007387343018960847, 0.0005541189508681197, 0.00043271311120726956, 0.0003466204506065858, 0.0002835002835002835, 0.00023531257353517923, 0.00020442930153321976, 0.00017754630999585724, 0.00015862944162436547, 0.00015581987222770477], "shortest_path": [3.2784342688330872, 3.3017543859649123, 3.3272281511393134, 3.3485443622920519, 3.3745629783615234, 3.3898039215686273, 3.408353774870537, 3.4236004260859274, 3.437318246708613, 3.4362210449776671], "deg_neigh": [95.33333333333333, 109.66666666666667, 130.33333333333334, 141.66666666666666, 153.66666666666666, 168.66666666666666, 179.66666666666666, 195.66666666666666, 203.0, 213.66666666666666], "deg": [3, 3, 3, 3, 3, 3, 3, 3, 3, 3], "clus_coeff": [0, 0, 0, 0, 0, 0, 0, 0, 0, 0], "discovery": null}, "PaSiTc2": {"eigen_cent": [0.0011445004433896398, 0.001008107010380115, 0.00089568492359326523, 0.00080514807650535055, 0.00072206587501248167, 0.000631073031779399, 0.00058229708377613616, 0.00052692546110166816, 0.00049303074763472994, 0.00049039122455742947], "deg_cent": [0.0002462447672986949, 0.0001847063169560399, 0.00014423770373575654, 0.00011554015020219527, 9.45000945000945e-05, 7.84375245117264e-05, 6.814310051107325e-05, 5.918210333195242e-05, 5.287648054145516e-05, 5.1939957409234925e-05], "shortest_path": [3.2289512555391431, 3.2579870729455216, 3.282665128353043, 3.3188539741219962, 3.3447037701974867, 3.3512156862745099, 3.3601798855273914, 3.3631198958456623, 3.3685824565113944, 3.3701049132647762], "deg_neigh": [130.0, 141.0, 159.0, 169.0, 173.0, 183.0, 186.0, 191.0, 199.0, 202.0], "deg": [1, 1, 1, 1, 1, 1, 1, 1, 1, 1], "clus_coeff": [0, 0, 0, 0, 0, 0, 0, 0, 0, 0], "discovery": null}, "AcPb3": {"eigen_cent": [0.0041054375366674353, 0.003851186626853098, 0.0034362947375670468, 0.003170908242093518, 0.0029319014314473611, 0.0026409220710431791, 0.0025049660339431725, 0.0022963582231109972, 0.0021751702080985576, 0.002166103254667145], "deg_cent": [0.0009849790691947797, 0.0007388252678241596, 0.0005769508149430262, 0.00046216060080878107, 0.000378000378000378, 0.0003137500980469056, 0.000272572402044293, 0.00023672841332780968, 0.00021150592216582064, 0.0002077598296369397], "shortest_path": [2.9670113244707039, 2.9918744228993535, 3.002307470435535, 3.0246072088724585, 3.0433714447699138, 3.0512156862745097, 3.0577814118288362, 3.055036098946621, 3.0595886427325119, 3.0621169627090477], "deg_neigh": [163.75, 195.25, 229.25, 254.0, 272.75, 298.75, 325.75, 366.0, 388.0, 391.0], "deg": [4, 4, 4, 4, 4, 4, 4, 4, 4, 4], "clus_coeff": [0.5, 0.5, 0.5, 0.5, 0.5, 0.5, 0.5, 0.5, 0.5, 0.5], "discovery": null}, "ScGaRh2": {"eigen_cent": [0.0015936881429333685, 0.0014153792620373712, 0.0016657177220219606, 0.0016613452478360595, 0.0018968426276934371, 0.0016609747348935017, 0.0015789676223100998, 0.0014812387281222127, 0.0013854872144317685, 0.0013783401000359561], "deg_cent": [0.0007387343018960847, 0.0005541189508681197, 0.0010096639261502956, 0.0009243212016175621, 0.0008505008505008505, 0.0007059377206055377, 0.0006814310051107325, 0.000710185239983429, 0.0006345177664974619, 0.0006232794889108191], "shortest_path": [3.1991629739044805, 3.2241920590951061, 3.2245457167580041, 3.2237754158964882, 3.2033449872436925, 3.2123921568627449, 3.2215181248296538, 3.2225115398271984, 3.2286786866176702, 3.2287836293757142], "deg_neigh": [66.66666666666667, 77.33333333333333, 50.857142857142854, 56.75, 67.33333333333333, 70.77777777777777, 70.0, 69.66666666666667, 72.75, 73.25], "deg": [3, 3, 7, 8, 9, 9, 10, 12, 12, 12], "clus_coeff": [0.6666666666666666, 0.6666666666666666, 0.2857142857142857, 0.25, 0.3611111111111111, 0.3611111111111111, 0.35555555555555557, 0.3787878787878788, 0.3787878787878788, 0.3787878787878788], "discovery": null}, "TiCrO3": {"eigen_cent": [0.0030852093656855649, 0.0033772169864215843, 0.0036241190958904183, 0.0032966106594514402, 0.0030827814210051831, 0.002753965872606505, 0.0026042640888139764, 0.0024070872339704607, 0.002260962158254623, 0.0022468646965241213], "deg_cent": [0.0007387343018960847, 0.0009235315847801995, 0.0008654262224145391, 0.0006932409012131716, 0.0006615006615006615, 0.0005490626715820849, 0.0004770017035775128, 0.00047345682665561937, 0.00042301184433164127, 0.0004155196592738794], "shortest_path": [3.0371738060068934, 3.0616805170821793, 3.0517738678973174, 3.0827171903881703, 3.1021449494472266, 3.1080000000000001, 3.1106568547288092, 3.1093028760800094, 3.1141542854121504, 3.115248779474395], "deg_neigh": [141.66666666666666, 110.4, 120.66666666666667, 128.66666666666666, 121.42857142857143, 133.57142857142858, 142.14285714285714, 137.5, 142.375, 142.5], "deg": [3, 5, 6, 6, 7, 7, 7, 8, 8, 8], "clus_coeff": [1.0, 0.7, 0.6666666666666666, 0.6666666666666666, 0.6666666666666666, 0.6666666666666666, 0.6666666666666666, 0.7142857142857143, 0.7142857142857143, 0.7142857142857143], "discovery": null}, "LiHo2Rh": {"eigen_cent": [0.0019982502925098922, 0.001786751283529991, 0.0015822644061461093, 0.001469993550867075, 0.0013570504750547098, 0.0011507710022200337, 0.001049372938365967, 0.0009298792986121799, 0.00085641658108204807, 0.00085302978834127523], "deg_cent": [0.0004924895345973898, 0.0003694126339120798, 0.0002884754074715131, 0.0003466204506065858, 0.0002835002835002835, 0.00023531257353517923, 0.00020442930153321976, 0.00017754630999585724, 0.00015862944162436547, 0.00015581987222770477], "shortest_path": [3.2284588872476614, 3.2598337950138503, 3.2846841649841361, 3.3067236598890943, 3.319663611452329, 3.3407843137254902, 3.3601798855273914, 3.3719966859983428, 3.3848675514196582, 3.386880648177002], "deg_neigh": [180.0, 207.0, 245.5, 182.33333333333334, 199.33333333333334, 212.0, 217.66666666666666, 228.0, 241.0, 243.66666666666666], "deg": [2, 2, 2, 3, 3, 3, 3, 3, 3, 3], "clus_coeff": [1.0, 1.0, 1.0, 1.0, 1.0, 1.0, 1.0, 1.0, 1.0, 1.0], "discovery": null}, "NaNdAu2": {"eigen_cent": [0, 0.00018296347711931296, 0.00015510669866440865, 0.00013811447372590751, 0.00012544185412041427, 0.00027499996327837991, 0.0002542237524796298, 0.00022528456069996161, 0.00020738514224342139, 0.00020595412279547008], "deg_cent": [0, 0.0001847063169560399, 0.00014423770373575654, 0.00011554015020219527, 9.45000945000945e-05, 0.00023531257353517923, 0.00020442930153321976, 0.00017754630999585724, 0.00015862944162436547, 0.00015581987222770477], "shortest_path": [0, 3.7479224376731302, 3.7656475338909718, 3.7828096118299444, 3.8031749031465556, 3.6523921568627449, 3.6601253747615154, 3.6677713338856668, 3.676095807116798, 3.677833177521554], "deg_neigh": [0, 26.0, 29.0, 32.0, 35.0, 40.666666666666664, 42.666666666666664, 44.666666666666664, 45.0, 45.666666666666664], "deg": [0, 1, 1, 1, 1, 3, 3, 3, 3, 3], "clus_coeff": [0, 0, 0, 0, 0, 1.0, 1.0, 1.0, 1.0, 1.0], "discovery": null}, "Li2TlPd": {"eigen_cent": [0.0002575657265770286, 0.00023138317831013303, 0.00039607780845657208, 0.00034773929410837796, 0.00034649577137002525, 0.00029153260233485929, 0.00026762251629627095, 0.00023299867098862368, 0.00021372357835492312, 0.00021223153083692187], "deg_cent": [0.0004924895345973898, 0.0003694126339120798, 0.0005769508149430262, 0.00046216060080878107, 0.0004725004725004725, 0.00039218762255863204, 0.00034071550255536625, 0.0002959105166597621, 0.0002643824027072758, 0.0002596997870461746], "shortest_path": [3.6563269325455439, 3.6722068328716526, 3.6468128064609173, 3.6727125693160811, 3.6876122082585279, 3.7064313725490194, 3.7174979558462797, 3.7247603266658778, 3.7348913445778038, 3.7371455282019319], "deg_neigh": [22.0, 24.0, 27.25, 28.5, 26.2, 26.2, 26.8, 27.8, 27.8, 27.8], "deg": [2, 2, 4, 4, 5, 5, 5, 5, 5, 5], "clus_coeff": [0, 0, 0.5, 0.5, 0.5, 0.5, 0.5, 0.5, 0.5, 0.5], "discovery": null}, "Sc2CdIn": {"eigen_cent": [0.00013472392386574072, 0.00011793277312868689, 9.8505372878556285e-05, 9.7085732093687521e-05, 8.5648177697783372e-05, 7.0857103637969926e-05, 6.503176013494168e-05, 5.605628868332582e-05, 5.1514590716033606e-05, 5.1119754299287625e-05], "deg_cent": [0.0004924895345973898, 0.0003694126339120798, 0.0002884754074715131, 0.0003466204506065858, 0.0002835002835002835, 0.00023531257353517923, 0.00020442930153321976, 0.00017754630999585724, 0.00015862944162436547, 0.00015581987222770477], "shortest_path": [3.8921713441654355, 3.9187442289935364, 3.9355350447072395, 3.9498613678373382, 3.9712746858168759, 3.9779607843137255, 3.9837149086944672, 3.9861522073618181, 3.9921746946544703, 3.9917419756933623], "deg_neigh": [12.0, 13.0, 14.0, 14.0, 14.0, 14.0, 14.666666666666666, 16.0, 16.0, 16.0], "deg": [2, 2, 2, 3, 3, 3, 3, 3, 3, 3], "clus_coeff": [1.0, 1.0, 1.0, 0.6666666666666666, 0.6666666666666666, 0.6666666666666666, 0.6666666666666666, 0.6666666666666666, 0.6666666666666666, 0.6666666666666666], "discovery": null}, "LiHo2Os": {"eigen_cent": [0.0047676309765163427, 0.0043260733993586899, 0.0038836846639919687, 0.0035235152717057873, 0.0032758987255861135, 0.0029089062771671661, 0.0027208384490546226, 0.002461790182651853, 0.0023228605660882604, 0.0023160327943557157], "deg_cent": [0.0009849790691947797, 0.0007388252678241596, 0.0005769508149430262, 0.00046216060080878107, 0.000378000378000378, 0.0003137500980469056, 0.000272572402044293, 0.00023672841332780968, 0.00021150592216582064, 0.0002077598296369397], "shortest_path": [2.9305760709010338, 2.9573407202216067, 2.9728872223824632, 2.9944547134935307, 3.0073703108759333, 3.0186666666666668, 3.0263695829926411, 3.0297668363119894, 3.0357954845873207, 3.0362002700737509], "deg_neigh": [175.25, 201.75, 240.5, 266.75, 292.75, 315.5, 330.5, 354.5, 374.75, 379.25], "deg": [4, 4, 4, 4, 4, 4, 4, 4, 4, 4], "clus_coeff": [0.8333333333333334, 0.8333333333333334, 0.8333333333333334, 0.8333333333333334, 0.8333333333333334, 0.8333333333333334, 0.8333333333333334, 0.8333333333333334, 0.8333333333333334, 0.8333333333333334], "discovery": null}, "EuNbO3": {"eigen_cent": [0.0045782608131610105, 0.0041468554251964714, 0.0039236471898047281, 0.0049982395225367611, 0.0046635365070707337, 0.0042205201929965937, 0.0039916699891238269, 0.0036354683784899033, 0.0035226944336653717, 0.0035076480734344793], "deg_cent": [0.0012312238364934746, 0.0011082379017362395, 0.0010096639261502956, 0.0010398613518197574, 0.0008505008505008505, 0.0007059377206055377, 0.0006132879045996593, 0.0005326389299875718, 0.0005287648054145516, 0.0005193995740923492], "shortest_path": [2.9857213195470211, 3.0101569713758081, 3.0325930199019324, 2.9997689463955637, 3.0138902012661815, 3.0212549019607842, 3.0256200599618426, 3.0305953367262397, 3.0338391582509385, 3.034382465981095], "deg_neigh": [131.0, 122.33333333333333, 125.0, 137.77777777777777, 149.33333333333334, 165.66666666666666, 174.77777777777777, 185.77777777777777, 183.8, 185.4], "deg": [5, 6, 7, 9, 9, 9, 9, 9, 10, 10], "clus_coeff": [0.7, 0.6, 0.7142857142857143, 0.7222222222222222, 0.7222222222222222, 0.7222222222222222, 0.7222222222222222, 0.7222222222222222, 0.6888888888888889, 0.6888888888888889], "discovery": null}, "Pm2IrAu": {"eigen_cent": [0, 0, 0, 0, 0, 0, 0, 0, 0, 0], "deg_cent": [0, 0, 0, 0, 0, 0, 0, 0, 0, 0], "shortest_path": [0, 0, 0, 0, 0, 0, 0, 0, 0, 0], "deg_neigh": [0, 0, 0, 0, 0, 0, 0, 0, 0, 0], "deg": [0, 0, 0, 0, 0, 0, 0, 0, 0, 0], "clus_coeff": [0, 0, 0, 0, 0, 0, 0, 0, 0, 0], "discovery": null}, "CaInHg2": {"eigen_cent": [0.0032602303185484435, 0.0029630790513784739, 0.002621763893343038, 0.0024014390731611386, 0.0022246519132446429, 0.0020200868212387861, 0.0019213942572281746, 0.0017705326619753079, 0.0016691701551172148, 0.0016620046934413895], "deg_cent": [0.0009849790691947797, 0.0007388252678241596, 0.0005769508149430262, 0.00046216060080878107, 0.000378000378000378, 0.0003137500980469056, 0.000272572402044293, 0.00023672841332780968, 0.00021150592216582064, 0.0002077598296369397], "shortest_path": [3.0317577548005907, 3.0626038781163434, 3.0837900201903663, 3.1095194085027726, 3.1239724085797977, 3.1227450980392155, 3.1216952848187516, 3.1148064859746714, 3.1167450959657379, 3.1174820816453725], "deg_neigh": [121.0, 136.75, 152.0, 165.0, 182.0, 210.5, 231.0, 256.0, 270.5, 272.75], "deg": [4, 4, 4, 4, 4, 4, 4, 4, 4, 4], "clus_coeff": [0.3333333333333333, 0.3333333333333333, 0.3333333333333333, 0.3333333333333333, 0.3333333333333333, 0.3333333333333333, 0.3333333333333333, 0.3333333333333333, 0.3333333333333333, 0.3333333333333333], "discovery": null}, "TiRe2Mo": {"eigen_cent": [0.00177329319316648, 0.0015655686129189997, 0.0013910491350814403, 0.0012533629508380483, 0.0011545325335945069, 0.0010261258471341791, 0.00095875209566461457, 0.0008905312993930201, 0.00084597649809705115, 0.00084311192363053795], "deg_cent": [0.0007387343018960847, 0.0005541189508681197, 0.00043271311120726956, 0.0003466204506065858, 0.0002835002835002835, 0.00023531257353517923, 0.00020442930153321976, 0.00017754630999585724, 0.00015862944162436547, 0.00015581987222770477], "shortest_path": [3.152141802067947, 3.1850415512465373, 3.2177675223536197, 3.2584334565619222, 3.2860247566852498, 3.2897254901960786, 3.2934041973289725, 3.2875488223458396, 3.2913868767514409, 3.2923028980990963], "deg_neigh": [86.66666666666667, 97.0, 107.33333333333333, 122.0, 132.66666666666666, 143.33333333333334, 150.0, 164.33333333333334, 173.33333333333334, 175.0], "deg": [3, 3, 3, 3, 3, 3, 3, 3, 3, 3], "clus_coeff": [0.6666666666666666, 0.6666666666666666, 0.6666666666666666, 0.6666666666666666, 0.6666666666666666, 0.6666666666666666, 0.6666666666666666, 0.6666666666666666, 0.6666666666666666, 0.6666666666666666], "discovery": null}, "CeHg3": {"eigen_cent": [0.0045134697670648014, 0.0043732885254669594, 0.0038520296110397308, 0.0035326996497065388, 0.0033815423870320735, 0.0030405432714083283, 0.0029484795374271422, 0.0027312098506360092, 0.0025735077977211678, 0.0025622710770042334], "deg_cent": [0.002462447672986949, 0.002216475803472479, 0.0017308524448290783, 0.0013864818024263432, 0.001323001323001323, 0.0011765628676758961, 0.001090289608177172, 0.001006095756643191, 0.0008989001692047377,
[truncated: 3,116,497 more chars]
