# Supplementary material for: Network analysis of synthesizable materials discovery
Source: Nat Commun. 2019 May 1;10:2018. doi: 10.1038/s41467-019-10030-5 (PMC6494829; doi:10.1038/s41467-019-10030-5)
Supplement: Supplementary file 3 — Supplementary Data 1 [file 41467_2019_10030_MOESM3_ESM.zip › data/NetworkParams_ExistingMaterials_v1.1.json]

{"Mn3TeO6": {"eigen_cent": [0.0010271109417833671, 0.0010523943628787723, 0.0010192022881589963, 0.0008949282823522324, 0.0008094195149326253, 0.0007873440087916618, 0.002112823908613674, 0.0021499478460650337, 0.002448689325674052, 0.00237877682472468, 0.0023271286260463145, 0.002369266379091099, 0.0022449947970359907, 0.002245706399356008, 0.002252252329378033], "deg_cent": [0.001644736842105263, 0.0012804097311139564, 0.0009165902841429881, 0.0006238303181534623, 0.0003679175864606328, 0.0002462447672986949, 0.0009235315847801995, 0.0010096639261502956, 0.0010398613518197574, 0.0008505008505008505, 0.0007843752451172641, 0.0007495741056218058, 0.0006510031366514766, 0.0005816720427264555, 0.0006233118637024725], "discovery_prec": 2006, "clus_coeff": [0, 0, 0, 0, 0, 0, 0.4, 0.47619047619047616, 0.4722222222222222, 0.4722222222222222, 0.4666666666666667, 0.509090909090909, 0.509090909090909, 0.509090909090909, 0.5151515151515151], "deg_neigh": [38.0, 44.0, 53.0, 65.0, 85.0, 115.0, 80.8, 75.0, 75.55555555555556, 84.88888888888889, 90.5, 95.72727272727273, 111.36363636363636, 124.54545454545455, 116.08333333333333], "discovery": 2010, "shortest_path": [3.1264367816091956, 3.159846547314578, 3.207875457875458, 3.263715710723192, 3.366678926075763, 3.411127523387494, 3.357894736842105, 3.369339486587828, 3.3817005545286505, 3.405839554001701, 3.4062745098039215, 3.4009266830198963, 3.3847792638182033, 3.3867914551607443, 3.3889264010803513], "deg": [1, 1, 1, 1, 1, 1, 5, 7, 9, 9, 10, 11, 11, 11, 12]}, "Ti3Sb": {"eigen_cent": [0.003992525215891229, 0.0037206641204071654, 0.00587953536688776, 0.005533623099174719, 0.006191951306096454, 0.007264334424119568, 0.007138526138179376, 0.006311369737945257, 0.005659767503702626, 0.005175301569492234, 0.0045675592559545905, 0.004244039481379819, 0.003793558551698845, 0.0035266127561517473, 0.0035114007034101717], "deg_cent": [0.004934210526315789, 0.0038412291933418692, 0.01008249312557287, 0.008109794135995009, 0.005888847994111152, 0.004679802955665025, 0.0042490301126916685, 0.003462204270051933, 0.0027732840305061245, 0.0022682166146867026, 0.0018826482585503608, 0.0016355458634319203, 0.0014204545454545455, 0.0013748611918988948, 0.0013505090380220236], "discovery_prec": 1962, "clus_coeff": [0.6666666666666666, 0.6666666666666666, 0.2909090909090909, 0.2948717948717949, 0.35833333333333334, 0.4678362573099415, 0.383399209486166, 0.40217391304347827, 0.40217391304347827, 0.40217391304347827, 0.40217391304347827, 0.40217391304347827, 0.40217391304347827, 0.35384615384615387, 0.35384615384615387], "deg_neigh": [44.666666666666664, 46.666666666666664, 25.181818181818183, 26.923076923076923, 35.4375, 46.89473684210526, 47.391304347826086, 51.875, 55.833333333333336, 58.583333333333336, 62.0, 66.0, 69.79166666666667, 67.92307692307692, 68.8076923076923], "discovery": 1965, "shortest_path": [2.8308702791461413, 2.8887468030690537, 2.8754578754578755, 2.919576059850374, 2.961000735835173, 2.9980300418616106, 3.013483561137791, 3.038944180008654, 3.072212593876372, 3.093082593082593, 3.10267471958585, 3.106235093696763, 3.105699236550867, 3.1082381556683587, 3.108554510985301], "deg": [3, 3, 11, 13, 16, 19, 23, 24, 24, 24, 24, 24, 24, 26, 26]}, "BaHo2S4": {"eigen_cent": [0.00011883440626609749, 0.00011400379207129158, 0.00011672017511865355, 0.0015028460661348363, 0.0015047379907778416, 0.0014303563474601247, 0.001366961432750227, 0.0012521113555049048, 0.0011421845874421183, 0.0010157945306777322, 0.0009108017096869134, 0.0008489118431956852, 0.0007656536639353303, 0.0007157816893035854, 0.000715144911533873], "deg_cent": [0.001644736842105263, 0.0012804097311139564, 0.0009165902841429881, 0.0012476606363069245, 0.001104158998895841, 0.0009852216748768472, 0.0009237021984112322, 0.0007212925562608194, 0.0005777675063554426, 0.0004725451280597297, 0.0003922183871979918, 0.00034073872154831674, 0.0002959280303030303, 0.0002643963830574798, 0.00025971327654269685], "discovery_prec": 1964, "clus_coeff": [0, 0, 0, 0, 0.3333333333333333, 0.5, 0.5, 0.5, 0.5, 0.5, 0.5, 0.5, 0.5, 0.5, 0.5], "deg_neigh": [13.0, 13.0, 15.0, 48.5, 48.333333333333336, 52.0, 56.0, 67.8, 75.4, 77.6, 88.4, 92.0, 99.0, 106.0, 108.8], "discovery": 1965, "shortest_path": [3.742200328407225, 3.7749360613810743, 3.8076923076923075, 3.1876558603491274, 3.207505518763797, 3.2322088155626694, 3.258588843738456, 3.2753497764315593, 3.3034084344309647, 3.333963333963334, 3.344968232802573, 3.354616695059625, 3.357282357814997, 3.365270727580372, 3.366384459564743], "deg": [1, 1, 1, 2, 3, 4, 5, 5, 5, 5, 5, 5, 5, 5, 5]}, "RbBF4": {"eigen_cent": [0.005014910068534383, 0.004858489924247548, 0.004795406803774881, 0.004228050906142134, 0.004076076784301558, 0.004784271021644904, 0.004606734362961943, 0.004225852906570038, 0.004801658462799699, 0.0047127493594158335, 0.005385629921601477, 0.005548761417662305, 0.00525591166382221, 0.005177867469762524, 0.005191250006337503], "deg_cent": [0.006578947368421052, 0.005121638924455826, 0.0036663611365719525, 0.002495321272613849, 0.002207505518763797, 0.0017237133710908644, 0.0014776505356483192, 0.0012981393336218088, 0.001270941652224148, 0.0010395010395010396, 0.0010197678067147787, 0.000954068420335287, 0.0008285984848484849, 0.0007403098725609434, 0.0007271971743195513], "discovery_prec": 1992, "clus_coeff": [0.5, 0.5, 0.5, 0.5, 0.7333333333333333, 0.5714285714285714, 0.5714285714285714, 0.5555555555555556, 0.5272727272727272, 0.5272727272727272, 0.5769230769230769, 0.5824175824175825, 0.5824175824175825, 0.5824175824175825, 0.5824175824175825], "deg_neigh": [67.5, 81.0, 103.75, 129.25, 118.83333333333333, 156.85714285714286, 170.125, 180.44444444444446, 185.0, 212.0909090909091, 240.53846153846155, 257.64285714285717, 296.7857142857143, 330.2857142857143, 336.7857142857143], "discovery": 1995, "shortest_path": [2.6502463054187193, 2.682864450127877, 2.717948717948718, 2.7768079800498753, 2.8528870908422213, 2.8727227966518956, 2.898060941828255, 2.9237092587251228, 2.949861367837338, 2.9717471416422563, 2.9620362381363243, 2.961090289608177, 2.956441971947683, 2.9587034686971236, 2.9594348932633876], "deg": [4, 4, 4, 4, 6, 7, 8, 9, 11, 11, 13, 14, 14, 14, 14]}, "Ti3Si": {"eigen_cent": [0.032279497527845945, 0.029987529506426663, 0.02757406583903211, 0.025039710339948083, 0.02173333211742039, 0.01833606692411421, 0.01643795194184004, 0.014371220308798994, 0.012844579702180552, 0.011804670150111002, 0.010267402677037492, 0.009447530894739549, 0.008423292215815963, 0.00784183960189532, 0.007811443423731613], "deg_cent": [0.02631578947368421, 0.020486555697823303, 0.016498625114573784, 0.012476606363069246, 0.00772626931567329, 0.005909874415168678, 0.004432951606944958, 0.003605942593393913, 0.0028885037550548816, 0.0023625023625023626, 0.0019609381127931604, 0.0017035775127768314, 0.0014795525832988104, 0.0013748611918988948, 0.001402451693330563], "discovery_prec": 2010, "clus_coeff": [0.85, 0.85, 0.7124183006535948, 0.6894736842105263, 0.6476190476190476, 0.5942028985507246, 0.5942028985507246, 0.5666666666666667, 0.5666666666666667, 0.5666666666666667, 0.5666666666666667, 0.5666666666666667, 0.5666666666666667, 0.5384615384615384, 0.5042735042735043], "deg_neigh": [64.6875, 69.0, 70.55555555555556, 82.1, 105.0, 114.125, 132.0, 145.8, 159.36, 172.48, 187.76, 197.96, 209.64, 213.46153846153845, 207.8148148148148], "discovery": 2010, "shortest_path": [2.7454844006568146, 2.786445012787724, 2.818681318681319, 2.809226932668329, 2.8061787421846267, 2.843673067454456, 2.871837488457987, 2.8941447937698297, 2.914163585951941, 2.9329112727959936, 2.943921568627451, 2.9607522485690922, 2.969996449283939, 2.9774217428087986, 2.9782890978029397], "deg": [16, 16, 18, 20, 21, 24, 24, 25, 25, 25, 25, 25, 25, 26, 27]}, "PrCu2Sn2": {"eigen_cent": [0.004148762616543911, 0.004089609180154792, 0.003912988109501096, 0.0042433541584776325, 0.004073179263939401, 0.004435278273174174, 0.004427971764270316, 0.003914985510829586, 0.0036139163378318333, 0.0033230723960852937, 0.003041227089640095, 0.0029074399356727367, 0.0027355811974635277, 0.00260811631884916, 0.0025962523085216725], "deg_cent": [0.003289473684210526, 0.002560819462227913, 0.0018331805682859762, 0.0018714909544603868, 0.0014716703458425313, 0.0014774686037921695, 0.0012929442186922792, 0.0010096639261502956, 0.0008087810514153668, 0.0006615631792836216, 0.0005491057420771886, 0.0004770342101676435, 0.0004734848484848485, 0.00042303421289196765, 0.00041554124246831497], "discovery_prec": 1989, "clus_coeff": [1.0, 1.0, 1.0, 0.6666666666666666, 0.6666666666666666, 0.6666666666666666, 0.6666666666666666, 0.6666666666666666, 0.6666666666666666, 0.6666666666666666, 0.6666666666666666, 0.6666666666666666, 0.6428571428571429, 0.6428571428571429, 0.6428571428571429], "deg_neigh": [88.0, 105.0, 127.5, 121.33333333333333, 138.5, 137.66666666666666, 146.85714285714286, 167.85714285714286, 188.14285714285714, 205.71428571428572, 231.28571428571428, 253.0, 253.875, 273.0, 275.0], "discovery": 1990, "shortest_path": [2.7717569786535305, 2.8056265984654734, 2.847069597069597, 2.8609725685785534, 2.8988598749540273, 2.9039881831610046, 2.920960295475531, 2.9391404672627632, 2.9610674676524953, 2.9786429786429784, 2.9846262451957015, 2.9931856899488927, 2.9920695981535186, 2.9980435702199664, 3.000207759829637], "deg": [2, 2, 2, 3, 4, 6, 7, 7, 7, 7, 7, 7, 8, 8, 8]}, "CaCu2Si2": {"eigen_cent": [0.006460656037956974, 0.006376205629424301, 0.0060972404497503145, 0.005677289518843749, 0.005302487736668065, 0.005054985404679879, 0.004819701114722041, 0.004350051698158142, 0.004062952019717046, 0.0037654695883941633, 0.0034743047072736933, 0.0033406893272071594, 0.0032568213882097023, 0.0031117659970088716, 0.0030966383632328896], "deg_cent": [0.006578947368421052, 0.005121638924455826, 0.0036663611365719525, 0.002495321272613849, 0.0014716703458425313, 0.0012315270935960591, 0.0009237021984112322, 0.0007212925562608194, 0.0005777675063554426, 0.0004725451280597297, 0.0003922183871979918, 0.00034073872154831674, 0.0003551136363636364, 0.00031727565966897575, 0.00031165593185123624], "discovery_prec": 1969, "clus_coeff": [0.5, 0.5, 0.5, 0.5, 0.5, 0.4, 0.4, 0.4, 0.4, 0.4, 0.4, 0.4, 0.4, 0.4, 0.4], "deg_neigh": [70.75, 84.5, 100.5, 128.5, 187.0, 218.0, 269.4, 308.2, 353.4, 388.4, 440.8, 485.4, 473.0, 508.1666666666667, 511.6666666666667], "discovery": 1970, "shortest_path": [2.6666666666666665, 2.6930946291560103, 2.741758241758242, 2.777431421446384, 2.831187936741449, 2.859640482639744, 2.8762467676394534, 2.8954276647915766, 2.916002310803004, 2.937724437724438, 2.9419562318613224, 2.949778534923339, 2.94513819021128, 2.9525169204737733, 2.9556432763725136], "deg": [4, 4, 4, 4, 4, 5, 5, 5, 5, 5, 5, 5, 6, 6, 6]}, "Nb3Pt": {"eigen_cent": [0.0027168356044535336, 0.002516031059240843, 0.0026346774739797467, 0.002313453695557695, 0.0021215192852650105, 0.001866469552371982, 0.001801169628228786, 0.0016071208166284962, 0.0014264907819338995, 0.0012980000115137029, 0.0011961278563717272, 0.0011217108915160857, 0.0010134224899778976, 0.0009438067761557751, 0.0009394736412462553], "deg_cent": [0.001644736842105263, 0.0012804097311139564, 0.0018331805682859762, 0.0012476606363069245, 0.0011037527593818985, 0.0009849790691947797, 0.0009235315847801995, 0.0007211885186787826, 0.0005777675063554426, 0.0004725451280597297, 0.0003922183871979918, 0.00034073872154831674, 0.0002959280303030303, 0.0002643963830574798, 0.00025971327654269685], "discovery_prec": 1985, "clus_coeff": [0, 0, 1.0, 1.0, 1.0, 0.6666666666666666, 0.5, 0.5, 0.5, 0.5, 0.5, 0.5, 0.5, 0.5, 0.5], "deg_neigh": [80.0, 81.0, 53.0, 63.0, 65.0, 62.0, 58.6, 66.2, 71.0, 74.8, 85.0, 90.6, 96.0, 101.0, 101.6], "discovery": 1985, "shortest_path": [3.0295566502463056, 3.084398976982097, 3.0961538461538463, 3.144638403990025, 3.161456417800662, 3.2144263909404236, 3.2308402585410896, 3.2545428324199595, 3.2911611785095323, 3.31997731997732, 3.3243391638559885, 3.33015332197615, 3.3289341303189914, 3.337351945854484, 3.338648522308212], "deg": [1, 1, 2, 2, 3, 4, 5, 5, 5, 5, 5, 5, 5, 5, 5]}, "Ti3Sn": {"eigen_cent": [0.004371054654969541, 0.0040152833462296115, 0.004155414299313931, 0.003858250685975507, 0.00475294545746406, 0.005781680651742909, 0.005369719896487674, 0.004836779034666411, 0.004289407217229615, 0.003897161451969564, 0.0034815347680088025, 0.0032241988876847436, 0.00301519353459808, 0.0028041394736293404, 0.002791874995646661], "deg_cent": [0.003289473684210526, 0.002560819462227913, 0.0045871559633027525, 0.004369538077403246, 0.004416635995583364, 0.004433497536945813, 0.0038795492333271752, 0.003317945758799769, 0.0026577305292350356, 0.002173707589074757, 0.0018042045811107624, 0.0016355458634319203, 0.0015980113636363637, 0.0015334990217333827, 0.0015063370039476419], "discovery_prec": 1952, "clus_coeff": [1.0, 1.0, 0.3, 0.42857142857142855, 0.42424242424242425, 0.3464052287581699, 0.3047619047619048, 0.308300395256917, 0.308300395256917, 0.308300395256917, 0.308300395256917, 0.2898550724637681, 0.24786324786324787, 0.22660098522167488, 0.22660098522167488], "deg_neigh": [66.0, 67.5, 36.4, 33.285714285714285, 38.083333333333336, 43.166666666666664, 43.80952380952381, 46.73913043478261, 49.65217391304348, 51.608695652173914, 55.95652173913044, 56.666666666666664, 55.592592592592595, 55.0, 55.724137931034484], "discovery": 1955, "shortest_path": [3.0098522167487687, 3.049872122762148, 3.054078826764436, 3.087336244541485, 3.08719646799117, 3.1295247475991137, 3.1370520871813814, 3.1642867445550267, 3.19896013864818, 3.2214137214137213, 3.2306847595889874, 3.24, 3.2404568858377227, 3.2484665820642977, 3.2492079156495093], "deg": [2, 2, 5, 7, 12, 18, 21, 23, 23, 23, 23, 24, 27, 29, 29]}, "BeAu2": {"eigen_cent": [0.001623232410083864, 0.0015436118660650964, 0.001464211350679222, 0.001387800771704892, 0.001174914104550455, 0.0009858922075543723, 0.0009160930108704783, 0.0007928749515758299, 0.0007347430776816547, 0.0007016499264809821, 0.0006426248524491672, 0.0006062793828605388, 0.0005739086889500047, 0.0005364668712787802, 0.0005342669726684358], "deg_cent": [0.001644736842105263, 0.002560819462227913, 0.0018331805682859762, 0.0012484394506866417, 0.000736105999263894, 0.0004926108374384236, 0.0003694808793644929, 0.00028851702250432774, 0.00023110700254217703, 0.00018901805122389188, 0.00015688735487919673, 0.0001362954886193267, 0.00011837121212121212, 0.00010575855322299191, 0.00010388531061707874], "discovery_prec": 1958, "clus_coeff": [0, 0, 0, 0, 0, 0, 0, 0, 0, 0, 0, 0, 0, 0, 0], "deg_neigh": [63.0, 34.5, 39.0, 49.5, 58.5, 70.0, 88.0, 100.0, 109.5, 125.5, 142.5, 160.5, 183.5, 194.0, 196.5], "discovery": 1960, "shortest_path": [3.045977011494253, 3.085677749360614, 3.141941391941392, 3.1621958827199004, 3.247608535688006, 3.2957399655257325, 3.309383080901367, 3.3233809317755663, 3.334835355285962, 3.3423738423738425, 3.3461447956702486, 3.3518228279386713, 3.341244007812038, 3.346763959390863, 3.348880693917831], "deg": [1, 2, 2, 2, 2, 2, 2, 2, 2, 2, 2, 2, 2, 2, 2]}, "Li3Tl": {"eigen_cent": [0.026684604095936402, 0.02486343271571966, 0.022316433618707863, 0.019522959337869215, 0.017692060391733905, 0.014303968807500839, 0.013030011099114626, 0.011618752885305889, 0.010497985308680853, 0.009817129254531771, 0.008513968646586626, 0.007839183604292319, 0.007023046868301631, 0.0065270409889669374, 0.006493251159082873], "deg_cent": [0.03125, 0.024327784891165175, 0.017415215398716773, 0.011852776044915784, 0.010669610007358351, 0.007879832553558237, 0.006095308459549317, 0.0051933064050779, 0.004391033048301364, 0.00396937907570173, 0.0032946344524631315, 0.0028622052610058606, 0.0024857954545454545, 0.00222092961768283, 0.0021815915229586535], "discovery_prec": 1979, "clus_coeff": [0.3684210526315789, 0.3684210526315789, 0.3684210526315789, 0.3684210526315789, 0.19950738916256158, 0.1814516129032258, 0.17234848484848486, 0.18888888888888888, 0.1721194879089616, 0.14634146341463414, 0.14634146341463414, 0.14634146341463414, 0.14634146341463414, 0.14634146341463414, 0.14634146341463414], "deg_neigh": [44.421052631578945, 47.1578947368421, 51.578947368421055, 63.526315789473685, 58.3448275862069, 62.9375, 71.78787878787878, 77.38888888888889, 80.52631578947368, 81.07142857142857, 86.54761904761905, 90.02380952380952, 96.35714285714286, 100.64285714285714, 101.30952380952381], "discovery": 1980, "shortest_path": [2.6141215106732347, 2.676470588235294, 2.72985347985348, 2.7537406483790523, 2.7690327326222874, 2.8074839980305266, 2.8343490304709142, 2.853454493004471, 2.8794916233391104, 2.893876393876394, 2.9118362224488195, 2.927223168654174, 2.934485411611529, 2.9434750423011846, 2.945099465018439], "deg": [19, 19, 19, 19, 29, 32, 33, 36, 38, 42, 42, 42, 42, 42, 42]}, "Li4GeO4": {"eigen_cent": [0.04195990006678572, 0.04066358848577128, 0.03986259903896025, 0.03599602328492403, 0.033994234507352936, 0.03187467137038132, 0.030642496565609547, 0.027965640256480014, 0.028054890869835335, 0.02852910516111029, 0.029033455775150336, 0.027981151894275923, 0.026533015775969893, 0.025681631410324195, 0.025589001281525723], "deg_cent": [0.04111842105263158, 0.034571062740076826, 0.027497708524289642, 0.020586400499064253, 0.014716703458425313, 0.01083743842364532, 0.009791243303159062, 0.00822273514137334, 0.00785763808643402, 0.006993667895284, 0.0065108252274866645, 0.005724410522011721, 0.005208333333333333, 0.00470625561842314, 0.0046228963224600045], "discovery_prec": 1967, "clus_coeff": [0.3333333333333333, 0.2962962962962963, 0.27586206896551724, 0.23484848484848486, 0.20384615384615384, 0.21987315010570824, 0.17706821480406387, 0.16290726817042606, 0.14003511852502196, 0.15512773047019623, 0.1566265060240964, 0.15605278255880667, 0.148380355276907, 0.1478549540347293, 0.1478549540347293], "deg_neigh": [62.04, 63.81481481481482, 68.2, 74.87878787878788, 86.15, 102.86363636363636, 103.90566037735849, 113.0701754385965, 113.3970588235294, 125.43243243243244, 136.12048192771084, 145.5595238095238, 155.29545454545453, 165.48314606741573, 167.1685393258427], "discovery": 1970, "shortest_path": [2.315270935960591, 2.3721227621483374, 2.4148351648351647, 2.4731920199501247, 2.5292386906951085, 2.5806451612903225, 2.6043590690801626, 2.630463003028992, 2.6509532062391683, 2.6582876582876582, 2.661149894109342, 2.6699148211243613, 2.674202521157602, 2.6768718274111674, 2.6775048044460603], "deg": [25, 27, 30, 33, 40, 44, 53, 57, 68, 74, 83, 84, 88, 89, 89]}, "Rb5Au3O2": {"eigen_cent": [0.0038495524773672464, 0.003583352602239198, 0.0032440352227431695, 0.002874319766530918, 0.002400046563774097, 0.0019688854811446875, 0.002105620996592504, 0.002495220518603998, 0.0023293957361160654, 0.0021514603043820604, 0.0022505892374324117, 0.002148670742419044, 0.00201185215813896, 0.001910051306960527, 0.0019021110936061397], "deg_cent": [0.004934210526315789, 0.0038412291933418692, 0.002749770852428964, 0.0018714909544603868, 0.0011037527593818985, 0.0007387343018960847, 0.0007388252678241596, 0.0007211885186787826, 0.0005777007510109763, 0.0004725004725004725, 0.0007059377206055377, 0.0006814774430966335, 0.0007102272727272727, 0.0006345513193379515, 0.0006233118637024725], "discovery_prec": 2000, "clus_coeff": [0.3333333333333333, 0.3333333333333333, 0.3333333333333333, 0.3333333333333333, 0.3333333333333333, 0.3333333333333333, 0.5, 0.4, 0.4, 0.4, 0.5555555555555556, 0.5555555555555556, 0.5151515151515151, 0.5151515151515151, 0.5151515151515151], "deg_neigh": [37.333333333333336, 39.0, 41.666666666666664, 47.333333333333336, 54.0, 62.333333333333336, 69.25, 83.0, 92.0, 106.4, 80.33333333333333, 82.0, 79.58333333333333, 83.75, 84.25], "discovery": 2000, "shortest_path": [2.9507389162561575, 3.001278772378517, 3.0485347985347984, 3.0723192019950125, 3.1305627068775284, 3.1634662727720335, 3.1373961218836564, 3.1266224401499856, 3.150993530499076, 3.1648870830577343, 3.1549803921568627, 3.1571379897785348, 3.1569509380363376, 3.162277918781726, 3.1642341453280007], "deg": [3, 3, 3, 3, 3, 3, 4, 5, 5, 5, 9, 10, 12, 12, 12]}, "NaFeSe2O8": {"eigen_cent": [0.0027944061506549943, 0.0027827241519415183, 0.0028148264623138984, 0.002537555064515648, 0.0024270567933087485, 0.0025352903537463486, 0.0025127285380491756, 0.002534048724193624, 0.002526410342558835, 0.0025225159941769768, 0.0027573743389489036, 0.002951356894427868, 0.0028997437676129816, 0.0029675682346224225, 0.0029824969654797208], "deg_cent": [0.004934210526315789, 0.0038412291933418692, 0.002749770852428964, 0.0018714909544603868, 0.0011037527593818985, 0.0007387343018960847, 0.0005541189508681197, 0.0005769508149430262, 0.00046216060080878107, 0.000378000378000378, 0.0003922183871979918, 0.0004088864658579801, 0.0003551136363636364, 0.00031727565966897575, 0.00031165593185123624], "discovery_prec": 1993, "clus_coeff": [0.6666666666666666, 0.6666666666666666, 0.6666666666666666, 0.6666666666666666, 0.6666666666666666, 0.6666666666666666, 0.6666666666666666, 0.8333333333333334, 0.8333333333333334, 0.8333333333333334, 0.9, 0.8, 0.8, 0.8, 0.8], "deg_neigh": [67.0, 79.66666666666667, 99.66666666666667, 124.33333333333333, 174.0, 248.0, 306.0, 288.75, 338.5, 395.5, 405.8, 408.5, 483.3333333333333, 558.0, 569.1666666666666], "discovery": 1995, "shortest_path": [2.9014778325123154, 2.950127877237852, 2.998168498168498, 3.057356608478803, 3.1684442809856566, 3.206794682422452, 3.240258541089566, 3.272858379002019, 3.309265249537893, 3.3388453179627704, 3.3263785394932937, 3.3165928449744464, 3.300112445996331, 3.295156514382403, 3.2957980574455927], "deg": [3, 3, 3, 3, 3, 3, 3, 4, 4, 4, 5, 6, 6, 6, 6]}, "NaCr3O8": {"eigen_cent": [0.006820811206048264, 0.006752670049732089, 0.006762628781415405, 0.006270613719395759, 0.005895045085791232, 0.006025788719707403, 0.006943476434961542, 0.006543322710882185, 0.0063384189681008245, 0.006168190474644437, 0.006084909481948033, 0.006193919330550565, 0.005895101738900331, 0.005935224678706713, 0.005946906082713541], "deg_cent": [0.008223684210526315, 0.006402048655569782, 0.0045871559633027525, 0.003745318352059925, 0.002208317997791682, 0.0017241379310344827, 0.001662663957140218, 0.0014425851125216388, 0.0011555350127108851, 0.0009450902561194594, 0.0007844367743959837, 0.0006814774430966335, 0.0005918560606060606, 0.0006345513193379515, 0.0006233118637024725], "discovery_prec": 1952, "clus_coeff": [0.8, 0.8, 0.8, 0.7333333333333333, 0.7333333333333333, 0.7142857142857143, 0.7222222222222222, 0.7111111111111111, 0.7111111111111111, 0.7111111111111111, 0.7111111111111111, 0.7111111111111111, 0.7111111111111111, 0.5909090909090909, 0.5909090909090909], "deg_neigh": [81.2, 94.0, 115.4, 120.66666666666667, 158.5, 186.85714285714286, 199.88888888888889, 218.6, 250.6, 288.1, 346.7, 395.8, 456.9, 427.0, 434.9166666666667], "discovery": 1955, "shortest_path": [2.5977011494252875, 2.635549872122762, 2.696608615948671, 2.762944479101684, 2.8730684326710816, 2.9086431913321844, 2.9299963058736607, 2.941439492283283, 2.9713460427498557, 2.992061992061992, 2.9889403090438464, 2.9820102214650768, 2.973604781913949, 2.9723984771573604, 2.974393600997247], "deg": [5, 5, 5, 6, 6, 7, 9, 10, 10, 10, 10, 10, 10, 12, 12]}, "NaFeSe2O6": {"eigen_cent": [0.002973245865331075, 0.0029531272661503334, 0.002889419228143778, 0.0025550571078429003, 0.00229478870276206, 0.00226652795988959, 0.002116893756567259, 0.0019256313195391058, 0.0018422480995425468, 0.0017559091973338209, 0.0018869068525891287, 0.0020882427915963836, 0.00199197717314765, 0.0019794499507120697, 0.001972252830915187], "deg_cent": [0.004934210526315789, 0.0038412291933418692, 0.002749770852428964, 0.0018714909544603868, 0.0011037527593818985, 0.0007387343018960847, 0.0005541189508681197, 0.00043271311120726956, 0.0003466204506065858, 0.0002835002835002835, 0.00039218762255863204, 0.0004088864658579801, 0.0003551136363636364, 0.00031727565966897575, 0.00031165593185123624], "discovery_prec": 1996, "clus_coeff": [1.0, 1.0, 1.0, 1.0, 1.0, 1.0, 1.0, 1.0, 1.0, 1.0, 0.8, 0.8, 0.8, 0.8, 0.8], "deg_neigh": [50.666666666666664, 56.666666666666664, 68.33333333333333, 81.0, 105.0, 145.66666666666666, 166.66666666666666, 194.0, 224.66666666666666, 256.3333333333333, 196.8, 206.66666666666666, 244.33333333333334, 275.1666666666667, 277.1666666666667], "discovery": 2000, "shortest_path": [2.9343185550082103, 2.983375959079284, 3.019230769230769, 3.0791770573566084, 3.1717543214417065, 3.2151649433776464, 3.2609418282548477, 3.28828958753966, 3.318391866913124, 3.341302088254748, 3.326980392156863, 3.286609880749574, 3.272415221636977, 3.271150592216582, 3.2734119358022125], "deg": [3, 3, 3, 3, 3, 3, 3, 3, 3, 3, 5, 6, 6, 6, 6]}, "K2VCuS4": {"eigen_cent": [0.0043595838430425665, 0.00434227684314107, 0.004163706589084648, 0.003986949965696378, 0.003961566997861648, 0.0039749214752440665, 0.0038415286941510325, 0.004301882896210548, 0.004050524710253012, 0.00377681123578783, 0.00348534521658793, 0.0033899015272327803, 0.003169467998341931, 0.0030455588315782883, 0.003038210939479773], "deg_cent": [0.003289473684210526, 0.002560819462227913, 0.0018331805682859762, 0.0012476606363069245, 0.0014716703458425313, 0.0012312238364934746, 0.0009235315847801995, 0.0012981393336218088, 0.0010398613518197574, 0.0008505008505008505, 0.0007059377206055377, 0.0006814774430966335, 0.0005918560606060606, 0.0005287927661149596, 0.0005194265530853937], "discovery_prec": 1996, "clus_coeff": [1.0, 1.0, 1.0, 1.0, 0.5, 0.5, 0.5, 0.5, 0.5, 0.5, 0.5, 0.5555555555555556, 0.5555555555555556, 0.5555555555555556, 0.5555555555555556], "deg_neigh": [98.0, 117.5, 141.5, 188.0, 144.75, 163.0, 203.0, 155.55555555555554, 173.88888888888889, 188.66666666666666, 216.11111111111111, 217.5, 251.7, 271.8, 273.5], "discovery": 2000, "shortest_path": [2.7569786535303775, 2.796675191815857, 2.838827838827839, 2.859725685785536, 2.8999632217727105, 2.9175283111767603, 2.932594644506002, 2.9456302278627056, 2.9703096118299444, 2.9905508834923933, 2.994666666666667, 3.001771720613288, 3.000414274723324, 3.0077728426395938, 3.0106476912688933], "deg": [2, 2, 2, 2, 4, 5, 5, 9, 9, 9, 9, 10, 10, 10, 10]}, "Na2Te4O9": {"eigen_cent": [0.006156750285007125, 0.0060982922737250625, 0.00634811027989957, 0.006278428878115508, 0.005497811139037823, 0.00503927192858572, 0.004659665692051948, 0.004487829090365965, 0.004332068299785143, 0.004126307043960419, 0.004160245594448084, 0.004290707949383641, 0.004158598605634659, 0.004041155099734091, 0.004022976928919918], "deg_cent": [0.006578947368421052, 0.005121638924455826, 0.00458295142071494, 0.0037429819089207735, 0.002207505518763797, 0.0014774686037921695, 0.0011082379017362395, 0.0011539016298860523, 0.0010398613518197574, 0.0008505008505008505, 0.0007844367743959837, 0.000954068420335287, 0.001006155303030303, 0.0009518269790069272, 0.0009349677955537087], "discovery_prec": 1994, "clus_coeff": [0.6666666666666666, 0.6666666666666666, 0.7, 0.6666666666666666, 0.6666666666666666, 0.6666666666666666, 0.6666666666666666, 0.7142857142857143, 0.6944444444444444, 0.6944444444444444, 0.6444444444444445, 0.5054945054945055, 0.4632352941176471, 0.45098039215686275, 0.45098039215686275], "deg_neigh": [63.75, 72.75, 76.4, 81.66666666666667, 99.83333333333333, 130.5, 150.5, 137.875, 142.33333333333334, 161.33333333333334, 175.7, 147.21428571428572, 139.94117647058823, 143.94444444444446, 144.77777777777777], "discovery": 1995, "shortest_path": [2.67816091954023, 2.7301790281329925, 2.761904761904762, 2.8129675810473818, 2.8977565281353437, 2.929345150172329, 2.965466297322253, 2.987164695702336, 3.013285582255083, 3.034394784087688, 3.034669385834183, 3.0347529812606475, 3.036041900929159, 3.0425655668358713, 3.043785384095985], "deg": [4, 4, 5, 6, 6, 6, 6, 8, 9, 9, 10, 14, 17, 18, 18]}, "SrClF": {"eigen_cent": [0.004437914621354897, 0.004212572875497206, 0.003949748011540666, 0.003433089007276222, 0.0030106909339149127, 0.0025503707823421053, 0.002364902639136457, 0.0021227200345698364, 0.0019604634645945316, 0.0018327174201678473, 0.0021408274014419163, 0.002047649413294451, 0.0018435993313455227, 0.0017469562109961997, 0.0017422153256091287], "deg_cent": [0.004934210526315789, 0.0038412291933418692, 0.002749770852428964, 0.0018714909544603868, 0.0011037527593818985, 0.0007387343018960847, 0.0005541189508681197, 0.00043271311120726956, 0.0003466204506065858, 0.0002835270768358378, 0.00031377470975839345, 0.0002725909772386534, 0.00023674242424242425, 0.00021151710644598382, 0.00020777062123415748], "discovery_prec": 1988, "clus_coeff": [0.6666666666666666, 0.6666666666666666, 0.6666666666666666, 0.6666666666666666, 0.6666666666666666, 0.6666666666666666, 0.6666666666666666, 0.6666666666666666, 0.6666666666666666, 0.6666666666666666, 0.6666666666666666, 0.6666666666666666, 0.6666666666666666, 0.6666666666666666, 0.6666666666666666], "deg_neigh": [61.0, 66.33333333333333, 76.0, 91.66666666666667, 113.33333333333333, 134.33333333333334, 166.66666666666666, 196.33333333333334, 220.66666666666666, 243.33333333333334, 236.25, 255.0, 276.25, 299.0, 302.0], "discovery": 1990, "shortest_path": [2.7586206896551726, 2.8145780051150897, 2.8745421245421245, 2.9170822942643393, 2.980875321809489, 3.0236336779911372, 3.042105263157895, 3.062157484857225, 3.0939232902033273, 3.1185976185976187, 3.0924778413993255, 3.0982623509369676, 3.099544297804344, 3.1045368020304567, 3.10658079260375], "deg": [3, 3, 3, 3, 3, 3, 3, 3, 3, 3, 4, 4, 4, 4, 4]}, "Ho5Rh3": {"eigen_cent": [0.014486706069823573, 0.013420690903778645, 0.012141486337098634, 0.010539009979627263, 0.009964810123737006, 0.008341686267094745, 0.0075803304934949365, 0.006796157858313116, 0.0061753486349875215, 0.005662812397171231, 0.005014379377199767, 0.0046480096381280225, 0.0041683696328426514, 0.003907192831501162, 0.003895200389868025], "deg_cent": [0.011513157894736841, 0.008962868117797696, 0.006416131989000917, 0.004366812227074236, 0.004782928623988227, 0.004186161044077813, 0.0033247137052087182, 0.0028847540747151306, 0.002542177027963947, 0.0020791985634628107, 0.0018042045811107624, 0.001567398119122257, 0.0013612689393939395, 0.001321981915287399, 0.0013505090380220236], "discovery_prec": 1982, "clus_coeff": [0.8095238095238095, 0.8095238095238095, 0.8095238095238095, 0.8095238095238095, 0.46153846153846156, 0.3897058823529412, 0.3660130718954248, 0.3473684210526316, 0.33766233766233766, 0.33766233766233766, 0.33201581027667987, 0.33201581027667987, 0.33201581027667987, 0.29333333333333333, 0.27692307692307694], "deg_neigh": [65.14285714285714, 67.42857142857143, 74.85714285714286, 92.85714285714286, 73.76923076923077, 69.3529411764706, 78.05555555555556, 84.9, 86.54545454545455, 93.81818181818181, 98.34782608695652, 103.08695652173913, 109.78260869565217, 106.84, 104.15384615384616], "discovery": 1985, "shortest_path": [2.7044334975369457, 2.7710997442455243, 2.811355311355311, 2.836658354114713, 2.860978300845899, 2.9012801575578533, 2.9224376731301938, 2.9338044418805884, 2.9535528596187177, 2.967302967302967, 2.979370931053416, 2.9877342419080066, 2.992602237083506, 2.99962986463621, 2.9998961200851815], "deg": [7, 7, 7, 7, 13, 17, 18, 20, 22, 22, 23, 23, 23, 25, 26]}, "Ca3Hg2": {"eigen_cent": [0.018727394095916065, 0.017394301595549937, 0.015566904434592722, 0.013387867991803188, 0.01131817421694852, 0.008918787405344525, 0.008195582165421789, 0.00718310976636755, 0.006384226765219241, 0.005885707946594888, 0.005182299858096008, 0.004762733135087045, 0.004251620873748228, 0.0039548171323961915, 0.003932956817997158], "deg_cent": [0.019736842105263157, 0.015364916773367477, 0.010999083409715857, 0.007485963817841547, 0.004782928623988227, 0.0032011819748830337, 0.002955847034915943, 0.002740911713791114, 0.002195516524150682, 0.0018901805122389188, 0.0016473172262315657, 0.0014311026305029303, 0.0012428977272727273, 0.001110464808841415, 0.0010907957614793267], "discovery_prec": 1973, "clus_coeff": [0.5151515151515151, 0.5151515151515151, 0.5151515151515151, 0.5151515151515151, 0.46153846153846156, 0.46153846153846156, 0.4583333333333333, 0.4152046783625731, 0.4152046783625731, 0.4, 0.3904761904761905, 0.3904761904761905, 0.3904761904761905, 0.3904761904761905, 0.3904761904761905], "deg_neigh": [47.666666666666664, 51.166666666666664, 56.583333333333336, 66.75, 77.23076923076923, 89.07692307692308, 86.125, 84.0, 92.84210526315789, 97.6, 103.76190476190476, 109.0952380952381, 117.04761904761905, 124.85714285714286, 125.85714285714286], "discovery": 1975, "shortest_path": [2.702791461412151, 2.7557544757033248, 2.803113553113553, 2.834164588528678, 2.8834130194924605, 2.928114229443624, 2.9560398965644623, 2.9731717871051493, 2.997111496244945, 3.0137970137970136, 3.018981880931838, 3.0254855195911414, 3.0302420548026276, 3.033470812182741, 3.034695891549369], "deg": [12, 12, 12, 12, 13, 13, 16, 19, 19, 20, 21, 21, 21, 21, 21]}, "GaAsO4": {"eigen_cent": [0.0012369119882014365, 0.0012415922715199798, 0.0022981505162585772, 0.002074178012838646, 0.0019924335827337164, 0.002928240176541586, 0.002846340809256769, 0.0027847772950976273, 0.0026963993357202506, 0.0026603056411232747, 0.002921799426350963, 0.0030992792773862016, 0.002990952056767264, 0.0030256085043978862, 0.003040201723736804], "deg_cent": [0.001644736842105263, 0.0012804097311139564, 0.0018331805682859762, 0.0012476606363069245, 0.0007358351729212656, 0.0007387343018960847, 0.0005541189508681197, 0.0005769508149430262, 0.00046221400508435407, 0.00037803610244778376, 0.0003922183871979918, 0.0004088864658579801, 0.0003551136363636364, 0.00031727565966897575, 0.00031165593185123624], "discovery_prec": 1983, "clus_coeff": [0, 0, 0, 0, 0, 0.6666666666666666, 0.6666666666666666, 0.5, 0.5, 0.5, 0.5, 0.6666666666666666, 0.6666666666666666, 0.6666666666666666, 0.6666666666666666], "deg_neigh": [123.0, 151.0, 127.5, 158.5, 226.0, 247.33333333333334, 303.3333333333333, 284.75, 331.0, 386.5, 405.8, 403.8333333333333, 478.1666666666667, 544.3333333333334, 555.8333333333334], "discovery": 1985, "shortest_path": [3.0985221674876846, 3.162404092071611, 2.988095238095238, 3.061097256857855, 3.152629643251195, 3.0610536681437717, 3.0967682363804245, 3.114219786558985, 3.145696129404968, 3.164335664335664, 3.1609538002980626, 3.1546166950596253, 3.1425105048233415, 3.1372673434856178, 3.1377967070067], "deg": [1, 1, 2, 2, 2, 3, 3, 4, 4, 4, 5, 6, 6, 6, 6]}, "Ni3S2": {"eigen_cent": [0.028211600937430557, 0.02747639193834794, 0.026609733138648922, 0.027223783531024434, 0.02544268418164871, 0.023614711168472354, 0.023126547927856265, 0.021161632084713607, 0.022382192354110226, 0.022747514749681563, 0.022339794155381124, 0.021675918919856308, 0.020135991843413935, 0.019526211633112946, 0.01946408021444291], "deg_cent": [0.02631578947368421, 0.020486555697823303, 0.015582034830430797, 0.014971927635683094, 0.010301692420897719, 0.007879832553558237, 0.007203546361285556, 0.006347374495095211, 0.005777675063554426, 0.005292505434268973, 0.004785064323815501, 0.004293307891508791, 0.003787878787878788, 0.003542911532970229, 0.0034801579056721378], "discovery_prec": 1977, "clus_coeff": [0.4583333333333333, 0.4583333333333333, 0.4117647058823529, 0.3333333333333333, 0.29894179894179895, 0.25201612903225806, 0.19973009446693657, 0.16913319238900634, 0.17959183673469387, 0.18831168831168832, 0.1885245901639344, 0.18484383000512034, 0.18353174603174602, 0.1759384893713252, 0.1759384893713252], "deg_neigh": [73.125, 82.5, 91.52941176470588, 89.70833333333333, 99.82142857142857, 111.28125, 111.53846153846153, 116.68181818181819, 127.7, 136.26785714285714, 149.11475409836066, 156.87301587301587, 170.75, 176.34328358208955, 177.91044776119404], "discovery": 1980, "shortest_path": [2.348111658456486, 2.4040920716112533, 2.4551282051282053, 2.493142144638404, 2.6020595807282088, 2.654111275233875, 2.680517082179132, 2.696668109043704, 2.7198151357596765, 2.7287847287847287, 2.730253353204173, 2.7390800681431005, 2.7454577735692727, 2.751374788494078, 2.752765802732042], "deg": [16, 16, 17, 24, 28, 32, 39, 44, 50, 56, 61, 63, 64, 67, 67]}, "CoSe2": {"eigen_cent": [0.015279446700508695, 0.01757864659107861, 0.0169087760014631, 0.01762716824562859, 0.016380241211340563, 0.016626919611551223, 0.01614667724323547, 0.015609137418854054, 0.01504001862736624, 0.014720434707961387, 0.014456371126979214, 0.01462707163699624, 0.013675224875885336, 0.013466468830684104, 0.01341962008605151], "deg_cent": [0.011513157894736841, 0.012804097311139564, 0.010091743119266056, 0.011235955056179775, 0.008465218991534781, 0.0064039408866995075, 0.005357472750785147, 0.004616272360069244, 0.004391033048301364, 0.00396937907570173, 0.0035299654847819268, 0.003543682704102494, 0.003136837121212121, 0.0029612394902437736, 0.002908788697278205], "discovery_prec": 1955, "clus_coeff": [0.42857142857142855, 0.4444444444444444, 0.509090909090909, 0.2549019607843137, 0.21739130434782608, 0.22153846153846155, 0.20689655172413793, 0.19556451612903225, 0.18207681365576103, 0.16957026713124274, 0.17272727272727273, 0.15384615384615385, 0.1509433962264151, 0.1461038961038961, 0.1461038961038961], "deg_neigh": [95.71428571428571, 84.0, 89.9090909090909, 76.5, 80.47826086956522, 96.5, 103.24137931034483, 115.6875, 114.57894736842105, 120.5952380952381, 133.15555555555557, 130.44230769230768, 143.9433962264151, 149.89285714285714, 151.41071428571428], "discovery": 1955, "shortest_path": [2.4466338259441707, 2.498721227621483, 2.5618698441796517, 2.5970056144728635, 2.6869021339220014, 2.7372568332922924, 2.7696712227558185, 2.780181739506707, 2.808781051415367, 2.8275373275373274, 2.8306533845791826, 2.8330494037478706, 2.8322779191572467, 2.835607021996616, 2.836596893990547], "deg": [7, 10, 11, 18, 23, 26, 29, 32, 38, 42, 45, 52, 53, 56, 56]}, "RbLuS2O8": {"eigen_cent": [0.003548933018934565, 0.0034503941125388175, 0.003877812378920643, 0.003578619709250412, 0.0032509265045530477, 0.003101586473443257, 0.003287464203219656, 0.003950310173125781, 0.004365465722337108, 0.004259061628808316, 0.004243129475955107, 0.004325098651171536, 0.004147856412604148, 0.004111332116051024, 0.004134987862031964], "deg_cent": [0.004934210526315789, 0.0038412291933418692, 0.0036663611365719525, 0.0031191515907673115, 0.001839587932303164, 0.0012312238364934746, 0.0011082379017362395, 0.0011539016298860523, 0.0010399815114397967, 0.0008505812305075135, 0.0007059930969563853, 0.0006133296987869702, 0.0005326704545454545, 0.0004759134895034636, 0.00046748389777685436], "discovery_prec": 1984, "clus_coeff": [0.3333333333333333, 0.3333333333333333, 0.6666666666666666, 0.5, 0.5, 0.5, 0.6666666666666666, 0.6428571428571429, 0.5833333333333334, 0.5833333333333334, 0.5833333333333334, 0.5833333333333334, 0.5833333333333334, 0.5833333333333334, 0.5833333333333334], "deg_neigh": [65.0, 75.66666666666667, 80.25, 80.8, 112.0, 151.8, 163.16666666666666, 186.5, 204.55555555555554, 235.22222222222223, 287.6666666666667, 335.6666666666667, 389.3333333333333, 435.44444444444446, 445.6666666666667], "discovery": 1985, "shortest_path": [2.7405582922824303, 2.785166240409207, 2.7985347985347984, 2.85785536159601, 2.942993747701361, 2.9753815854258985, 2.9907663896583565, 2.978079030862417, 3.0145580589254766, 3.042903042903043, 3.038355949486234, 3.0340715502555367, 3.0263360359827187, 3.026967005076142, 3.027891757128759], "deg": [3, 3, 4, 5, 5, 5, 6, 8, 9, 9, 9, 9, 9, 9, 9]}, "CaBiAu4": {"eigen_cent": [0.002955351252614183, 0.002909735500782047, 0.0027731665076713074, 0.0024526032588343223, 0.0022444210722127444, 0.0019787169855729403, 0.001822153508607987, 0.0016344182125167324, 0.0015051931640518467, 0.0014075093342652638, 0.001295268031544706, 0.0012834837263043788, 0.001196756142372728, 0.0011357191636752427, 0.0011322373978422957], "deg_cent": [0.003289473684210526, 0.002560819462227913, 0.0018331805682859762, 0.0012476606363069245, 0.0011037527593818985, 0.0007387343018960847, 0.0005541189508681197, 0.00043271311120726956, 0.0003466204506065858, 0.000378000378000378, 0.0003137500980469056, 0.00034071550255536625, 0.0002959105166597621, 0.0002643963830574798, 0.00025971327654269685], "discovery_prec": 2010, "clus_coeff": [1.0, 1.0, 1.0, 1.0, 0.6666666666666666, 0.6666666666666666, 0.6666666666666666, 0.6666666666666666, 0.6666666666666666, 0.5, 0.5, 0.5, 0.5, 0.5, 0.5], "deg_neigh": [52.0, 62.5, 72.0, 84.5, 72.66666666666667, 88.33333333333333, 105.0, 122.66666666666667, 135.66666666666666, 112.0, 124.25, 121.0, 135.4, 144.4, 147.6], "discovery": 2010, "shortest_path": [2.8981937602627257, 2.9271099744245523, 2.9661172161172162, 3.006857855361596, 3.066936373666789, 3.104874446085672, 3.132225300092336, 3.1458032881453706, 3.175369685767098, 3.1938958707360863, 3.1981960784313728, 3.196715726355955, 3.192626346313173, 3.1961717428087986, 3.1974757180699114], "deg": [2, 2, 2, 2, 3, 3, 3, 3, 3, 4, 4, 5, 5, 5, 5]}, "Cs2TlFeF6": {"eigen_cent": [0.0031276180975478205, 0.002994976947401632, 0.002739444133066984, 0.0025982161255783285, 0.0037709405844650805, 0.0032799624765249957, 0.0034307096360827218, 0.003131698592428851, 0.00292649395043456, 0.0028465716426145714, 0.0029090961768872972, 0.002753288934577942, 0.002515942837270515, 0.002381020575440287, 0.002368347742967863], "deg_cent": [0.001644736842105263, 0.0012804097311139564, 0.0009165902841429881, 0.0012476606363069245, 0.0011037527593818985, 0.0007387343018960847, 0.0011084426380934787, 0.0008655510675129833, 0.0006933210076265311, 0.0006615631792836216, 0.0006275494195167869, 0.0005451819544773068, 0.0004734848484848485, 0.00042303421289196765, 0.00041554124246831497], "discovery_prec": 1974, "clus_coeff": [0, 0, 0, 0, 0.6666666666666666, 0.6666666666666666, 0.5333333333333333, 0.5333333333333333, 0.5333333333333333, 0.5714285714285714, 0.6428571428571429, 0.6428571428571429, 0.6428571428571429, 0.6428571428571429, 0.6428571428571429], "deg_neigh": [116.0, 125.0, 137.0, 95.0, 125.66666666666667, 158.0, 107.5, 126.33333333333333, 144.66666666666666, 141.85714285714286, 150.75, 160.625, 173.5, 182.5, 182.875], "discovery": 1975, "shortest_path": [2.896551724137931, 2.9437340153452687, 3.0073260073260073, 3.020573566084788, 2.932695844060316, 2.9699655342195963, 2.986331732545253, 3.0010096639261503, 3.0228769497400347, 3.0371385371385373, 3.0414150129421915, 3.0485860306643953, 3.0502456057288274, 3.05668358714044, 3.057082013192749], "deg": [1, 1, 1, 2, 3, 3, 6, 6, 6, 7, 8, 8, 8, 8, 8]}, "LuAl4Ni": {"eigen_cent": [0.00026092163555692827, 0.00024573778902590515, 0.00023686979138605227, 0.00019749043074495824, 0.00017053814025252398, 0.00014359653915633824, 0.000239648696691464, 0.00020680785613680637, 0.0003066384476307435, 0.0002817003313904386, 0.0002513780435365189, 0.00023285123507018127, 0.000202463332820536, 0.00018655286521886139, 0.0001852501047381792], "deg_cent": [0.001644736842105263, 0.0012804097311139564, 0.0009165902841429881, 0.0006238303181534623, 0.0003679175864606328, 0.0002462447672986949, 0.0005542213190467394, 0.00043277553375649163, 0.0005777675063554426, 0.0004725451280597297, 0.0003922183871979918, 0.00034073872154831674, 0.0002959280303030303, 0.0002643963830574798, 0.00025971327654269685], "discovery_prec": 1973, "clus_coeff": [0, 0, 0, 0, 0, 0, 0.6666666666666666, 0.6666666666666666, 0.5, 0.5, 0.5, 0.5, 0.5, 0.5, 0.5], "deg_neigh": [13.0, 14.0, 17.0, 18.0, 24.0, 30.0, 23.333333333333332, 27.0, 31.2, 34.8, 38.8, 41.0, 43.6, 44.8, 44.8], "discovery": 1975, "shortest_path": [3.5205254515599345, 3.5767263427109977, 3.6153846153846154, 3.670199501246883, 3.7440235380654654, 3.7715411127523386, 3.689878093830809, 3.718015289196596, 3.672212593876372, 3.692024192024192, 3.696603655188642, 3.7084838160136284, 3.718766644966562, 3.7282148900169205, 3.728509842621929], "deg": [1, 1, 1, 1, 1, 1, 3, 3, 5, 5, 5, 5, 5, 5, 5]}, "Li2Ti6PbO14": {"eigen_cent": [0.002600281943823542, 0.0029492842943745043, 0.002782354444869335, 0.0024477828274301634, 0.002178673042636085, 0.0033373938997934708, 0.0031471797499153112, 0.0027704722289707564, 0.0025863585791155467, 0.0023938418452487988, 0.0023557867634153976, 0.0022738217231283047, 0.00208163196402008, 0.002503707782630484, 0.0024924597256872874], "deg_cent": [0.001644736842105263, 0.002560819462227913, 0.0018331805682859762, 0.0012476606363069245, 0.0007358351729212656, 0.0009849790691947797, 0.0009235315847801995, 0.0007211885186787826, 0.0005777007510109763, 0.0004725004725004725, 0.00047062514707035846, 0.0004088586030664395, 0.0003551136363636364, 0.0003701549362804717, 0.00036359858715977563], "discovery_prec": 2005, "clus_coeff": [0, 0, 0, 0, 0, 0.8333333333333334, 0.9, 0.9, 0.9, 0.9, 0.8666666666666667, 0.8666666666666667, 0.8666666666666667, 0.7619047619047619, 0.7619047619047619], "deg_neigh": [90.0, 64.5, 73.0, 88.5, 114.0, 111.5, 105.8, 117.0, 130.0, 138.8, 137.33333333333334, 146.33333333333334, 162.0, 191.71428571428572, 193.0], "discovery": 2005, "shortest_path": [2.8932676518883413, 2.89769820971867, 2.9413919413919416, 2.988778054862843, 3.055902905479956, 3.02904972919744, 3.0611265004616803, 3.075281222959331, 3.0962338262476896, 3.114334309742039, 3.1149019607843136, 3.11924230035432, 3.1178907498372492, 3.10210448392555, 3.10455513426479], "deg": [1, 2, 2, 2, 2, 4, 5, 5, 5, 5, 6, 6, 6, 7, 7]}, "TmInAu": {"eigen_cent": [0.00010490577739196799, 0.00010054806444890242, 9.129637768515316e-05, 7.986675967367219e-05, 0.0003063452833213745, 0.0002984547715990449, 0.0002839507181655216, 0.00024040220307917074, 0.0002384910426134271, 0.00021647366584476497, 0.00018643308096156052, 0.00017276057854196078, 0.00015267407603341036, 0.0001414020458736032, 0.0001404991819385763], "deg_cent": [0.001644736842105263, 0.0012804097311139564, 0.0009165902841429881, 0.0006238303181534623, 0.0011037527593818985, 0.0009849790691947797, 0.0007388252678241596, 0.0005770340450086555, 0.0006933210076265311, 0.0005670541536716756, 0.0004706620646375902, 0.0004088864658579801, 0.0003551136363636364, 0.00031727565966897575, 0.00031165593185123624], "discovery_prec": 1976, "clus_coeff": [0, 0, 0, 0, 0.3333333333333333, 0.5, 0.5, 0.5, 0.4666666666666667, 0.4666666666666667, 0.4666666666666667, 0.4666666666666667, 0.4666666666666667, 0.4666666666666667, 0.4666666666666667], "deg_neigh": [4.0, 5.0, 5.0, 9.0, 14.333333333333334, 18.5, 24.75, 28.5, 25.5, 28.166666666666668, 29.5, 31.0, 33.0, 36.0, 36.0], "discovery": 1980, "shortest_path": [3.7208538587848934, 3.768542199488491, 3.804029304029304, 3.8497506234413965, 3.593968370724531, 3.620876415558838, 3.637673130193906, 3.6513774700706763, 3.668053148469093, 3.6832356832356834, 3.699898031218135, 3.7155706984667805, 3.718885009173226, 3.7249894247038915, 3.7263803043681505], "deg": [1, 1, 1, 1, 3, 4, 4, 4, 6, 6, 6, 6, 6, 6, 6]}, "Sc2P3H3O9": {"eigen_cent": [0.00811013850225519, 0.008011341053263213, 0.008301277109981534, 0.008064894711398414, 0.007937934480191228, 0.009134908996949959, 0.0088322115681189, 0.008095692268774376, 0.007926185151415632, 0.007899644569343223, 0.007557151284581509, 0.007450994282337275, 0.007160588371172544, 0.007309977689403119, 0.007298037263434333], "deg_cent": [0.009868421052631578, 0.0076824583866837385, 0.006416131989000917, 0.0056144728633811605, 0.003679175864606328, 0.002954937207584339, 0.002216475803472479, 0.0017308524448290783, 0.0013864818024263432, 0.0012285012285012285, 0.0010196878186524434, 0.0008858603066439523, 0.0008285984848484849, 0.0008460684257839353, 0.0008310824849366299], "discovery_prec": 2003, "clus_coeff": [0.8666666666666667, 0.8666666666666667, 0.8571428571428571, 0.8055555555555556, 0.7555555555555555, 0.6666666666666666, 0.6666666666666666, 0.6666666666666666, 0.6666666666666666, 0.6538461538461539, 0.6538461538461539, 0.6538461538461539, 0.6153846153846154, 0.6666666666666666, 0.6666666666666666], "deg_neigh": [66.66666666666667, 75.0, 77.14285714285714, 80.33333333333333, 97.4, 120.0, 142.33333333333334, 170.5, 196.5, 207.92307692307693, 246.23076923076923, 271.2307692307692, 283.92857142857144, 275.9375, 279.4375], "discovery": 2005, "shortest_path": [2.6420361247947457, 2.690537084398977, 2.7554945054945055, 2.814837905236908, 2.924972416329533, 2.944362383062531, 2.9717451523545706, 2.977934813960196, 3.003234750462107, 3.0191817065104414, 3.0178039215686274, 3.0189424911420004, 3.0169260815529384, 3.019299915397631, 3.0206721030488755], "deg": [6, 6, 7, 9, 10, 12, 12, 12, 12, 13, 13, 13, 14, 16, 16]}, "Ti3Se4": {"eigen_cent": [0.008410679457701542, 0.008288623609846299, 0.007885521163936367, 0.009003927870726633, 0.008898146577632113, 0.009311646454353874, 0.009280622280417004, 0.00991090219823828, 0.00910694540767665, 0.008385930360058498, 0.008062585203711692, 0.007630053781807517, 0.007451517949922944, 0.007098370384464651, 0.007059461565179091], "deg_cent": [0.006578947368421052, 0.006402048655569782, 0.00458295142071494, 0.004990642545227698, 0.003679175864606328, 0.0032011819748830337, 0.0027705947543405986, 0.0025962786672436176, 0.0024263431542461003, 0.001984689537850865, 0.0020395356134295575, 0.001771841352051247, 0.0017755681818181818, 0.0016392575749563747, 0.0016102223145647205], "discovery_prec": 1987, "clus_coeff": [0.6666666666666666, 0.7, 0.7, 0.6071428571428571, 0.5111111111111111, 0.4358974358974359, 0.3904761904761905, 0.38562091503267976, 0.30952380952380953, 0.30952380952380953, 0.25846153846153846, 0.25846153846153846, 0.2482758620689655, 0.23870967741935484, 0.23870967741935484], "deg_neigh": [79.25, 73.6, 87.8, 81.875, 96.0, 106.53846153846153, 116.6, 123.72222222222223, 117.71428571428571, 127.19047619047619, 121.53846153846153, 131.65384615384616, 136.73333333333332, 140.16129032258064, 140.93548387096774], "discovery": 1990, "shortest_path": [2.6666666666666665, 2.707161125319693, 2.7472527472527473, 2.7618453865336656, 2.802133137182788, 2.829640571147218, 2.83601108033241, 2.8578021344101527, 2.8833179297597042, 2.9036099036099037, 2.905718095536905, 2.9120954003407156, 2.904480085222229, 2.912172165820643, 2.91377967070067], "deg": [4, 5, 5, 8, 10, 13, 15, 18, 21, 21, 26, 26, 30, 31, 31]}, "UCuPO": {"eigen_cent": [0.004132032987144272, 0.006300641840677405, 0.006200349895882661, 0.0057263056527141025, 0.005224473940683781, 0.004731722065481081, 0.004730409574166195, 0.004274420441434592, 0.004703595895854936, 0.004432974073818084, 0.004047549971848161, 0.003876989658682228, 0.003658556405703119, 0.0035260959227359423, 0.0035090397752859603], "deg_cent": [0.003289473684210526, 0.0038412291933418692, 0.0036663611365719525, 0.002495321272613849, 0.0014716703458425313, 0.0009849790691947797, 0.0009235315847801995, 0.0007211885186787826, 0.0008087810514153668, 0.0008505008505008505, 0.0007059930969563853, 0.0006133296987869702, 0.0005326704545454545, 0.0004759134895034636, 0.00046748389777685436], "discovery_prec": 1994, "clus_coeff": [1.0, 1.0, 0.8333333333333334, 0.8333333333333334, 0.8333333333333334, 0.8333333333333334, 0.8, 0.8, 0.6666666666666666, 0.5833333333333334, 0.5833333333333334, 0.5833333333333334, 0.5833333333333334, 0.5833333333333334, 0.5833333333333334], "deg_neigh": [86.0, 94.66666666666667, 88.25, 114.0, 161.25, 213.75, 213.8, 245.8, 222.85714285714286, 193.33333333333334, 216.22222222222223, 235.55555555555554, 266.77777777777777, 283.8888888888889, 285.55555555555554], "discovery": 1995, "shortest_path": [2.7766830870279144, 2.758312020460358, 2.793040293040293, 2.819201995012469, 2.870908422214049, 2.8995568685376663, 2.9170821791320405, 2.936544563022786, 2.956330868761553, 2.9762827175659075, 2.9837634324260724, 2.9920272572402045, 2.992306326566846, 3.0012161590524533, 3.0043110164649667], "deg": [2, 3, 4, 4, 4, 4, 5, 5, 7, 9, 9, 9, 9, 9, 9]}, "Rb3TlCl6": {"eigen_cent": [0.0028499086117898618, 0.002709960329679313, 0.0037944883022493145, 0.0032270666534281946, 0.002741270902344686, 0.0023579978250118233, 0.0023418488130085816, 0.002098622251757168, 0.0019530408958118714, 0.00182032051267415, 0.001658129453041957, 0.0015986779330782813, 0.001429990028639044, 0.0013533373393728092, 0.0013469414116231812], "deg_cent": [0.003289473684210526, 0.002560819462227913, 0.002749770852428964, 0.0018714909544603868, 0.0011037527593818985, 0.0007387343018960847, 0.0007388252678241596, 0.0005769508149430262, 0.00046216060080878107, 0.000378000378000378, 0.00031377470975839345, 0.0002725909772386534, 0.00023674242424242425, 0.00021151710644598382, 0.00020777062123415748], "discovery_prec": 1993, "clus_coeff": [1.0, 1.0, 0.6666666666666666, 0.6666666666666666, 0.6666666666666666, 0.6666666666666666, 0.6666666666666666, 0.6666666666666666, 0.6666666666666666, 0.6666666666666666, 0.6666666666666666, 0.6666666666666666, 0.6666666666666666, 0.6666666666666666, 0.6666666666666666], "deg_neigh": [66.5, 74.0, 71.0, 79.66666666666667, 92.0, 110.33333333333333, 112.75, 132.0, 148.75, 167.0, 186.0, 203.0, 216.75, 230.0, 231.0], "discovery": 1995, "shortest_path": [2.87192118226601, 2.9104859335038364, 2.9368131868131866, 2.995635910224439, 3.0834865759470396, 3.120876415558838, 3.1410895660203138, 3.16411883472743, 3.200554528650647, 3.221676273268449, 3.229037571574241, 3.2302555366269163, 3.2329407587145647, 3.237679780033841, 3.238404404508388], "deg": [2, 2, 3, 3, 3, 3, 4, 4, 4, 4, 4, 4, 4, 4, 4]}, "LiScGeO4": {"eigen_cent": [0.006198185945289776, 0.006018770535523183, 0.005778091698411169, 0.0052158745926523965, 0.004869785191921098, 0.005014876683141147, 0.005595713358074216, 0.005073087684480046, 0.004854660473518632, 0.004907425040078988, 0.004749033933112487, 0.004774307820769715, 0.004582690489611447, 0.005063699564187669, 0.005071261401237227], "deg_cent": [0.004934210526315789, 0.0038412291933418692, 0.002749770852428964, 0.0018714909544603868, 0.0011037527593818985, 0.0009849790691947797, 0.0009235315847801995, 0.0007211885186787826, 0.0005777007510109763, 0.0005670541536716756, 0.0004706620646375902, 0.0004088864658579801, 0.0003551136363636364, 0.0003701549362804717, 0.00036359858715977563], "discovery_prec": 1986, "clus_coeff": [0.6666666666666666, 0.6666666666666666, 0.6666666666666666, 0.6666666666666666, 0.6666666666666666, 0.6666666666666666, 0.7, 0.7, 0.7, 0.7333333333333333, 0.7333333333333333, 0.7333333333333333, 0.7333333333333333, 0.7142857142857143, 0.7142857142857143], "deg_neigh": [101.33333333333333, 118.66666666666667, 146.0, 180.0, 259.0, 279.25, 301.4, 359.4, 422.2, 417.3333333333333, 499.5, 573.1666666666666, 668.6666666666666, 691.1428571428571, 703.7142857142857], "discovery": 1990, "shortest_path": [2.587848932676519, 2.632992327365729, 2.673992673992674, 2.736284289276808, 2.8102243471864656, 2.8375184638109308, 2.8614958448753463, 2.8854917796365736, 2.9132393715341958, 2.9353619353619353, 2.93183779119931, 2.926473594548552, 2.919038882641889, 2.9125951776649748, 2.9124811717654393], "deg": [3, 3, 3, 3, 3, 4, 5, 5, 5, 6, 6, 6, 6, 7, 7]}, "KCr3H6S2O14": {"eigen_cent": [0.0038511055624103085, 0.0038668130381447527, 0.0038556290325813983, 0.003673928603724123, 0.003550297209620973, 0.0035709722234317444, 0.004117277091292361, 0.004808422787182556, 0.0047548513629260365, 0.004835620444908914, 0.0047910785087129405, 0.004898799494296863, 0.0047870368678762775, 0.004848243247063499, 0.004870535277558761], "deg_cent": [0.003289473684210526, 0.002560819462227913, 0.0018331805682859762, 0.0018714909544603868, 0.0011037527593818985, 0.0007387343018960847, 0.0009235315847801995, 0.0010096639261502956, 0.0008087810514153668, 0.000756000756000756, 0.0006275494195167869, 0.0005451819544773068, 0.0005326704545454545, 0.0005287927661149596, 0.0005194265530853937], "discovery_prec": 1994, "clus_coeff": [1.0, 1.0, 1.0, 1.0, 1.0, 1.0, 0.8, 0.6666666666666666, 0.6666666666666666, 0.7142857142857143, 0.7142857142857143, 0.7142857142857143, 0.7222222222222222, 0.7777777777777778, 0.7777777777777778], "deg_neigh": [134.0, 158.5, 195.5, 169.66666666666666, 231.66666666666666, 317.0, 259.8, 266.85714285714283, 309.0, 315.375, 383.0, 440.375, 455.3333333333333, 461.4, 471.3], "discovery": 1995, "shortest_path": [2.6683087027914616, 2.70843989769821, 2.769230769230769, 2.8372817955112217, 2.940051489518205, 2.9773510585918266, 3.005724838411819, 3.0011537352177675, 3.037661737523105, 3.063687045261268, 3.058749705859283, 3.052265758091993, 3.0401846481623958, 3.0375951776649748, 3.039162727886563], "deg": [2, 2, 2, 3, 3, 3, 5, 7, 7, 8, 8, 8, 9, 10, 10]}, "Dy3Pd4": {"eigen_cent": [0.0076611630298852405, 0.0072663468541295856, 0.00667573526857983, 0.006122523909408576, 0.005604162246991855, 0.00477788604192488, 0.0044937505208537945, 0.004052424454782903, 0.00370031541398114, 0.003426703616681391, 0.0031912676620585493, 0.002998127895138894, 0.002798294492201261, 0.00264718250822621, 0.002638763288398291], "deg_cent": [0.004934210526315789, 0.0038412291933418692, 0.002749770852428964, 0.002495321272613849, 0.001839587932303164, 0.0012312238364934746, 0.0012931830777757251, 0.001154068090017311, 0.0011555350127108851, 0.0010395992817314053, 0.0010982114841543772, 0.0010903639089546136, 0.001065340909090909, 0.0010575855322299192, 0.0010388531061707874], "discovery_prec": 1974, "clus_coeff": [1.0, 1.0, 1.0, 0.5, 0.4, 0.4, 0.42857142857142855, 0.35714285714285715, 0.26666666666666666, 0.21818181818181817, 0.27472527472527475, 0.24166666666666667, 0.2222222222222222, 0.2, 0.2], "deg_neigh": [84.0, 91.66666666666667, 103.33333333333333, 101.5, 111.2, 139.2, 123.71428571428571, 127.5, 116.5, 118.72727272727273, 108.5, 101.1875, 98.94444444444444, 94.85, 95.6], "discovery": 1975, "shortest_path": [2.7044334975369457, 2.7544757033248084, 2.7994505494505493, 2.8266832917705735, 2.8767929385803606, 2.9044805514524863, 2.9285186553380127, 2.940141352949661, 2.9566724436741767, 2.9673974673974675, 2.973331241666013, 2.979488926746167, 2.9828371900337336, 2.9887901861252115, 2.989456188645925], "deg": [3, 3, 3, 4, 5, 5, 7, 8, 10, 11, 14, 16, 18, 20, 20]}, "ErCo2Ge2": {"eigen_cent": [0.0026035133710572023, 0.0024835047833605423, 0.0023276769953464236, 0.002393636529475984, 0.0021571948864787345, 0.0018758841748791701, 0.0017581258391319605, 0.0016028013871885762, 0.0016298226920705356, 0.001550223470636972, 0.0015279598747608685, 0.0014427852240028198, 0.0013179967063394976, 0.001232045818619779, 0.0012258413308457018], "deg_cent": [0.001644736842105263, 0.0012804097311139564, 0.0009165902841429881, 0.0012476606363069245, 0.0007358351729212656, 0.0004924895345973898, 0.0003694126339120798, 0.0002884754074715131, 0.00034666050381326557, 0.0004725451280597297, 0.0005491057420771886, 0.0004770342101676435, 0.00041429924242424244, 0.0003701549362804717, 0.00036359858715977563], "discovery_prec": 1983, "clus_coeff": [0, 0, 0, 1.0, 1.0, 1.0, 1.0, 1.0, 0.3333333333333333, 0.3, 0.3333333333333333, 0.3333333333333333, 0.3333333333333333, 0.3333333333333333, 0.3333333333333333], "deg_neigh": [95.0, 103.0, 119.0, 86.5, 121.0, 161.0, 198.5, 244.5, 205.33333333333334, 146.0, 124.85714285714286, 133.57142857142858, 142.42857142857142, 148.85714285714286, 150.14285714285714], "discovery": 1985, "shortest_path": [2.9507389162561575, 3.0153452685421995, 3.0631868131868134, 3.071695760598504, 3.1180581095991173, 3.1486952240275725, 3.1590027700831027, 3.1723391981540234, 3.1636048526863085, 3.1666981666981666, 3.1712291160090986, 3.178603066439523, 3.181629875125762, 3.1869712351945854, 3.187970705864021], "deg": [1, 1, 1, 2, 2, 2, 2, 2, 3, 5, 7, 7, 7, 7, 7]}, "Sc3CoC4": {"eigen_cent": [0.002956828681936029, 0.0029031184172780542, 0.0027923056715796766, 0.0025983756969998016, 0.0024891913452618486, 0.002262406592777341, 0.0021650384388883035, 0.002027593375280238, 0.0019334648862062973, 0.001849104093032333, 0.0016865708155729298, 0.0016653517071667547, 0.001532446692576262, 0.001454538752616376, 0.0014522902680685552], "deg_cent": [0.001644736842105263, 0.0012804097311139564, 0.0009165902841429881, 0.0006238303181534623, 0.0007358351729212656, 0.0007387343018960847, 0.0007388252678241596, 0.0007211885186787826, 0.0006932409012131716, 0.0005670541536716756, 0.0004706620646375902, 0.0004770342101676435, 0.00041429924242424244, 0.0003701549362804717, 0.00036359858715977563], "discovery_prec": 1986, "clus_coeff": [0, 0, 0, 0, 0, 0.3333333333333333, 0.3333333333333333, 0.4, 0.4, 0.4, 0.4, 0.38095238095238093, 0.38095238095238093, 0.38095238095238093, 0.38095238095238093], "deg_neigh": [126.0, 150.0, 185.0, 247.0, 174.5, 144.0, 129.25, 123.0, 121.33333333333333, 148.33333333333334, 169.66666666666666, 166.28571428571428, 177.85714285714286, 191.85714285714286, 193.85714285714286], "discovery": 1990, "shortest_path": [2.8357963875205257, 2.870843989769821, 2.9075091575091574, 2.935785536159601, 2.992644354542111, 3.033727227966519, 3.054108956602031, 3.057830977790597, 3.069778188539741, 3.079096579096579, 3.0822025256882895, 3.085792163543441, 3.087885423447949, 3.0934327411167515, 3.0950501220589], "deg": [1, 1, 1, 1, 2, 3, 4, 5, 6, 6, 6, 7, 7, 7, 7]}, "NaZr2NiF11": {"eigen_cent": [0.0022600537339467638, 0.0022287716995369918, 0.0020731496050900005, 0.00220103305109315, 0.0022848972656873004, 0.0020243342806828173, 0.001881187493785915, 0.0016747329856750533, 0.0019520267196110406, 0.0018574475829802861, 0.001728672108144023, 0.0017304984509279534, 0.0015838086811627596, 0.0015015526086540251, 0.0014953889953164686], "deg_cent": [0.001644736842105263, 0.0012804097311139564, 0.0009165902841429881, 0.0012476606363069245, 0.0011037527593818985, 0.0007387343018960847, 0.0005541189508681197, 0.00043271311120726956, 0.00046216060080878107, 0.000378000378000378, 0.00031377470975839345, 0.00034073872154831674, 0.0002959280303030303, 0.0002643963830574798, 0.00025971327654269685], "discovery_prec": 1995, "clus_coeff": [0, 0, 0, 1.0, 1.0, 1.0, 1.0, 1.0, 1.0, 1.0, 1.0, 0.9, 0.9, 0.9, 0.9], "deg_neigh": [79.0, 90.0, 98.0, 75.0, 72.33333333333333, 92.0, 114.33333333333333, 131.0, 137.75, 165.0, 191.75, 173.2, 184.8, 192.6, 193.6], "discovery": 1995, "shortest_path": [2.9967159277504103, 3.0434782608695654, 3.0961538461538463, 3.0854114713216956, 3.0952556086796617, 3.122599704579025, 3.146445060018467, 3.1681569079896166, 3.1721349353049906, 3.186242086364925, 3.1899756843674014, 3.195434412265758, 3.1973723146120614, 3.2053722504230118, 3.2073443099776657], "deg": [1, 1, 1, 2, 3, 3, 3, 3, 4, 4, 4, 5, 5, 5, 5]}, "HoB4Mo": {"eigen_cent": [0.0015265934188567242, 0.0014006135396492665, 0.0013069610457169018, 0.0013284742092577013, 0.0013492024006582712, 0.0010619010284627296, 0.0009368080068661724, 0.0008667335228781262, 0.0007658648418038281, 0.0007041653803121566, 0.0006280023970166321, 0.0005733431170933269, 0.0005105291766984344, 0.0004717579563578697, 0.0004691179130020235], "deg_cent": [0.001644736842105263, 0.0012804097311139564, 0.0018331805682859762, 0.0018714909544603868, 0.0014716703458425313, 0.0009849790691947797, 0.0007389617587289858, 0.0007212925562608194, 0.0005777675063554426, 0.0004725451280597297, 0.0003922183871979918, 0.00034073872154831674, 0.0002959280303030303, 0.0002643963830574798, 0.00025971327654269685], "discovery_prec": 1972, "clus_coeff": [0, 0, 0, 0.3333333333333333, 0.5, 0.5, 0.5, 0.5, 0.5, 0.5, 0.5, 0.5, 0.5, 0.5, 0.5], "deg_neigh": [45.0, 47.0, 30.5, 29.0, 35.25, 42.0, 50.75, 49.6, 54.4, 58.8, 61.6, 62.8, 66.8, 70.0, 70.6], "discovery": 1975, "shortest_path": [3.3579638752052543, 3.4079283887468033, 3.4047619047619047, 3.3160847880299253, 3.316292754689224, 3.3520433284096502, 3.384189139268563, 3.421174094908409, 3.4506065857885617, 3.4735399735399737, 3.4833320260412584, 3.5003066439522996, 3.512931289578032, 3.522736886632826, 3.5240741702591802], "deg": [1, 1, 2, 3, 4, 4, 4, 5, 5, 5, 5, 5, 5, 5, 5]}, "Dy3SnC": {"eigen_cent": [0.004427593810947739, 0.004274680485177886, 0.004001356153565584, 0.0036315986656221327, 0.0032153771097307, 0.002712799793770379, 0.002512345410729483, 0.0023527513188430853, 0.002297914328069686, 0.0021621914944035246, 0.0020026111843982415, 0.0019041743521040176, 0.0017949342203846033, 0.0016945712912809212, 0.00169097143340802], "deg_cent": [0.003289473684210526, 0.002560819462227913, 0.0018331805682859762, 0.0012476606363069245, 0.0007358351729212656, 0.0004924895345973898, 0.0003694126339120798, 0.00043271311120726956, 0.00046216060080878107, 0.000378000378000378, 0.0003922183871979918, 0.00034073872154831674, 0.0003551136363636364, 0.00031727565966897575, 0.00031165593185123624], "discovery_prec": 1995, "clus_coeff": [0, 0, 0, 0, 0, 0, 0, 0.3333333333333333, 0.5, 0.5, 0.4, 0.4, 0.4, 0.4, 0.4], "deg_neigh": [84.0, 97.5, 116.5, 151.5, 201.0, 239.5, 284.0, 227.0, 207.25, 250.75, 233.8, 258.8, 234.0, 252.16666666666666, 255.33333333333334], "discovery": 1995, "shortest_path": [2.7569786535303775, 2.8043478260869565, 2.8452380952380953, 2.874064837905237, 2.928282456785583, 2.9739044805514525, 2.996860572483841, 3.0086530141332566, 3.020448243992606, 3.033544363602003, 3.036395011373441, 3.041771720613288, 3.04243356808901, 3.0493337563451774, 3.0500701189425024], "deg": [2, 2, 2, 2, 2, 2, 2, 3, 4, 4, 5, 5, 6, 6, 6]}, "Li2CuAs": {"eigen_cent": [0.005791753538234221, 0.005732069508243568, 0.005511300518528901, 0.006150426265714496, 0.005602650973867061, 0.005036423494730086, 0.004761650093510448, 0.00436361699864111, 0.004096307706386286, 0.0038281737333895724, 0.003527276712892929, 0.0033905456987754546, 0.0031806092380209, 0.003035846795943231, 0.0030228086322327823], "deg_cent": [0.003289473684210526, 0.002560819462227913, 0.0018331805682859762, 0.002495321272613849, 0.0014716703458425313, 0.0009852216748768472, 0.0007389617587289858, 0.0005770340450086555, 0.00046221400508435407, 0.00037803610244778376, 0.00031377470975839345, 0.0002725909772386534, 0.00023674242424242425, 0.00021151710644598382, 0.00020777062123415748], "discovery_prec": 1969, "clus_coeff": [1.0, 1.0, 1.0, 0.6666666666666666, 0.6666666666666666, 0.6666666666666666, 0.6666666666666666, 0.6666666666666666, 0.6666666666666666, 0.6666666666666666, 0.6666666666666666, 0.6666666666666666, 0.6666666666666666, 0.6666666666666666, 0.6666666666666666], "deg_neigh": [117.0, 139.5, 167.0, 123.0, 177.5, 232.75, 278.75, 334.0, 375.75, 412.5, 465.25, 511.5, 583.75, 622.75, 627.25], "discovery": 1970, "shortest_path": [2.729064039408867, 2.760869565217391, 2.801282051282051, 2.811097256857855, 2.854358219933799, 2.886234917508003, 2.9050609530845954, 2.9185056973892975, 2.9482380127094165, 2.970893970893971, 2.9795278061024395, 2.9882112436115844, 2.9880452151269457, 2.9960342639593907, 2.997766581831403], "deg": [2, 2, 2, 4, 4, 4, 4, 4, 4, 4, 4, 4, 4, 4, 4]}, "Gd2Mo2C3": {"eigen_cent": [0.007491414690369888, 0.007160902755810639, 0.0066983030898433915, 0.0062092859045151565, 0.005525743415317298, 0.004606478867194458, 0.004177663522581795, 0.0037649305721124027, 0.003478819938153364, 0.003258952301891839, 0.0029273327758131467, 0.0027699251774083266, 0.0025603767730681486, 0.0024271913346933446, 0.002421113596454676], "deg_cent": [0.004934210526315789, 0.0038412291933418692, 0.0036663611365719525, 0.0031191515907673115, 0.002207505518763797, 0.0014774686037921695, 0.0011082379017362395, 0.0008654262224145391, 0.0006932409012131716, 0.000567000567000567, 0.00047062514707035846, 0.0004088586030664395, 0.0003551136363636364, 0.00031727565966897575, 0.00031165593185123624], "discovery_prec": 2005, "clus_coeff": [0.3333333333333333, 0.3333333333333333, 0.3333333333333333, 0.4, 0.4, 0.4, 0.4, 0.4, 0.4, 0.4, 0.4, 0.4, 0.4, 0.4, 0.4], "deg_neigh": [89.33333333333333, 100.33333333333333, 89.25, 94.2, 106.16666666666667, 126.5, 146.16666666666666, 167.5, 195.16666666666666, 230.83333333333334, 260.0, 282.6666666666667, 305.0, 329.3333333333333, 332.5], "discovery": 2005, "shortest_path": [2.6929392446633824, 2.7455242966751916, 2.7838827838827838, 2.8098503740648377, 2.8620816476645827, 2.913835548990645, 2.942197599261311, 2.9601961349870205, 2.974815157116451, 2.9879051308702635, 2.9945098039215687, 3.0000681384573453, 3.0031366514765936, 3.008460236886633, 3.0096608320781177], "deg": [3, 3, 4, 5, 6, 6, 6, 6, 6, 6, 6, 6, 6, 6, 6]}, "NiH12Cl2O6": {"eigen_cent": [0.016661285459299586, 0.016894467353138827, 0.016215735656662345, 0.01489112642077211, 0.013754568389342723, 0.013293378275282316, 0.012757127569799716, 0.011733196336990203, 0.011311379188881688, 0.01102620021624462, 0.011124648287972383, 0.011218018379407306, 0.01055408527589999, 0.010330792045602888, 0.010299014006626054], "deg_cent": [0.014802631578947368, 0.012804097311139564, 0.00916590284142988, 0.006238303181534623, 0.004047093451066961, 0.002955665024630542, 0.0022168852761869575, 0.0017311021350259665, 0.0013866420152530623, 0.0012286173329552972, 0.0010982114841543772, 0.0010222161646449503, 0.0008877840909090909, 0.0008460684257839353, 0.0008310824849366299], "discovery_prec": 1969, "clus_coeff": [0.5833333333333334, 0.6, 0.6, 0.6, 0.6181818181818182, 0.6212121212121212, 0.6212121212121212, 0.6212121212121212, 0.6212121212121212, 0.5897435897435898, 0.5494505494505495, 0.5238095238095238, 0.5238095238095238, 0.5166666666666667, 0.5166666666666667], "deg_neigh": [85.11111111111111, 90.7, 104.4, 133.0, 159.1818181818182, 192.16666666666666, 233.91666666666666, 277.0833333333333, 317.1666666666667, 337.38461538461536, 388.5, 410.2, 462.06666666666666, 471.125, 475.375], "discovery": 1970, "shortest_path": [2.4532019704433496, 2.5, 2.568681318681319, 2.6134663341645887, 2.706877528503126, 2.743166707707461, 2.7672700406353896, 2.7840761575075725, 2.8102830733679953, 2.8235683235683235, 2.820456506392658, 2.8263032367972745, 2.8273066224773626, 2.8346552453468696, 2.8373240533942763], "deg": [9, 10, 10, 10, 11, 12, 12, 12, 12, 13, 14, 15, 15, 16, 16]}, "Cs2MnSe2": {"eigen_cent": [0.00485087249667893, 0.004628773084285445, 0.00427138448618897, 0.004031324629496475, 0.0036362323020416175, 0.003166091062628479, 0.0029155264998970486, 0.002853887459100474, 0.0026306124433536364, 0.0024524509265803863, 0.0021812528243365906, 0.0020662108574907244, 0.0023634106343397095, 0.0022948739141579783, 0.0022807331135289897], "deg_cent": [0.004934210526315789, 0.0038412291933418692, 0.002749770852428964, 0.0018714909544603868, 0.0011037527593818985, 0.0007387343018960847, 0.0005541189508681197, 0.0005769508149430262, 0.00046216060080878107, 0.00037803610244778376, 0.00031377470975839345, 0.00034073872154831674, 0.0004734848484848485, 0.0004759134895034636, 0.00046748389777685436], "discovery_prec": 1989, "clus_coeff": [0.6666666666666666, 0.6666666666666666, 0.6666666666666666, 0.6666666666666666, 0.6666666666666666, 0.6666666666666666, 0.6666666666666666, 0.3333333333333333, 0.3333333333333333, 0.3333333333333333, 0.3333333333333333, 0.6, 0.6428571428571429, 0.6111111111111112, 0.6111111111111112], "deg_neigh": [52.333333333333336, 58.333333333333336, 67.66666666666667, 94.33333333333333, 132.66666666666666, 168.0, 197.66666666666666, 180.5, 202.25, 225.0, 256.0, 221.6, 187.375, 177.22222222222223, 178.11111111111111], "discovery": 1990, "shortest_path": [2.9014778325123154, 2.942455242966752, 2.980769230769231, 3.0, 3.0386171386539167, 3.068931560807484, 3.0831024930747923, 3.088549177963657, 3.116913123844732, 3.1333396333396335, 3.1342850419640755, 3.138534923339012, 3.0762265490915546, 3.084919627749577, 3.085389289980782], "deg": [3, 3, 3, 3, 3, 3, 3, 4, 4, 4, 4, 5, 8, 9, 9]}, "BaSm2CuO5": {"eigen_cent": [0.0009971420146143066, 0.0009402508159880345, 0.0008966300809961106, 0.0027531365899612407, 0.0024226860377448097, 0.0022002266920550023, 0.0020399031189871786, 0.001831379815048854, 0.0017711018379099129, 0.0018442728397144884, 0.002008870690236975, 0.0021021186701688415, 0.001981646387221516, 0.0019329225656209848, 0.0019316994928796896], "deg_cent": [0.001644736842105263, 0.0012804097311139564, 0.0009165902841429881, 0.0012476606363069245, 0.0007358351729212656, 0.0004924895345973898, 0.0003694126339120798, 0.0002884754074715131, 0.00023108030040439053, 0.0002835270768358378, 0.00031377470975839345, 0.0004770342101676435, 0.00041429924242424244, 0.0003701549362804717, 0.00036359858715977563], "discovery_prec": 1986, "clus_coeff": [0, 0, 0, 1.0, 1.0, 1.0, 1.0, 1.0, 1.0, 0.6666666666666666, 0.8333333333333334, 0.7619047619047619, 0.7619047619047619, 0.7619047619047619, 0.7619047619047619], "deg_neigh": [39.0, 43.0, 50.0, 84.0, 114.5, 148.5, 173.0, 199.0, 235.5, 202.0, 202.5, 138.57142857142858, 153.0, 166.71428571428572, 168.85714285714286], "discovery": 1990, "shortest_path": [3.2282430213464695, 3.296675191815857, 3.347985347985348, 2.9906483790523692, 3.047811695476278, 3.085179714426391, 3.1148661126500463, 3.129795211998846, 3.150993530499076, 3.164335664335664, 3.164797238999137, 3.1667461669505963, 3.1684914481860686, 3.1725359560067683, 3.1740507972783463], "deg": [1, 1, 1, 2, 2, 2, 2, 2, 2, 3, 4, 7, 7, 7, 7]}, "NaNiF3": {"eigen_cent": [0.008300477177468216, 0.008484492494690757, 0.008167726487569348, 0.00801089242217058, 0.007522361519656686, 0.007103516646476667, 0.0067146346483042, 0.0070946245263612, 0.007417873607808837, 0.007713640015123105, 0.007764544874830465, 0.00779755155324964, 0.007310303061258127, 0.007139552323380934, 0.007146396598293661], "deg_cent": [0.008223684210526315, 0.0076824583866837385, 0.005499541704857928, 0.0056144728633811605, 0.003679175864606328, 0.0032011819748830337, 0.0025858884373845584, 0.002452040963507861, 0.002657423454650491, 0.002457002457002457, 0.002353310323187951, 0.0021807278179092273, 0.001953125, 0.0017978954047908624, 0.0017660502804903388], "discovery_prec": 1992, "clus_coeff": [0.9, 0.7333333333333333, 0.7333333333333333, 0.6944444444444444, 0.6222222222222222, 0.5, 0.46153846153846156, 0.4117647058823529, 0.3715415019762846, 0.3476923076923077, 0.31724137931034485, 0.3165322580645161, 0.3068181818181818, 0.2994652406417112, 0.2994652406417112], "deg_neigh": [76.4, 76.0, 91.5, 82.77777777777777, 99.5, 103.23076923076923, 116.92857142857143, 130.1764705882353, 120.30434782608695, 127.65384615384616, 134.06666666666666, 142.625, 155.03030303030303, 165.0, 167.64705882352942], "discovery": 1995, "shortest_path": [2.5779967159277506, 2.6163682864450126, 2.662087912087912, 2.713840399002494, 2.8050753953659435, 2.839241752831118, 2.8709141274238226, 2.8706374387078166, 2.894177449168207, 2.9142965132760086, 2.91230684759589, 2.9118909710391825, 2.9095105640054446, 2.912648054145516, 2.91242923180803], "deg": [5, 6, 6, 9, 10, 13, 14, 17, 23, 26, 30, 32, 33, 34, 34]}, "CaTl3": {"eigen_cent": [0.010610244082995468, 0.010475429356041845, 0.009975903922707929, 0.009143680694261764, 0.008571331592300556, 0.007842096380273675, 0.007502173328385824, 0.00670854497988752, 0.006222053970764279, 0.005769360625257128, 0.005239459642694797, 0.00499056196464828, 0.004617333697222476, 0.00439668862825825, 0.004438894204388998], "deg_cent": [0.008237232289950576, 0.007692307692307693, 0.005504587155963303, 0.003745318352059925, 0.002944423997055576, 0.0024630541871921183, 0.002032144836504711, 0.0017311021350259665, 0.0013866420152530623, 0.0011341083073433513, 0.0009413241292751804, 0.0008177729317159602, 0.0007694128787878788, 0.0006874305959494474, 0.0007271971743195513], "discovery_prec": 1933, "clus_coeff": [0.6, 0.5333333333333333, 0.5333333333333333, 0.5333333333333333, 0.4642857142857143, 0.37777777777777777, 0.43636363636363634, 0.3939393939393939, 0.3939393939393939, 0.3939393939393939, 0.3939393939393939, 0.3939393939393939, 0.358974358974359, 0.358974358974359, 0.3516483516483517], "deg_neigh": [81.4, 77.66666666666667, 93.33333333333333, 116.5, 123.75, 129.9, 144.8181818181818, 151.91666666666666, 169.16666666666666, 185.41666666666666, 207.75, 225.16666666666666, 231.76923076923077, 247.07692307692307, 232.28571428571428], "discovery": 1945, "shortest_path": [2.588815789473684, 2.6389244558258644, 2.676443629697525, 2.716781035558328, 2.768579838116262, 2.8027579413937453, 2.8223125230882897, 2.845377181595269, 2.874638937030618, 2.8968058968058967, 2.9029727821789946, 2.9110051107325385, 2.9132982186186895, 2.9196806260575294, 2.9213109645250093], "deg": [5, 6, 6, 6, 8, 10, 11, 12, 12, 12, 12, 12, 13, 13, 14]}, "Ca5Sb3": {"eigen_cent": [0.02161833048707268, 0.020895670948357186, 0.019572348507916823, 0.017968495766316598, 0.01737567553075024, 0.015374808918630065, 0.015686739748744218, 0.014671687868442222, 0.014600530955161978, 0.014067906403518064, 0.012729858274936228, 0.012108531014573024, 0.01140372750673034, 0.010971486042559406, 0.010939337320977002], "deg_cent": [0.02138157894736842, 0.01792573623559539, 0.012832263978001834, 0.010605115408608859, 0.008094186902133923, 0.006156119182467373, 0.00572695363014964, 0.005337564916330063, 0.005893228564825514, 0.005481523485492865, 0.004706620646375902, 0.004293307891508791, 0.003847064393939394, 0.0035957908095817248, 0.003584043216289217], "discovery_prec": 1974, "clus_coeff": [0.3717948717948718, 0.37362637362637363, 0.37362637362637363, 0.25735294117647056, 0.2077922077922078, 0.17, 0.2, 0.17867867867867868, 0.15058823529411763, 0.1397459165154265, 0.1367231638418079, 0.130568356374808, 0.1293269230769231, 0.12510974539069358, 0.12404092071611253], "deg_neigh": [62.15384615384615, 64.92857142857143, 76.28571428571429, 81.05882352941177, 91.04545454545455, 104.24, 106.06451612903226, 106.08108108108108, 92.15686274509804, 91.53448275862068, 99.85, 102.53968253968254, 110.41538461538461, 113.11764705882354, 113.18840579710145], "discovery": 1975, "shortest_path": [2.4893267651888342, 2.544757033248082, 2.57967032967033, 2.5978802992518704, 2.637366678926076, 2.67232890201871, 2.700036941263391, 2.7209000432713113, 2.748469093009821, 2.7714987714987713, 2.7808455565142363, 2.793390119250426, 2.7954666508847725, 2.8030351099830795, 2.8028878616319535], "deg": [13, 14, 14, 17, 22, 25, 31, 37, 51, 58, 60, 63, 65, 68, 69]}, "Cs2DyCl5": {"eigen_cent": [0.004670826539494718, 0.004428571635160762, 0.004116549130345267, 0.00353578094917455, 0.0030524053163599727, 0.0025218227938372233, 0.002302856542369209, 0.002013911771627809, 0.0018517333216612594, 0.0017007472188327606, 0.0016858562393022361, 0.001612942629617866, 0.001454376085727696, 0.0013642867986226213, 0.001356903091013708], "deg_cent": [0.004934210526315789, 0.0038412291933418692, 0.002749770852428964, 0.0018714909544603868, 0.0011037527593818985, 0.0007387343018960847, 0.0005541189508681197, 0.00043277553375649163, 0.00034666050381326557, 0.0002835270768358378, 0.00031377470975839345, 0.0002725909772386534, 0.00023674242424242425, 0.00021151710644598382, 0.00020777062123415748], "discovery_prec": 1980, "clus_coeff": [0.6666666666666666, 0.6666666666666666, 0.6666666666666666, 0.6666666666666666, 0.6666666666666666, 0.6666666666666666, 0.6666666666666666, 0.6666666666666666, 0.6666666666666666, 0.6666666666666666, 0.6666666666666666, 0.6666666666666666, 0.6666666666666666, 0.6666666666666666, 0.6666666666666666], "deg_neigh": [61.333333333333336, 68.0, 76.0, 88.33333333333333, 105.0, 124.33333333333333, 152.66666666666666, 175.0, 199.0, 222.33333333333334, 194.25, 210.25, 226.25, 241.0, 242.5], "discovery": 1980, "shortest_path": [2.7881773399014778, 2.838874680306905, 2.8864468864468864, 2.9301745635910224, 2.988230967267378, 3.021664204825209, 3.0426592797783933, 3.0656281551997693, 3.0985557481224726, 3.12020412020412, 3.113263785394933, 3.1187734241908007, 3.1202580339705275, 3.1246827411167515, 3.12559081701553], "deg": [3, 3, 3, 3, 3, 3, 3, 3, 3, 3, 4, 4, 4, 4, 4]}, "KPb2Cl5": {"eigen_cent": [0.005764871226898225, 0.005488617503800501, 0.0052137760688240435, 0.0044989403694268406, 0.0038655971660129513, 0.00341557197452798, 0.003147757848964286, 0.002793530108966171, 0.002558934050633699, 0.0023650027333745344, 0.0021168050182225643, 0.001995626413403451, 0.0018920578447240207, 0.0017937260388759587, 0.0017842618285730978], "deg_cent": [0.004934210526315789, 0.0038412291933418692, 0.002749770852428964, 0.0018714909544603868, 0.0011037527593818985, 0.0007387343018960847, 0.0005541189508681197, 0.00043271311120726956, 0.0003466204506065858, 0.0002835002835002835, 0.00023531257353517923, 0.00020442930153321976, 0.00023674242424242425, 0.00021151710644598382, 0.00020777062123415748], "discovery_prec": 2005, "clus_coeff": [0.6666666666666666, 0.6666666666666666, 0.6666666666666666, 0.6666666666666666, 0.6666666666666666, 0.6666666666666666, 0.6666666666666666, 0.6666666666666666, 0.6666666666666666, 0.6666666666666666, 0.6666666666666666, 0.6666666666666666, 0.6666666666666666, 0.6666666666666666, 0.6666666666666666], "deg_neigh": [69.33333333333333, 76.0, 86.0, 101.0, 121.33333333333333, 149.66666666666666, 177.66666666666666, 202.66666666666666, 219.0, 233.66666666666666, 251.33333333333334, 265.0, 226.0, 236.75, 237.5], "discovery": 2005, "shortest_path": [2.7717569786535305, 2.8184143222506393, 2.8663003663003663, 2.9164588528678306, 2.9904376609047443, 3.0270802560315118, 3.053185595567867, 3.0682145947505046, 3.097042513863216, 3.1164131153737125, 3.119529411764706, 3.124693376941946, 3.1222702254838137, 3.1272736886632826, 3.128239754843401], "deg": [3, 3, 3, 3, 3, 3, 3, 3, 3, 3, 3, 3, 4, 4, 4]}, "CsNb6I11": {"eigen_cent": [0.00433426819289153, 0.004012188375731969, 0.0036211840810545766, 0.0031079979981073363, 0.002686672353108613, 0.00214024081321618, 0.001852420936496045, 0.0016477274557194816, 0.0014680670137270598, 0.0013342230008930593, 0.001208097233818491, 0.0011269538604411033, 0.001017003254559017, 0.0009463577567779856, 0.0009422125028831837], "deg_cent": [0.003289473684210526, 0.002560819462227913, 0.0018331805682859762, 0.0012476606363069245, 0.0014716703458425313, 0.0009849790691947797, 0.0007388252678241596, 0.0005770340450086555, 0.00046221400508435407, 0.00037803610244778376, 0.00031377470975839345, 0.0002725909772386534, 0.00023674242424242425, 0.00021151710644598382, 0.00020777062123415748], "discovery_prec": 1980, "clus_coeff": [1.0, 1.0, 1.0, 1.0, 0.6666666666666666, 0.6666666666666666, 0.6666666666666666, 0.6666666666666666, 0.6666666666666666, 0.6666666666666666, 0.6666666666666666, 0.6666666666666666, 0.6666666666666666, 0.6666666666666666, 0.6666666666666666], "deg_neigh": [62.0, 63.5, 68.0, 76.5, 51.5, 58.75, 61.5, 72.25, 81.5, 87.0, 99.0, 106.75, 112.75, 118.5, 119.5], "discovery": 1980, "shortest_path": [2.8932676518883413, 2.9603580562659846, 3.0045787545787546, 3.046134663341646, 3.0812798823096728, 3.1285081240768093, 3.158264081255771, 3.1807298427809028, 3.2109763142692085, 3.235683235683236, 3.2404110126284413, 3.2453833049403746, 3.2460200035509263, 3.2520093062605753, 3.2526878927959277], "deg": [2, 2, 2, 2, 4, 4, 4, 4, 4, 4, 4, 4, 4, 4, 4]}, "Sm2SO2": {"eigen_cent": [0.0075438161507009405, 0.0073498009370454, 0.0075229287853371095, 0.008850916607414713, 0.008855584910296635, 0.010152845358859974, 0.00978525135525055, 0.010228253509676266, 0.009599789982667879, 0.008999959170108665, 0.009009225301542025, 0.00884595570243373, 0.008112150995394167, 0.007819338092084134, 0.007852021426148834], "deg_cent": [0.004934210526315789, 0.0038412291933418692, 0.00458295142071494, 0.003745318352059925, 0.002576370997423629, 0.00270935960591133, 0.002401625715869204, 0.002163877668782458, 0.0017333025190663276, 0.001417635384179189, 0.0014119861939127707, 0.0014311026305029303, 0.0012428977272727273, 0.001163344085452911, 0.0011946810720964056], "discovery_prec": 1958, "clus_coeff": [0.3333333333333333, 0.3333333333333333, 0.2, 0.4, 0.3333333333333333, 0.2727272727272727, 0.2564102564102564, 0.26666666666666666, 0.26666666666666666, 0.26666666666666666, 0.2679738562091503, 0.2714285714285714, 0.2714285714285714, 0.2683982683982684, 0.25691699604743085], "deg_neigh": [117.66666666666667, 132.0, 95.0, 118.83333333333333, 139.0, 130.8181818181818, 132.46153846153845, 156.8, 175.66666666666666, 192.46666666666667, 194.83333333333334, 184.38095238095238, 201.57142857142858, 207.9090909090909, 202.08695652173913], "discovery": 1960, "shortest_path": [2.592775041050903, 2.6547314578005117, 2.706043956043956, 2.739238927011853, 2.815305371596762, 2.8537306082245752, 2.883819726634651, 2.876821001009664, 2.9062969381860198, 2.9303534303534304, 2.9316809161502864, 2.935945485519591, 2.938924069361425, 2.942258883248731, 2.942917986807251], "deg": [3, 3, 5, 6, 7, 11, 13, 15, 15, 15, 18, 21, 21, 22, 23]}, "SmZn12": {"eigen_cent": [0.016808792853634402, 0.016250284583063736, 0.015498488912921216, 0.01635326178981634, 0.014909485415917485, 0.013768929563026385, 0.012676050560336265, 0.011355041983027826, 0.010406847350618083, 0.009696415380025388, 0.008987421868466598, 0.008537853941964898, 0.008878515154468098, 0.008541920486070501, 0.008499558046964393], "deg_cent": [0.01644736842105263, 0.014084507042253521, 0.010999083409715857, 0.009357454772301934, 0.006254598969830758, 0.005172413793103448, 0.004064289673009422, 0.0031736872475476054, 0.002542177027963947, 0.0020791985634628107, 0.0018042045811107624, 0.001567398119122257, 0.0017163825757575758, 0.0016392575749563747, 0.0016102223145647205], "discovery_prec": 1967, "clus_coeff": [0.6, 0.509090909090909, 0.4393939393939394, 0.37142857142857144, 0.38235294117647056, 0.32857142857142857, 0.31601731601731603, 0.31601731601731603, 0.31601731601731603, 0.31601731601731603, 0.308300395256917, 0.308300395256917, 0.2955665024630542, 0.2709677419354839, 0.2709677419354839], "deg_neigh": [64.0, 66.27272727272727, 72.83333333333333, 77.46666666666667, 94.05882352941177, 105.61904761904762, 116.72727272727273, 132.6818181818182, 147.22727272727272, 162.1818181818182, 176.2608695652174, 190.43478260869566, 189.6551724137931, 192.83870967741936, 194.25806451612902], "discovery": 1970, "shortest_path": [2.5582922824302137, 2.60230179028133, 2.6465201465201464, 2.660224438902743, 2.713497609415226, 2.7429204629401625, 2.7744735869966752, 2.7947497475840186, 2.823570190641248, 2.8428463428463426, 2.8481449525452978, 2.854241908006814, 2.846067349233592, 2.847557106598985, 2.848750844024308], "deg": [10, 11, 12, 15, 17, 21, 22, 22, 22, 22, 23, 23, 29, 31, 31]}, "La5Bi3Br": {"eigen_cent": [0.001623522557392039, 0.0014871638784213922, 0.0013303056406064797, 0.0011195345335399144, 0.0009182079247488271, 0.0007157226797152291, 0.0006908845052889191, 0.0006474447210553762, 0.0005671947816758528, 0.0005345143938945662, 0.00045678714844812765, 0.0004158459185434305, 0.00036034249979519946, 0.00033469661127401437, 0.00033267553631768253], "deg_cent": [0.001644736842105263, 0.0012804097311139564, 0.0009165902841429881, 0.0006238303181534623, 0.0003679175864606328, 0.0002462447672986949, 0.0005541189508681197, 0.0005769508149430262, 0.00046216060080878107, 0.0004725004725004725, 0.00039218762255863204, 0.00034071550255536625, 0.0002959280303030303, 0.0002643963830574798, 0.00025971327654269685], "discovery_prec": 2002, "clus_coeff": [0, 0, 0, 0, 0, 0, 0.6666666666666666, 0.5, 0.5, 0.5, 0.5, 0.5, 0.5, 0.5, 0.5], "deg_neigh": [49.0, 51.0, 55.0, 62.0, 74.0, 87.0, 37.0, 35.0, 38.5, 34.6, 40.2, 41.8, 49.0, 55.0, 55.2], "discovery": 2005, "shortest_path": [3.3021346469622332, 3.3529411764705883, 3.402014652014652, 3.4276807980049875, 3.4575211474806915, 3.4970457902511076, 3.523730378578024, 3.4939428901067204, 3.526224584103512, 3.544741566663517, 3.555764705882353, 3.570523303352412, 3.5786234242764987, 3.588409475465313, 3.5901417960837274], "deg": [1, 1, 1, 1, 1, 1, 3, 4, 4, 5, 5, 5, 5, 5, 5]}, "GdInAu": {"eigen_cent": [0.0001049057773919703, 0.00010054806444890078, 9.129637768514936e-05, 7.986675967367574e-05, 0.0002344378293040275, 0.00020812435250494056, 0.0002925825209880297, 0.0002487724436200426, 0.0003168665637932137, 0.0002912712163468236, 0.00025228019939235844, 0.00023677330731224156, 0.000211499554533154, 0.00019735863924059103, 0.00019611262801671564], "deg_cent": [0.001644736842105263, 0.0012804097311139564, 0.0009165902841429881, 0.0006238303181534623, 0.0011037527593818985, 0.0007387343018960847, 0.0007388252678241596, 0.0005770340450086555, 0.0005777675063554426, 0.0005670541536716756, 0.0004706620646375902, 0.0004088864658579801, 0.0003551136363636364, 0.00031727565966897575, 0.00031165593185123624], "discovery_prec": 1976, "clus_coeff": [0, 0, 0, 0, 0.3333333333333333, 0.3333333333333333, 0.3333333333333333, 0.3333333333333333, 0.4, 0.4, 0.4, 0.4, 0.4, 0.4, 0.4], "deg_neigh": [4.0, 5.0, 5.0, 9.0, 13.666666666666666, 20.666666666666668, 24.0, 27.5, 31.6, 30.666666666666668, 32.5, 35.166666666666664, 37.0, 41.5, 41.5], "discovery": 1980, "shortest_path": [3.7208538587848934, 3.768542199488491, 3.804029304029304, 3.8497506234413965, 3.7120264803236482, 3.739537173806007, 3.644690674053555, 3.665657002740516, 3.6370883882149045, 3.6546021546021548, 3.6693073966585614, 3.683543441226576, 3.6861573060306565, 3.6922060067681897, 3.6938139510725603], "deg": [1, 1, 1, 1, 3, 3, 4, 4, 5, 6, 6, 6, 6, 6, 6]}, "Ti2FeP2O10": {"eigen_cent": [0, 0, 0, 0, 0.0006079263788174797, 0.0016799239312860596, 0.0015733795954276644, 0.0014080254018947337, 0.0015771020682431055, 0.0014933418728303826, 0.0017464994571739295, 0.001716374879974232, 0.0016081725450589886, 0.0016269747978814933, 0.0016185001969847052], "deg_cent": [0, 0, 0, 0, 0.0003679175864606328, 0.0004924895345973898, 0.0003694126339120798, 0.0002884754074715131, 0.0003466204506065858, 0.0002835002835002835, 0.0003137500980469056, 0.000272572402044293, 0.00023672841332780968, 0.0002643963830574798, 0.00025971327654269685], "discovery_prec": 2006, "clus_coeff": [0, 0, 0, 0, 0, 1.0, 1.0, 1.0, 0.6666666666666666, 0.6666666666666666, 0.8333333333333334, 0.8333333333333334, 0.8333333333333334, 0.9, 0.9], "deg_neigh": [0, 0, 0, 0, 62.0, 100.0, 114.5, 130.5, 121.0, 133.0, 137.5, 149.25, 166.0, 147.6, 147.6], "discovery": 2010, "shortest_path": [0, 0, 0, 0, 3.4512688488414858, 3.204086656819301, 3.2365650969529085, 3.2421401788289588, 3.2553142329020335, 3.270244732117547, 3.267137254901961, 3.2688062142273098, 3.2677831696058703, 3.266867597292724, 3.268633459720563], "deg": [0, 0, 0, 0, 1, 2, 2, 2, 3, 3, 4, 4, 4, 5, 5]}, "PrNi5": {"eigen_cent": [0.014338660780678247, 0.01395920298267213, 0.013739448105800616, 0.014471672832943405, 0.012985984516969333, 0.01149552223518224, 0.011082669336341238, 0.010414594029861614, 0.010236798722611776, 0.009575222501095671, 0.009796914852137201, 0.00925989152764051, 0.008524574140684825, 0.008108230857876058, 0.008194916440845764], "deg_cent": [0.018092105263157895, 0.015364916773367477, 0.012832263978001834, 0.009981285090455396, 0.006254598969830758, 0.004678650578675204, 0.004063538973032878, 0.0037501802971296695, 0.00392881904321701, 0.0035913429732539457, 0.0031377470975839346, 0.0027940575166961975, 0.0026041666666666665, 0.002538205277351806, 0.0025971327654269686], "discovery_prec": 1984, "clus_coeff": [0.18181818181818182, 0.16666666666666666, 0.16483516483516483, 0.21666666666666667, 0.20588235294117646, 0.18128654970760233, 0.18181818181818182, 0.1723076923076923, 0.14795008912655971, 0.12944523470839261, 0.13205128205128205, 0.12682926829268293, 0.113107822410148, 0.10549645390070922, 0.11836734693877551], "deg_neigh": [46.81818181818182, 48.333333333333336, 49.714285714285715, 64.9375, 84.82352941176471, 97.57894736842105, 105.22727272727273, 110.07692307692308, 102.73529411764706, 106.0, 121.175, 126.36585365853658, 128.04545454545453, 125.1875, 123.46], "discovery": 1985, "shortest_path": [2.5467980295566504, 2.59846547314578, 2.652014652014652, 2.673940149625935, 2.713129827142332, 2.7550467749876906, 2.771006463527239, 2.779780790308624, 2.789948006932409, 2.800699300699301, 2.799043062200957, 2.8096081771720613, 2.815766112327632, 2.8232339255499155, 2.823611904638238], "deg": [11, 12, 14, 16, 17, 19, 22, 26, 34, 38, 40, 41, 44, 48, 50]}, "PrNi3": {"eigen_cent": [0.003971230406759694, 0.0036873819988924137, 0.00334098032257926, 0.003026174604879298, 0.0026978642428759983, 0.00242695604828458, 0.002199350251035465, 0.002293965303840749, 0.002230218421928877, 0.0020776274073576145, 0.002833845629499682, 0.002655295180288685, 0.00240245067041326, 0.002254851454363163, 0.0022732338065017056], "deg_cent": [0.008223684210526315, 0.006402048655569782, 0.00458295142071494, 0.0031191515907673115, 0.002207505518763797, 0.0022167487684729066, 0.001662663957140218, 0.0018753606462781304, 0.0018488560203374163, 0.0017956714866269729, 0.0016473172262315657, 0.0014992503748125937, 0.0014796401515151515, 0.0013748611918988948, 0.001402451693330563], "discovery_prec": 1970, "clus_coeff": [0, 0, 0, 0, 0.26666666666666666, 0.19444444444444445, 0.19444444444444445, 0.19230769230769232, 0.15833333333333333, 0.13450292397660818, 0.15714285714285714, 0.1471861471861472, 0.12333333333333334, 0.12, 0.16809116809116809], "deg_neigh": [25.4, 27.0, 31.0, 41.4, 51.0, 48.77777777777778, 60.0, 60.0, 58.1875, 55.10526315789474, 69.0, 69.54545454545455, 65.48, 66.23076923076923, 66.18518518518519], "discovery": 1970, "shortest_path": [2.9655172413793105, 3.0076726342710995, 3.0567765567765566, 3.0586034912718203, 3.076866495034939, 3.1036690470327506, 3.1265238271148874, 3.123178998990336, 3.131369150779896, 3.1453411453411455, 3.0231390697309592, 3.029914821124361, 3.034088891519205, 3.0400274957698814, 3.040201527034748], "deg": [5, 5, 5, 5, 6, 9, 9, 13, 16, 19, 21, 22, 25, 26, 27]}, "SbS24I3": {"eigen_cent": [0.0027396636320327745, 0.0027286752908179186, 0.002604481604645858, 0.0022289200762851367, 0.0019571164440996837, 0.0018287579244294066, 0.0018628850415136897, 0.0017357459492843626, 0.0016519570366523135, 0.0015798077230144258, 0.0019220196424048865, 0.0018192866620517806, 0.0016555968682071356, 0.0015596306213699297, 0.0015618564165380136], "deg_cent": [0.004934210526315789, 0.0038412291933418692, 0.002749770852428964, 0.0018714909544603868, 0.001104158998895841, 0.0012315270935960591, 0.0011084426380934787, 0.0008655510675129833, 0.0006933210076265311, 0.0005670541536716756, 0.0005491057420771886, 0.0004770342101676435, 0.0004734848484848485, 0.00042303421289196765, 0.00041554124246831497], "discovery_prec": 1963, "clus_coeff": [1.0, 1.0, 1.0, 1.0, 1.0, 0.7, 0.6666666666666666, 0.6666666666666666, 0.6666666666666666, 0.6666666666666666, 0.6190476190476191, 0.6190476190476191, 0.5714285714285714, 0.5714285714285714, 0.5714285714285714], "deg_neigh": [44.666666666666664, 53.0, 60.333333333333336, 68.0, 81.0, 63.6, 67.83333333333333, 81.66666666666667, 91.83333333333333, 102.83333333333333, 123.14285714285714, 132.85714285714286, 130.75, 139.625, 141.5], "discovery": 1965, "shortest_path": [2.9080459770114944, 2.9437340153452687, 2.988095238095238, 3.0511221945137157, 3.144591611479029, 3.17729623245506, 3.1972663465090507, 3.207269580268282, 3.231311380704795, 3.2525042525042527, 3.178445368264178, 3.1816695059625215, 3.1779605847191807, 3.1818422165820643, 3.1833999896120084], "deg": [3, 3, 3, 3, 3, 5, 6, 6, 6, 6, 7, 7, 8, 8, 8]}, "Th2Al": {"eigen_cent": [0.004271774672761478, 0.004074873355623594, 0.003792157050861744, 0.003568311293137215, 0.0032582736831928126, 0.002764527667739047, 0.002522533266992742, 0.0022400225512560464, 0.002042642048293648, 0.0018886674053688905, 0.0016619992629200073, 0.0015389493258018418, 0.001386741654430921, 0.001305727257144979, 0.0012980971516723945], "deg_cent": [0.003289473684210526, 0.002560819462227913, 0.002749770852428964, 0.002495321272613849, 0.0025754231052244297, 0.002954937207584339, 0.0025863661555514503, 0.002019619157530294, 0.0016177490177952392, 0.0013231263585672432, 0.0010982114841543772, 0.000954068420335287, 0.0008285984848484849, 0.0007403098725609434, 0.0007271971743195513], "discovery_prec": 1972, "clus_coeff": [1.0, 1.0, 0.6666666666666666, 0.8333333333333334, 0.47619047619047616, 0.30303030303030304, 0.27472527472527475, 0.27472527472527475, 0.27472527472527475, 0.27472527472527475, 0.27472527472527475, 0.27472527472527475, 0.27472527472527475, 0.27472527472527475, 0.27472527472527475], "deg_neigh": [68.5, 79.5, 64.0, 68.25, 58.0, 45.75, 47.0, 53.07142857142857, 59.5, 65.28571428571429, 71.42857142857143, 75.35714285714286, 79.5, 82.28571428571429, 82.78571428571429], "discovery": 1975, "shortest_path": [2.935960591133005, 2.9680306905370846, 3.001831501831502, 3.018703241895262, 3.0426627436557556, 3.066962087641556, 3.0825637236793497, 3.1114957449877396, 3.143269786250722, 3.1625401625401626, 3.1723272413522627, 3.181465076660988, 3.1809196898857786, 3.1892978003384096, 3.1896327845011165], "deg": [2, 2, 3, 4, 7, 12, 14, 14, 14, 14, 14, 14, 14, 14, 14]}, "SrCl2": {"eigen_cent": [0.07108869877523243, 0.07286940660906913, 0.07408916565617568, 0.06878110488352418, 0.06372611839134912, 0.0624580745966583, 0.0605749086981936, 0.05798483384681102, 0.05506895805451522, 0.05251495468989117, 0.05098567367709375, 0.05055575930663825, 0.047544084858513504, 0.046322690389572777, 0.04630122118295719], "deg_cent": [0.07401315789473684, 0.06530089628681178, 0.05316223648029331, 0.040548970679975045, 0.027225901398086828, 0.02117704998768776, 0.01791651274473587, 0.016010385114668974, 0.01363373772385904, 0.012001512001512001, 0.010982114841543772, 0.010358457135068829, 0.009528882575757576, 0.009095235577177304, 0.009038022023685852], "discovery_prec": 1992, "clus_coeff": [0.24343434343434345, 0.22980392156862745, 0.21173623714458562, 0.19230769230769232, 0.1706775268419104, 0.16634746922024624, 0.148840206185567, 0.13235053235053235, 0.12863972186006084, 0.12010998625171854, 0.1119218910585817, 0.1076158940397351, 0.10031055900621118, 0.09574323405412756, 0.09481097601488273], "deg_neigh": [62.577777777777776, 65.33333333333333, 71.60344827586206, 80.75384615384615, 95.10810810810811, 111.38372093023256, 120.17525773195877, 127.16216216216216, 137.1949152542373, 143.71653543307087, 154.40714285714284, 159.68421052631578, 170.37888198757764, 173.92441860465115, 173.66091954022988], "discovery": 1995, "shortest_path": [2.1018062397372743, 2.152173913043478, 2.1785714285714284, 2.229426433915212, 2.293122471496874, 2.3375184638109308, 2.3706371191135736, 2.393423709258725, 2.4232902033271717, 2.4420296702258337, 2.44026982508432, 2.4430664395229984, 2.44528614546961, 2.452675549915398, 2.4549420869474887], "deg": [45, 51, 58, 65, 74, 86, 97, 111, 118, 127, 140, 152, 161, 172, 174]}, "Ni2Mo4C": {"eigen_cent": [0.0030111094677431976, 0.002832012900296851, 0.00260968089744191, 0.0025111981877773463, 0.0022505346978262796, 0.0018724260290751795, 0.0016548378208029462, 0.0014685663086105602, 0.001320739190967912, 0.0012163409854669602, 0.0010801604617664143, 0.00101137656628457, 0.0009377983812175198, 0.0008903605526810916, 0.0008889037697981684], "deg_cent": [0.001644736842105263, 0.0012804097311139564, 0.0009174311926605505, 0.0012484394506866417, 0.001104158998895841, 0.0009852216748768472, 0.0007389617587289858, 0.0005770340450086555, 0.00046221400508435407, 0.00037803610244778376, 0.00031377470975839345, 0.0002725909772386534, 0.00023674242424242425, 0.00021151710644598382, 0.00020777062123415748], "discovery_prec": 1953, "clus_coeff": [0, 0, 0, 1.0, 1.0, 0.8333333333333334, 0.8333333333333334, 0.8333333333333334, 0.8333333333333334, 0.8333333333333334, 0.8333333333333334, 0.8333333333333334, 0.8333333333333334, 0.8333333333333334, 0.8333333333333334], "deg_neigh": [99.0, 104.0, 118.0, 77.0, 72.66666666666667, 67.0, 74.25, 82.75, 93.0, 102.25, 110.5, 116.25, 127.5, 135.0, 136.75], "discovery": 1955, "shortest_path": [2.947454844006568, 2.997442455242967, 3.0357470210815767, 3.0623830318153464, 3.101913171449595, 3.145530657473529, 3.1795345400812707, 3.2137602769363913, 3.2501444251877527, 3.273388773388773, 3.2759432112322533, 3.2794548551959113, 3.275019234183583, 3.279029187817259, 3.2802680101802317], "deg": [1, 1, 1, 2, 3, 4, 4, 4, 4, 4, 4, 4, 4, 4, 4]}, "ErSeO3F": {"eigen_cent": [0.005641385306634716, 0.005530120253388879, 0.005429869372022844, 0.004793942491156478, 0.004381618207172518, 0.004273650779374292, 0.004047398469383552, 0.003921223817130423, 0.003794106578055595, 0.003700800756639764, 0.003728890453154194, 0.003963935820197731, 0.003882105597545757, 0.003977457625003624, 0.0039891366478759785], "deg_cent": [0.006578947368421052, 0.005121638924455826, 0.0036663611365719525, 0.002495321272613849, 0.0014716703458425313, 0.0009849790691947797, 0.0007388252678241596, 0.0007211885186787826, 0.0005777007510109763, 0.0004725004725004725, 0.00039218762255863204, 0.0004088586030664395, 0.0004142747233236669, 0.00042303421289196765, 0.00041554124246831497], "discovery_prec": 2009, "clus_coeff": [0.5, 0.5, 0.5, 0.5, 0.5, 0.5, 0.5, 0.5, 0.5, 0.5, 0.5, 0.6, 0.6666666666666666, 0.6428571428571429, 0.6428571428571429], "deg_neigh": [75.25, 86.25, 108.25, 130.75, 182.75, 254.0, 304.5, 299.2, 349.2, 407.4, 508.8, 516.0, 527.5714285714286, 528.625, 538.125], "discovery": 2010, "shortest_path": [2.6633825944170773, 2.709718670076726, 2.7362637362637363, 2.798004987531172, 2.878999632217727, 2.917035942885278, 2.9527239150507847, 2.9746178252091147, 3.0053142329020335, 3.0263630350562223, 3.020235294117647, 3.0132869991823386, 3.00639128890993, 3.0062394247038915, 3.0074274139095207], "deg": [4, 4, 4, 4, 4, 4, 4, 5, 5, 5, 5, 6, 7, 8, 8]}, "Na6ZnS4": {"eigen_cent": [0.0033465074842979545, 0.0031565782423620447, 0.0029644568120026833, 0.0025293341659223907, 0.0022001569531362344, 0.001876889211950774, 0.001828725350465827, 0.001708746629839434, 0.0015808042385965797, 0.0014569628974226332, 0.0014218243350885152, 0.001334415323270197, 0.0012184239893306553, 0.0011401204499144864, 0.0011371173858596253], "deg_cent": [0.004934210526315789, 0.0038412291933418692, 0.002749770852428964, 0.0018714909544603868, 0.0011037527593818985, 0.0007387343018960847, 0.0007388252678241596, 0.0005769508149430262, 0.00046221400508435407, 0.00037803610244778376, 0.0003922183871979918, 0.00034073872154831674, 0.0002959280303030303, 0.0002643963830574798, 0.00025971327654269685], "discovery_prec": 1983, "clus_coeff": [0.6666666666666666, 0.6666666666666666, 0.6666666666666666, 0.6666666666666666, 0.6666666666666666, 0.6666666666666666, 0.5, 0.5, 0.5, 0.5, 0.5, 0.5, 0.5, 0.5, 0.5], "deg_neigh": [33.666666666666664, 35.666666666666664, 41.333333333333336, 45.333333333333336, 54.333333333333336, 64.0, 66.5, 84.25, 92.25, 98.0, 102.0, 105.0, 113.8, 116.8, 118.2], "discovery": 1985, "shortest_path": [2.9819376026272577, 3.024296675191816, 3.0558608058608057, 3.096633416458853, 3.1552041191614566, 3.188823239783358, 3.2070175438596493, 3.2180559561580617, 3.2531484690930097, 3.2799092799092797, 3.2866107145658483, 3.296967632027257, 3.2992838965496833, 3.3076353637901863, 3.3082636472238094], "deg": [3, 3, 3, 3, 3, 3, 4, 4, 4, 4, 5, 5, 5, 5, 5]}, "GdZnGa": {"eigen_cent": [0.005658756416949767, 0.005318233647056556, 0.005580258947153572, 0.005651962978503387, 0.0052414824812625094, 0.004550710908481661, 0.004117607461328436, 0.0038168135955178014, 0.0037131632208638075, 0.003405129246786212, 0.003119545969799794, 0.002928089564969293, 0.002767564866633748, 0.002614917539660941, 0.00261020212978837], "deg_cent": [0.004934210526315789, 0.0038412291933418692, 0.00458295142071494, 0.0037429819089207735, 0.0033112582781456954, 0.002708692440285644, 0.002031769486516439, 0.0017308524448290783, 0.0015020219526285384, 0.0012285012285012285, 0.0010197678067147787, 0.0008859206760256235, 0.0007694128787878788, 0.0006874305959494474, 0.0006752545190110118], "discovery_prec": 1991, "clus_coeff": [0.6666666666666666, 0.6666666666666666, 0.7, 0.7333333333333333, 0.5, 0.4727272727272727, 0.4727272727272727, 0.5, 0.5128205128205128, 0.5128205128205128, 0.5128205128205128, 0.5128205128205128, 0.5128205128205128, 0.5128205128205128, 0.5128205128205128], "deg_neigh": [58.0, 61.333333333333336, 47.6, 55.166666666666664, 54.0, 58.72727272727273, 67.9090909090909, 73.83333333333333, 78.6923076923077, 84.3076923076923, 96.38461538461539, 102.53846153846153, 110.23076923076923, 117.3076923076923, 118.92307692307692], "discovery": 1995, "shortest_path": [2.8407224958949095, 2.8900255754475705, 2.9194139194139193, 2.933291770573566, 2.958808385435822, 2.9899064500246184, 3.012927054478301, 3.0173060282665127, 3.0389325323475047, 3.05234810545214, 3.058435955761236, 3.0657580919931857, 3.070722613481683, 3.0740270727580374, 3.073598919648886], "deg": [3, 3, 5, 6, 9, 11, 11, 12, 13, 13, 13, 13, 13, 13, 13]}, "RbTmS2": {"eigen_cent": [0.004603586945255885, 0.004313581530686147, 0.00396179919823123, 0.00352362304670904, 0.003014806654328994, 0.0024951664396400675, 0.002493224503283164, 0.0025377345348636436, 0.0023280893268291048, 0.0021202477507471914, 0.0019886197695774353, 0.0018787915628983732, 0.0016849479468076785, 0.0015765522663551818, 0.0015725631176663096], "deg_cent": [0.003289473684210526, 0.002560819462227913, 0.0018331805682859762, 0.0012476606363069245, 0.0007358351729212656, 0.0004924895345973898, 0.0007388252678241596, 0.0008654262224145391, 0.0006932409012131716, 0.000567000567000567, 0.0005490626715820849, 0.0004770342101676435, 0.00041429924242424244, 0.0003701549362804717, 0.00036359858715977563], "discovery_prec": 1996, "clus_coeff": [1.0, 1.0, 1.0, 1.0, 1.0, 1.0, 0.5, 0.3333333333333333, 0.3333333333333333, 0.3333333333333333, 0.3333333333333333, 0.3333333333333333, 0.3333333333333333, 0.3333333333333333, 0.3333333333333333], "deg_neigh": [72.5, 77.5, 85.0, 104.5, 126.0, 147.5, 95.0, 89.0, 95.83333333333333, 100.83333333333333, 104.14285714285714, 122.0, 135.71428571428572, 142.28571428571428, 143.42857142857142], "discovery": 2000, "shortest_path": [2.8949096880131364, 2.9335038363171355, 2.978021978021978, 3.001870324189526, 3.0456050018389114, 3.0777941900541603, 3.0842105263157893, 3.0807614652437265, 3.1099815157116453, 3.1320041576112634, 3.139764705882353, 3.1499829642248725, 3.1535183760430847, 3.1605858714043995, 3.160494468394536], "deg": [2, 2, 2, 2, 2, 2, 4, 6, 6, 6, 7, 7, 7, 7, 7]}, "Th2Au": {"eigen_cent": [0.0012461191014470094, 0.0011532687900251766, 0.0010734591482306878, 0.0010226348325319695, 0.0010229546155617404, 0.0007949407889658638, 0.0007363404020281849, 0.0006259680101333183, 0.0005959933195560399, 0.0005911769363510075, 0.0005014816463628737, 0.00045622488119336814, 0.00039280982396760263, 0.0003613217060067542, 0.0003591398146676857], "deg_cent": [0.001644736842105263, 0.0012804097311139564, 0.0018331805682859762, 0.0018714909544603868, 0.0014716703458425313, 0.0009849790691947797, 0.0011084426380934787, 0.0008655510675129833, 0.0011555350127108851, 0.0011341083073433513, 0.0009413241292751804, 0.0008177729317159602, 0.0007102272727272727, 0.0006345513193379515, 0.0006233118637024725], "discovery_prec": 1972, "clus_coeff": [0, 0, 0, 0.3333333333333333, 0.3333333333333333, 0.3333333333333333, 0.3333333333333333, 0.3333333333333333, 0.17777777777777778, 0.2727272727272727, 0.2727272727272727, 0.2727272727272727, 0.2727272727272727, 0.2727272727272727, 0.2727272727272727], "deg_neigh": [33.0, 38.0, 23.5, 22.333333333333332, 31.5, 39.0, 33.5, 35.666666666666664, 27.5, 27.75, 29.0, 29.583333333333332, 29.916666666666668, 30.166666666666668, 30.416666666666668], "discovery": 1975, "shortest_path": [3.3497536945812807, 3.4066496163682864, 3.42032967032967, 3.4301745635910224, 3.41522618609783, 3.4576563269325455, 3.4852234946435168, 3.519544208856195, 3.534257654534951, 3.5126630126630127, 3.5285904776845243, 3.5437137989778535, 3.559744333313606, 3.5756662436548226, 3.5753908481795045], "deg": [1, 1, 2, 3, 4, 4, 6, 6, 10, 12, 12, 12, 12, 12, 12]}, "BaZrSi3O9": {"eigen_cent": [0.005777476354271418, 0.0057018236422674146, 0.005742271456804072, 0.005153069415068655, 0.00601273013856934, 0.005953126933838451, 0.006217095749388948, 0.005607865417956697, 0.005356680505464641, 0.005150383732483259, 0.004971515473935262, 0.005013290408285124, 0.004810385605851158, 0.00477920077222202, 0.004782796968166177], "deg_cent": [0.009868421052631578, 0.0076824583866837385, 0.005499541704857928, 0.0037429819089207735, 0.0029433406916850625, 0.0019699581383895593, 0.001847063169560399, 0.0014423770373575653, 0.0011554015020219526, 0.0009450902561194594, 0.0007844367743959837, 0.0006814774430966335, 0.0005918560606060606, 0.0005287927661149596, 0.0005194265530853937], "discovery_prec": 1987, "clus_coeff": [0.4666666666666667, 0.4666666666666667, 0.4666666666666667, 0.4666666666666667, 0.5357142857142857, 0.5357142857142857, 0.5555555555555556, 0.5555555555555556, 0.5555555555555556, 0.5555555555555556, 0.5555555555555556, 0.5555555555555556, 0.5555555555555556, 0.5555555555555556, 0.5555555555555556], "deg_neigh": [55.666666666666664, 66.16666666666667, 83.66666666666667, 101.16666666666667, 118.125, 167.25, 171.5, 198.2, 230.2, 261.6, 311.5, 356.9, 414.9, 464.3, 471.3], "discovery": 1990, "shortest_path": [2.6108374384236455, 2.649616368286445, 2.6950549450549453, 2.766832917705736, 2.8363368885619713, 2.8658296405711474, 2.8956602031394274, 2.9218344389962505, 2.950785582255083, 2.9742014742014744, 2.9691740528668915, 2.964497444633731, 2.9571521571876667, 2.958650592216582, 2.960369812496754], "deg": [6, 6, 6, 6, 8, 8, 10, 10, 10, 10, 10, 10, 10, 10, 10]}, "Hf2Ag3F14": {"eigen_cent": [0.0006050426831817559, 0.0007860796054668937, 0.0007636722718721096, 0.0006657626375266783, 0.0005724614092487104, 0.0005543478014678278, 0.0005215165644208999, 0.00043733642932666133, 0.00045887245944288796, 0.00047247158083828597, 0.00043203774042455096, 0.0004709060608290229, 0.00046201667899885464, 0.00043823286448969, 0.00043682117694581065], "deg_cent": [0.003289473684210526, 0.0038412291933418692, 0.002749770852428964, 0.0018714909544603868, 0.0011037527593818985, 0.0009849790691947797, 0.0007388252678241596, 0.0005769508149430262, 0.00046216060080878107, 0.00037803610244778376, 0.00031377470975839345, 0.00034073872154831674, 0.0003551136363636364, 0.00031727565966897575, 0.00031165593185123624], "discovery_prec": 1987, "clus_coeff": [1.0, 0.6666666666666666, 0.6666666666666666, 0.6666666666666666, 0.6666666666666666, 0.3333333333333333, 0.3333333333333333, 0.3333333333333333, 0.3333333333333333, 0.3333333333333333, 0.3333333333333333, 0.3, 0.3333333333333333, 0.3333333333333333, 0.3333333333333333], "deg_neigh": [12.5, 12.333333333333334, 14.333333333333334, 17.333333333333332, 19.0, 19.5, 23.0, 24.5, 29.0, 35.0, 39.25, 41.0, 45.333333333333336, 47.833333333333336, 48.5], "discovery": 1990, "shortest_path": [3.374384236453202, 3.329923273657289, 3.3745421245421245, 3.4139650872817957, 3.489518205222508, 3.5206794682422453, 3.5442289935364726, 3.5690798961638306, 3.5972735674676524, 3.6101871101871104, 3.6114205035689073, 3.6105621805792163, 3.6075634728058237, 3.6087669204737733, 3.6095154001973717], "deg": [2, 3, 3, 3, 3, 4, 4, 4, 4, 4, 4, 5, 6, 6, 6]}, "NiSe2": {"eigen_cent": [0.011228651343142467, 0.01235974880827689, 0.012102959093690956, 0.012519662331860242, 0.011649825619658665, 0.011319168016252771, 0.01059266701116815, 0.010184234047243168, 0.009962799690372955, 0.009404482961900749, 0.00946165513630914, 0.009569672412385315, 0.008950264437535592, 0.00896179333813889, 0.008932843534083143], "deg_cent": [0.013157894736842105, 0.012804097311139564, 0.01008249312557287, 0.008733624454148471, 0.005886681383370125, 0.0041871921182266006, 0.0031405874745981895, 0.0028851702250432777, 0.002542177027963947, 0.0020791985634628107, 0.0018826482585503608, 0.0017036936077415837, 0.0015388257575757575, 0.0015334990217333827, 0.0015063370039476419], "discovery_prec": 1969, "clus_coeff": [0.5714285714285714, 0.5111111111111111, 0.45454545454545453, 0.4945054945054945, 0.44166666666666665, 0.4338235294117647, 0.4338235294117647, 0.3894736842105263, 0.36796536796536794, 0.36796536796536794, 0.35144927536231885, 0.35, 0.3292307692307692, 0.30295566502463056, 0.30295566502463056], "deg_neigh": [68.0, 66.1, 72.27272727272727, 79.35714285714286, 90.4375, 112.17647058823529, 128.47058823529412, 132.95, 141.45454545454547, 157.4090909090909, 175.83333333333334, 194.16, 214.42307692307693, 214.0344827586207, 216.31034482758622], "discovery": 1970, "shortest_path": [2.5648604269293926, 2.5971867007672635, 2.639194139194139, 2.685785536159601, 2.789260757631482, 2.8355084954444716, 2.879017362393794, 2.8954276647915766, 2.9216637781629116, 2.9400869400869403, 2.9322299788218684, 2.927291311754685, 2.9201633426051963, 2.9215313028764807, 2.923804082480652], "deg": [8, 10, 11, 14, 16, 17, 17, 20, 22, 22, 24, 25, 26, 29, 29]}, "Lu3Al2": {"eigen_cent": [0.0036225893132645084, 0.0034356364748036983, 0.0031115469557333104, 0.0026882874641271522, 0.002410424561835337, 0.0021182200510525997, 0.002045090842776875, 0.0017489354256491343, 0.0015616061886662735, 0.001533055813031265, 0.0013988530360223967, 0.0013626831052176184, 0.0012137593454750746, 0.001135989948912112, 0.0011305616311305263], "deg_cent": [0.003289473684210526, 0.002560819462227913, 0.0018331805682859762, 0.0012476606363069245, 0.0014716703458425313, 0.0014774686037921695, 0.001847063169560399, 0.0014423770373575653, 0.0011554015020219526, 0.0011341083073433513, 0.0010197678067147787, 0.000954068420335287, 0.0008285984848484849, 0.0007403098725609434, 0.0007271971743195513], "discovery_prec": 1989, "clus_coeff": [1.0, 1.0, 1.0, 1.0, 0.8333333333333334, 0.6666666666666666, 0.4, 0.4, 0.4, 0.48484848484848486, 0.5, 0.4835164835164835, 0.4835164835164835, 0.4835164835164835, 0.4835164835164835], "deg_neigh": [53.5, 57.0, 61.5, 70.5, 47.75, 42.0, 34.8, 37.9, 40.8, 42.166666666666664, 44.07692307692308, 45.57142857142857, 48.42857142857143, 50.5, 50.785714285714285], "discovery": 1990, "shortest_path": [2.9277504105090313, 2.9680306905370846, 2.999084249084249, 3.03927680798005, 3.0820154468554617, 3.1070901033973413, 3.12668513388735, 3.148254975483127, 3.175600739371534, 3.1953316953316953, 3.1987606871127148, 3.1827597955706985, 3.1858318044623304, 3.191307106598985, 3.19212590245676], "deg": [2, 2, 2, 2, 4, 6, 10, 10, 10, 12, 13, 14, 14, 14, 14]}, "Cs2P3": {"eigen_cent": [0.04252162904770864, 0.04279543854013035, 0.041051960305975285, 0.03908352942309557, 0.03912470509769008, 0.0363501321963691, 0.0353968870598975, 0.035327478856832656, 0.03457432961188591, 0.03352244464887696, 0.03243553907867481, 0.0315202010294556, 0.03109848446860872, 0.03149948040255277, 0.03141222027684398], "deg_cent": [0.04111842105263158, 0.03329065300896287, 0.025664527956003668, 0.019962570180910792, 0.01582045621780721, 0.011573504063038661, 0.009604728481714075, 0.008365786816673878, 0.007741190063547083, 0.006899158869672054, 0.006197050517728271, 0.005928853754940711, 0.005504261363636364, 0.0051292898313151074, 0.0050903802202368585], "discovery_prec": 1987, "clus_coeff": [0.3333333333333333, 0.3353846153846154, 0.31216931216931215, 0.28225806451612906, 0.21816168327796234, 0.21369102682701202, 0.19984917043740574, 0.21234119782214156, 0.195838986883763, 0.197869101978691, 0.18273287893541057, 0.16305800588078054, 0.1570827489481066, 0.16602233676975944, 0.1645276667367978], "deg_neigh": [61.0, 67.11538461538461, 73.82142857142857, 83.40625, 88.0, 104.06382978723404, 114.63461538461539, 129.27586206896552, 130.44776119402985, 135.78082191780823, 147.53164556962025, 147.29885057471265, 159.96774193548387, 168.98969072164948, 168.74489795918367], "discovery": 1990, "shortest_path": [2.297208538587849, 2.342710997442455, 2.381868131868132, 2.419576059850374, 2.492460463405664, 2.5371738060068934, 2.5750692520775624, 2.5884049610614364, 2.621072088724584, 2.6463806463806465, 2.6500117656286766, 2.654855195911414, 2.6473930283482274, 2.65080372250423, 2.6527813847192645], "deg": [25, 26, 28, 32, 43, 47, 52, 58, 67, 73, 79, 87, 93, 97, 98]}, "Y3RuI3": {"eigen_cent": [0.0015024711695903114, 0.0014110211412310938, 0.0012398618135218361, 0.0012312536075535386, 0.0010598466030657446, 0.0008053762765054579, 0.0007181220430469258, 0.0006053094653861777, 0.0005366628719000059, 0.00048749345578688515, 0.00041209055377359436, 0.00037328140440835695, 0.0004490919266366464, 0.0004142684424586039, 0.00041228026084792296], "deg_cent": [0.001644736842105263, 0.0012804097311139564, 0.0009165902841429881, 0.0012476606363069245, 0.0007358351729212656, 0.0004924895345973898, 0.0003694126339120798, 0.0002884754074715131, 0.00023108030040439053, 0.0002835002835002835, 0.0002353310323187951, 0.00020444323292899004, 0.00023674242424242425, 0.00021151710644598382, 0.00020777062123415748], "discovery_prec": 1992, "clus_coeff": [0, 0, 0, 0, 0, 0, 0, 0, 0, 0.3333333333333333, 0.3333333333333333, 0.3333333333333333, 0.6666666666666666, 0.6666666666666666, 0.6666666666666666], "deg_neigh": [45.0, 50.0, 52.0, 38.0, 52.5, 58.5, 66.5, 72.0, 78.5, 59.0, 63.0, 64.66666666666667, 61.0, 65.5, 66.0], "discovery": 1995, "shortest_path": [3.316912972085386, 3.363171355498721, 3.4075091575091574, 3.3840399002493764, 3.4097094520044133, 3.4542097488921715, 3.4831024930747922, 3.514133256417652, 3.5410120147874307, 3.5618444675422847, 3.5735351792297436, 3.5904599659284497, 3.4723323666923123, 3.4807529610829104, 3.481795044928063], "deg": [1, 1, 1, 2, 2, 2, 2, 2, 2, 3, 3, 3, 4, 4, 4]}, "NaMo2P3O12": {"eigen_cent": [0.0014562632255175835, 0.0013985367721740445, 0.0018767230879589147, 0.0016063808263795272, 0.0019133568691848083, 0.001748842879439472, 0.0016193962958734136, 0.0014163993760429637, 0.0013225050511417194, 0.0012993210858467947, 0.001194276156587757, 0.00116130446856724, 0.0010999814449474147, 0.0010686200031224447, 0.00106509848726579], "deg_cent": [0.001644736842105263, 0.0012804097311139564, 0.0018331805682859762, 0.0012476606363069245, 0.0014716703458425313, 0.0009849790691947797, 0.0007388252678241596, 0.0005769508149430262, 0.00046216060080878107, 0.0004725451280597297, 0.0003922183871979918, 0.00034073872154831674, 0.0002959280303030303, 0.0002643963830574798, 0.00025971327654269685], "discovery_prec": 1989, "clus_coeff": [0, 0, 1.0, 1.0, 1.0, 1.0, 1.0, 1.0, 1.0, 0.9, 0.9, 0.9, 0.9, 0.9, 0.9], "deg_neigh": [45.0, 47.0, 39.0, 42.5, 43.0, 54.25, 63.25, 72.0, 82.0, 79.0, 87.4, 97.0, 109.4, 116.8, 117.6], "discovery": 1990, "shortest_path": [3.0738916256157633, 3.1202046035805626, 3.118131868131868, 3.169576059850374, 3.149319602795145, 3.193254554406696, 3.221791320406279, 3.2435823478511683, 3.2710258780036967, 3.29011529011529, 3.2904541532669227, 3.288449744463373, 3.2866189264366454, 3.28997461928934, 3.2913312211083987], "deg": [1, 1, 2, 2, 4, 4, 4, 4, 4, 5, 5, 5, 5, 5, 5]}, "GdSi2Ag2": {"eigen_cent": [0.004913988445712751, 0.004811234094493008, 0.004666044979404191, 0.0043595362345150235, 0.0040035346530061045, 0.0036650719745154495, 0.003475929668933525, 0.0031162524183391996, 0.002918403320064393, 0.002827006915923576, 0.002570857235083382, 0.002466264528898339, 0.002300968750838941, 0.0021966677444424858, 0.0021876507448101113], "deg_cent": [0.003289473684210526, 0.002560819462227913, 0.0018331805682859762, 0.0018714909544603868, 0.0011037527593818985, 0.0007387343018960847, 0.0005541189508681197, 0.00043277553375649163, 0.00046221400508435407, 0.0004725451280597297, 0.0003922183871979918, 0.00034073872154831674, 0.0002959280303030303, 0.0002643963830574798, 0.00025971327654269685], "discovery_prec": 1979, "clus_coeff": [1.0, 1.0, 1.0, 0.6666666666666666, 0.6666666666666666, 0.6666666666666666, 0.6666666666666666, 0.6666666666666666, 0.5, 0.5, 0.5, 0.5, 0.5, 0.5, 0.5], "deg_neigh": [105.5, 123.5, 149.5, 126.0, 173.33333333333334, 239.33333333333334, 294.0, 342.3333333333333, 300.75, 276.2, 310.6, 344.8, 391.0, 421.0, 424.2], "discovery": 1980, "shortest_path": [2.7241379310344827, 2.764705882352941, 2.8049450549450547, 2.8391521197007483, 2.909525560867966, 2.9359921221073364, 2.9615881809787625, 2.9770662051060146, 2.9978047371461582, 3.010962010962011, 3.014354066985646, 3.017717206132879, 3.0156832573829675, 3.0205160744500845, 3.0229574611748817], "deg": [2, 2, 2, 3, 3, 3, 3, 3, 4, 5, 5, 5, 5, 5, 5]}, "BaCd": {"eigen_cent": [0.012400582036016336, 0.013922188180520004, 0.012823890451935459, 0.015613476966414469, 0.013440090027474646, 0.011866108902018916, 0.01164536258031113, 0.010887472217668193, 0.010196351440082305, 0.009362886558637174, 0.008597227647785527, 0.008177243819022552, 0.008281329241285482, 0.007997867077200462, 0.007982118133035144], "deg_cent": [0.008223684210526315, 0.0076824583866837385, 0.005499541704857928, 0.0056144728633811605, 0.0033112582781456954, 0.002954937207584339, 0.0027711065952336967, 0.00259665320253895, 0.002195516524150682, 0.0017956714866269729, 0.0015688735487919673, 0.0014311026305029303, 0.0013612689393939395, 0.001269102638675903, 0.001246623727404945], "discovery_prec": 1975, "clus_coeff": [0.5, 0.6, 0.6, 0.5833333333333334, 0.5833333333333334, 0.5757575757575758, 0.5142857142857142, 0.48366013071895425, 0.4678362573099415, 0.4678362573099415, 0.4631578947368421, 0.45714285714285713, 0.48616600790513836, 0.463768115942029, 0.463768115942029], "deg_neigh": [80.2, 87.0, 98.33333333333333, 108.44444444444444, 140.11111111111111, 132.33333333333334, 129.4, 128.5, 137.42105263157896, 150.0, 161.25, 166.23809523809524, 178.7391304347826, 185.875, 188.625], "discovery": 1975, "shortest_path": [2.671592775041051, 2.687979539641944, 2.728021978021978, 2.7144638403990027, 2.7712394262596542, 2.814377154111275, 2.8459549316586625, 2.8639838453771818, 2.890699017908723, 2.907673407673408, 2.9150521609538003, 2.9213628620102217, 2.921287802568503, 2.9254441624365484, 2.926401080351114], "deg": [5, 6, 6, 9, 9, 12, 15, 18, 19, 19, 20, 21, 23, 24, 24]}, "CeAsO4": {"eigen_cent": [0.009470999697350197, 0.009173146770989352, 0.009870463633630018, 0.009012394101372815, 0.008185904680806863, 0.007701906531095139, 0.007187081545682424, 0.006657246443395657, 0.006318681212505309, 0.006057017299859338, 0.006020373162869241, 0.006015935696307248, 0.005752231355432845, 0.005668193464506985, 0.005675239245465307], "deg_cent": [0.009868421052631578, 0.0076824583866837385, 0.006416131989000917, 0.004990642545227698, 0.0029433406916850625, 0.002216202905688254, 0.0016623568526043591, 0.0014423770373575653, 0.0011554015020219526, 0.000945000945000945, 0.0008628127696289905, 0.0007495741056218058, 0.0007694128787878788, 0.0006874305959494474, 0.0006752545190110118], "discovery_prec": 2002, "clus_coeff": [0.5333333333333333, 0.5333333333333333, 0.5238095238095238, 0.5, 0.5, 0.5, 0.5, 0.4222222222222222, 0.4222222222222222, 0.4222222222222222, 0.38181818181818183, 0.38181818181818183, 0.38461538461538464, 0.38461538461538464, 0.38461538461538464], "deg_neigh": [69.16666666666667, 78.83333333333333, 90.0, 97.25, 133.625, 154.66666666666666, 184.44444444444446, 203.0, 232.7, 264.9, 294.72727272727275, 336.90909090909093, 332.46153846153845, 369.0769230769231, 377.3076923076923], "discovery": 2005, "shortest_path": [2.5894909688013135, 2.636828644501279, 2.6648351648351647, 2.718204488778055, 2.785582934902538, 2.8357951747907433, 2.860018467220683, 2.8801557542543987, 2.9085027726432533, 2.928092223377114, 2.928313725490196, 2.926342327609703, 2.9200449783985323, 2.920685279187817, 2.9209993247805537], "deg": [6, 6, 7, 8, 8, 9, 9, 10, 10, 10, 11, 11, 13, 13, 13]}, "CsK2AuO2": {"eigen_cent": [0.001623232410083862, 0.0015428657999280767, 0.0014635665910323877, 0.0033232009104721973, 0.0030283244710378396, 0.003256417640068687, 0.00300876901320025, 0.0026671567270726117, 0.0024932217688551908, 0.002541273913956554, 0.002462519184010509, 0.0023264488805188146, 0.0021853755846544167, 0.0021157622425255363, 0.0021045449541008216], "deg_cent": [0.001644736842105263, 0.0012804097311139564, 0.0009165902841429881, 0.002495321272613849, 0.001839587932303164, 0.0019699581383895593, 0.0014776505356483192, 0.0011539016298860523, 0.0009243212016175621, 0.0008505812305075135, 0.0008628804518355821, 0.0008177729317159602, 0.0007102272727272727, 0.0006345513193379515, 0.0006233118637024725], "discovery_prec": 1987, "clus_coeff": [0, 0, 0, 0.5, 0.5, 0.6428571428571429, 0.6428571428571429, 0.6428571428571429, 0.6428571428571429, 0.5555555555555556, 0.4909090909090909, 0.48484848484848486, 0.48484848484848486, 0.48484848484848486, 0.48484848484848486], "deg_neigh": [63.0, 67.0, 76.0, 47.25, 50.6, 48.375, 60.25, 68.25, 76.75, 88.22222222222223, 87.9090909090909, 86.83333333333333, 96.0, 103.5, 104.25], "discovery": 1990, "shortest_path": [3.045977011494253, 3.0933503836317136, 3.1474358974358974, 3.096633416458853, 3.1750643618977565, 3.1962087641555885, 3.2103416435826406, 3.2205076434958175, 3.237869685767098, 3.244188244188244, 3.2452741391481683, 3.2494718909710394, 3.2435935373143163, 3.246510152284264, 3.2488962759050537], "deg": [1, 1, 1, 4, 5, 8, 8, 8, 8, 9, 11, 12, 12, 12, 12]}, "Gd2BiO2": {"eigen_cent": [0.005204184947538833, 0.005036219224295221, 0.004722066786294742, 0.004236889182369579, 0.0036477090277114046, 0.0032190221830272966, 0.0029470880585382533, 0.0026603539503374978, 0.0024499433474559724, 0.002424187480682977, 0.002298455830837459, 0.002216766507009222, 0.0020630452449411202, 0.001974773847251921, 0.0019688523549309038], "deg_cent": [0.003289473684210526, 0.002560819462227913, 0.0018331805682859762, 0.0018714909544603868, 0.0011037527593818985, 0.0007387343018960847, 0.0005541189508681197, 0.00043271311120726956, 0.0003466204506065858, 0.000378000378000378, 0.00039218762255863204, 0.00034071550255536625, 0.0002959105166597621, 0.0002643824027072758, 0.00025971327654269685], "discovery_prec": 2011, "clus_coeff": [1.0, 1.0, 1.0, 1.0, 1.0, 1.0, 1.0, 1.0, 1.0, 1.0, 0.9, 0.9, 0.9, 0.9, 0.9], "deg_neigh": [85.0, 98.0, 111.0, 90.66666666666667, 111.0, 137.66666666666666, 161.0, 187.33333333333334, 204.33333333333334, 178.5, 162.4, 184.6, 204.2, 219.6, 223.0], "discovery": 2015, "shortest_path": [2.7832512315270934, 2.8222506393861893, 2.8626373626373627, 2.8983790523690773, 2.969474071349761, 3.012801575578533, 3.040627885503232, 3.055811941159504, 3.083641404805915, 3.096947935368043, 3.099450980392157, 3.099754701553557, 3.0986507278967923, 3.1014117273832813, 3.1029449955851036], "deg": [2, 2, 2, 3, 3, 3, 3, 3, 3, 4, 5, 5, 5, 5, 5]}, "EuAl8Cu4": {"eigen_cent": [0.001868662051870384, 0.0018115203754937304, 0.0017688998548053086, 0.001572705462191057, 0.0014818958476914678, 0.001260306286436024, 0.001214836713613361, 0.0011740941141214689, 0.0011040955256317229, 0.0010164589475722074, 0.0009027660846158354, 0.0008480037071003443, 0.0007691641981425294, 0.0007177294236925207, 0.0007134595959003135], "deg_cent": [0.004934210526315789, 0.0038412291933418692, 0.002749770852428964, 0.002495321272613849, 0.001839587932303164, 0.0012312238364934746, 0.0011082379017362395, 0.001009809578765147, 0.0008088745088976196, 0.0006615631792836216, 0.0005491057420771886, 0.0004770342101676435, 0.00041429924242424244, 0.0003701549362804717, 0.00036359858715977563], "discovery_prec": 1979, "clus_coeff": [0.3333333333333333, 0.3333333333333333, 0.3333333333333333, 0.16666666666666666, 0.3, 0.3, 0.3333333333333333, 0.3333333333333333, 0.3333333333333333, 0.3333333333333333, 0.3333333333333333, 0.3333333333333333, 0.3333333333333333, 0.3333333333333333, 0.3333333333333333], "deg_neigh": [32.0, 35.333333333333336, 44.666666666666664, 38.75, 44.0, 54.8, 56.333333333333336, 63.285714285714285, 72.42857142857143, 78.42857142857143, 86.42857142857143, 93.57142857142857, 104.42857142857143, 110.42857142857143, 111.42857142857143], "discovery": 1980, "shortest_path": [3.083743842364532, 3.125319693094629, 3.1547619047619047, 3.226932668329177, 3.279882309672674, 3.3188084687346135, 3.3357340720221607, 3.3232366940718303, 3.355054881571346, 3.3834813834813833, 3.3897560592987683, 3.399182282793867, 3.4006036574539857, 3.409581218274112, 3.411052822936685], "deg": [3, 3, 3, 4, 5, 5, 6, 7, 7, 7, 7, 7, 7, 7, 7]}, "ErAl3C3": {"eigen_cent": [0.0032806982315187754, 0.0032053800956337196, 0.0030777339786704078, 0.002838469161128098, 0.002683493322521861, 0.0023912952883829676, 0.002236388764602383, 0.0021349050876908124, 0.0020122171058051244, 0.0019109014009658948, 0.001744314362644006, 0.0016708040378251637, 0.0015385797513560043, 0.0014586530328460064, 0.0014562093183900435], "deg_cent": [0.003289473684210526, 0.002560819462227913, 0.0018331805682859762, 0.0012476606363069245, 0.0011037527593818985, 0.0009849790691947797, 0.0007388252678241596, 0.0007211885186787826, 0.0005777007510109763, 0.0004725451280597297, 0.0003922183871979918, 0.00034073872154831674, 0.0002959280303030303, 0.0002643963830574798, 0.00025971327654269685], "discovery_prec": 1986, "clus_coeff": [1.0, 1.0, 1.0, 1.0, 0.3333333333333333, 0.5, 0.5, 0.5, 0.5, 0.5, 0.5, 0.5, 0.5, 0.5, 0.5], "deg_neigh": [70.5, 83.0, 102.0, 133.5, 124.33333333333333, 116.75, 138.5, 134.4, 157.8, 191.2, 217.4, 240.8, 259.0, 278.4, 281.2], "discovery": 1990, "shortest_path": [2.8226600985221677, 2.8593350383631715, 2.8937728937728937, 2.9258104738154613, 2.9805075395365943, 3.0209256523879864, 3.0426592797783933, 3.0418229016440725, 3.0538354898336415, 3.0625590625590626, 3.065103145344733, 3.0699829642248724, 3.0719062555483223, 3.0783629441624365, 3.079831714537994], "deg": [2, 2, 2, 2, 3, 4, 4, 5, 5, 5, 5, 5, 5, 5, 5]}, "YNi4Au": {"eigen_cent": [0.0022600537339467625, 0.002228771699536989, 0.0020731496050900035, 0.002137730783047883, 0.001937647566688564, 0.0017420171090637602, 0.0016257132545120553, 0.0014594252953363527, 0.0013833469328428422, 0.0013146273045632555, 0.0012318078726275918, 0.0011677097396317797, 0.0011024366132684523, 0.001047983764957356, 0.0010449118238574353], "deg_cent": [0.001644736842105263, 0.0012804097311139564, 0.0009165902841429881, 0.0012476606363069245, 0.0011037527593818985, 0.0007387343018960847, 0.0005542213190467394, 0.00043277553375649163, 0.00034666050381326557, 0.0002835270768358378, 0.0002353310323187951, 0.00020444323292899004, 0.0001775568181818182, 0.00015863782983448787, 0.00015582796592561812], "discovery_prec": 1975, "clus_coeff": [0, 0, 0, 1.0, 1.0, 1.0, 1.0, 1.0, 1.0, 1.0, 1.0, 1.0, 1.0, 1.0, 1.0], "deg_neigh": [79.0, 90.0, 98.0, 69.0, 61.333333333333336, 79.66666666666667, 100.66666666666667, 117.33333333333333, 138.0, 168.33333333333334, 192.66666666666666, 202.0, 218.66666666666666, 228.0, 230.0], "discovery": 1975, "shortest_path": [2.9967159277504103, 3.0434782608695654, 3.0961538461538463, 3.1103491271820447, 3.1695476278043397, 3.202363367799114, 3.222755818248984, 3.2413096783499205, 3.2652801848642405, 3.273955773955774, 3.277825711820535, 3.283475298126065, 3.2834822749600523, 3.290662013536379, 3.2929932997454943], "deg": [1, 1, 1, 2, 3, 3, 3, 3, 3, 3, 3, 3, 3, 3, 3]}, "TbNbO4": {"eigen_cent": [0.005923710183210035, 0.005647607778347421, 0.005368320440856027, 0.00559057704625624, 0.005925592224057748, 0.005879137101762522, 0.005452495150510165, 0.004930710442068234, 0.00468764453024739, 0.004497034395207875, 0.005902916061956115, 0.0061995803688486145, 0.006161069930622462, 0.006080836608087821, 0.006085985336963664], "deg_cent": [0.006578947368421052, 0.005121638924455826, 0.0036663611365719525, 0.0031191515907673115, 0.002208317997791682, 0.0017241379310344827, 0.0012931830777757251, 0.001009809578765147, 0.0008088745088976196, 0.0006615631792836216, 0.0008628804518355821, 0.0008177729317159602, 0.0007694128787878788, 0.0007403098725609434, 0.0007271971743195513], "discovery_prec": 1962, "clus_coeff": [0.16666666666666666, 0.16666666666666666, 0.16666666666666666, 0.3, 0.3333333333333333, 0.38095238095238093, 0.38095238095238093, 0.38095238095238093, 0.38095238095238093, 0.38095238095238093, 0.43636363636363634, 0.42424242424242425, 0.41025641025641024, 0.4065934065934066, 0.4065934065934066], "deg_neigh": [67.25, 76.0, 92.75, 99.8, 137.0, 162.71428571428572, 190.85714285714286, 228.71428571428572, 265.42857142857144, 308.57142857142856, 278.3636363636364, 300.1666666666667, 324.38461538461536, 336.42857142857144, 342.2142857142857], "discovery": 1965, "shortest_path": [2.7011494252873565, 2.762148337595908, 2.8058608058608057, 2.8659600997506236, 2.881898454746137, 2.921447919231716, 2.958256372367935, 2.9868743689600463, 3.0226458694396303, 3.0476280476280477, 2.9705074907835907, 2.9657921635434414, 2.961176540214239, 2.9596023688663284, 2.95927907339116], "deg": [4, 4, 4, 5, 6, 7, 7, 7, 7, 7, 11, 12, 13, 14, 14]}, "YbCu2Ge2": {"eigen_cent": [0.006329178686324698, 0.006240863874724099, 0.005929230001870417, 0.005957836444903092, 0.005584612824027737, 0.0051388200941233685, 0.0049140294470605165, 0.004571344368505196, 0.004273650810981789, 0.003989767267419903, 0.0036800487064888245, 0.003541564250003964, 0.003417934586782559, 0.0032835256693095134, 0.0032700586368457963], "deg_cent": [0.003289473684210526, 0.002560819462227913, 0.0018331805682859762, 0.0018714909544603868, 0.0014716703458425313, 0.0009852216748768472, 0.0007389617587289858, 0.0007212925562608194, 0.0005777675063554426, 0.0004725451280597297, 0.0004706620646375902, 0.0004088864658579801, 0.00041429924242424244, 0.0003701549362804717, 0.00036359858715977563], "discovery_prec": 1969, "clus_coeff": [0, 0, 0, 0.6666666666666666, 0.3333333333333333, 0.3333333333333333, 0.3333333333333333, 0.3, 0.3, 0.3, 0.3333333333333333, 0.3333333333333333, 0.3333333333333333, 0.3333333333333333, 0.3333333333333333], "deg_neigh": [135.0, 161.5, 194.5, 175.33333333333334, 191.75, 265.0, 325.25, 308.4, 355.2, 399.6, 379.5, 417.1666666666667, 415.42857142857144, 455.42857142857144, 459.57142857142856], "discovery": 1970, "shortest_path": [2.6814449917898195, 2.71227621483376, 2.7564102564102564, 2.783665835411471, 2.831187936741449, 2.8598867274070425, 2.87920206871075, 2.892542910716861, 2.915540150202195, 2.932337932337932, 2.9373284179151304, 2.9459625212947187, 2.943836183937977, 2.9475465313028764, 2.9494624214408143], "deg": [2, 2, 2, 3, 4, 4, 4, 5, 5, 5, 6, 6, 7, 7, 7]}, "GdSi2Ni": {"eigen_cent": [0.0019093721049338042, 0.0019000914503780318, 0.0021215090208668345, 0.0019353959779197993, 0.0018039669540019128, 0.0016884590321097478, 0.0015677520400820232, 0.0014142761783187308, 0.001315677811885216, 0.001341231226322031, 0.0012203861289243382, 0.0011642358289468953, 0.0011000026852305662, 0.0011384911436503296, 0.001131057972942627], "deg_cent": [0.001644736842105263, 0.0012804097311139564, 0.0018331805682859762, 0.0018714909544603868, 0.0011037527593818985, 0.0007387343018960847, 0.0005541189508681197, 0.00043271311120726956, 0.0003466204506065858, 0.0004725004725004725, 0.0003922183871979918, 0.00034073872154831674, 0.0002959280303030303, 0.00031727565966897575, 0.00031165593185123624], "discovery_prec": 1994, "clus_coeff": [0, 0, 0, 0.3333333333333333, 0.3333333333333333, 0.3333333333333333, 0.3333333333333333, 0.3333333333333333, 0.3333333333333333, 0.4, 0.4, 0.4, 0.4, 0.4, 0.4], "deg_neigh": [95.0, 116.0, 74.5, 59.666666666666664, 83.66666666666667, 125.33333333333333, 153.66666666666666, 176.0, 212.0, 156.0, 177.6, 195.6, 220.4, 207.5, 208.16666666666666], "discovery": 1995, "shortest_path": [3.0180623973727423, 3.0485933503836318, 3.0576923076923075, 3.119077306733167, 3.1857300478116954, 3.2176267848350566, 3.244875346260388, 3.2601672916065763, 3.290549907578558, 3.2868751771709346, 3.287865714958036, 3.291311754684838, 3.28371900337338, 3.290662013536379, 3.2932529995325406], "deg": [1, 1, 2, 3, 3, 3, 3, 3, 3, 5, 5, 5, 5, 6, 6]}, "GdNi2Ge2": {"eigen_cent": [0.0024965500120008428, 0.0026331586770042725, 0.002456006602417163, 0.0022245274828732874, 0.0020326164621494508, 0.002133587716185358, 0.0021340420137934265, 0.0019180640794758677, 0.001903251385637284, 0.0017974428047351507, 0.0017235141649567412, 0.001705060501652589, 0.0015862351040609975, 0.0015141945261339892, 0.001508072815244298], "deg_cent": [0.001644736842105263, 0.002560819462227913, 0.0018331805682859762, 0.0012476606363069245, 0.0007358351729212656, 0.0012315270935960591, 0.0012931830777757251, 0.001009809578765147, 0.0009244280101687081, 0.0007560722048955675, 0.0007844367743959837, 0.0007496251874062968, 0.0006510416666666666, 0.0005816720427264555, 0.0005713692083939331], "discovery_prec": 1969, "clus_coeff": [0, 1.0, 1.0, 1.0, 1.0, 0.2, 0.19047619047619047, 0.19047619047619047, 0.17857142857142858, 0.17857142857142858, 0.2, 0.2, 0.2, 0.2, 0.2], "deg_neigh": [106.0, 70.5, 82.5, 99.5, 137.5, 84.2, 81.14285714285714, 96.42857142857143, 110.125, 128.0, 119.5, 120.72727272727273, 134.72727272727272, 149.1818181818182, 150.8181818181818], "discovery": 1970, "shortest_path": [2.9146141215106733, 2.9475703324808182, 3.0, 3.0542394014962593, 3.1103346818683337, 3.122137404580153, 3.1272626523827114, 3.1442377037357567, 3.1543616406701327, 3.1685881685881685, 3.16675817711193, 3.1669505962521294, 3.1613895957862344, 3.1616434010152283, 3.1624162468186774], "deg": [1, 2, 2, 2, 2, 5, 7, 7, 8, 8, 10, 11, 11, 11, 11]}, "BaCu": {"eigen_cent": [0.0587731804512378, 0.05580168915111773, 0.051517406619969966, 0.053744699585133164, 0.04824033393096599, 0.04283318235197863, 0.039806651404141524, 0.03757925226743679, 0.03530814435837643, 0.03339690636802184, 0.03332599679835171, 0.0316923841295411, 0.032170415335686195, 0.03112603415455381, 0.031240369864666686], "deg_cent": [0.04276315789473684, 0.03329065300896287, 0.02383134738771769, 0.021210230817217717, 0.014716703458425313, 0.01108101452844127, 0.008865903213889916, 0.007934218118869013, 0.007048763577536399, 0.006143086664776486, 0.006118606840288672, 0.005451819544773068, 0.005208333333333333, 0.005023531278092116, 0.005038437564928319], "discovery_prec": 1980, "clus_coeff": [0.48, 0.48, 0.48, 0.41711229946524064, 0.34487179487179487, 0.3101010101010101, 0.2969858156028369, 0.2686868686868687, 0.2453551912568306, 0.23317307692307693, 0.19946719946719946, 0.19588607594936708, 0.20114942528735633, 0.187010078387458, 0.18685567010309279], "deg_neigh": [73.6923076923077, 80.15384615384616, 90.61538461538461, 97.58823529411765, 111.8, 125.42222222222222, 137.89583333333334, 145.4, 148.54098360655738, 156.96923076923076, 156.19230769230768, 164.425, 176.1931818181818, 176.65263157894736, 176.15463917525773], "discovery": 1980, "shortest_path": [2.3513957307060753, 2.4053708439897696, 2.4542124542124544, 2.46571072319202, 2.4979771974990808, 2.5460364352535696, 2.577100646352724, 2.593682388576374, 2.6186019641825533, 2.6323001323001325, 2.6372264491332653, 2.646473594548552, 2.646919571521572, 2.650750846023689, 2.651534825741443], "deg": [26, 26, 26, 34, 40, 45, 48, 55, 61, 65, 78, 80, 88, 95, 97]}, "Re3N": {"eigen_cent": [0.015182334289474624, 0.015050939917529368, 0.014228421446420683, 0.01651419074315785, 0.014589369394205734, 0.013496254407477482, 0.012576531857993782, 0.01170489519836627, 0.011234366195132002, 0.01072481956707703, 0.009879200279956491, 0.009774127886839743, 0.009647268385858651, 0.009291374929916295, 0.009270035817369071], "deg_cent": [0.011513157894736841, 0.010243277848911651, 0.007332722273143905, 0.006862133499688085, 0.004047093451066961, 0.003447426742181729, 0.0025858884373845584, 0.0023078032597721046, 0.0020797227036395147, 0.0017955017955017954, 0.0014903129657228018, 0.0014991482112436116, 0.0017162809966266201, 0.0015863782983448786, 0.0015582796592561812], "discovery_prec": 2010, "clus_coeff": [0.5238095238095238, 0.4642857142857143, 0.4642857142857143, 0.509090909090909, 0.509090909090909, 0.43956043956043955, 0.43956043956043955, 0.4, 0.38562091503267976, 0.3742690058479532, 0.3742690058479532, 0.354978354978355, 0.2955665024630542, 0.2850574712643678, 0.2850574712643678], "deg_neigh": [90.85714285714286, 90.625, 103.375, 112.27272727272727, 142.8181818181818, 142.14285714285714, 165.92857142857142, 172.125, 175.61111111111111, 188.68421052631578, 216.6315789473684, 209.4090909090909, 188.6551724137931, 196.33333333333334, 198.56666666666666], "discovery": 2010, "shortest_path": [2.438423645320197, 2.493606138107417, 2.5842490842490844, 2.6109725685785534, 2.709452004413387, 2.7621861152141802, 2.797045244690674, 2.8198730891260455, 2.852125693160813, 2.8720589624870074, 2.8756078431372547, 2.8774870536931045, 2.875310687655344, 2.8803934010152283, 2.881473017192126], "deg": [7, 8, 8, 11, 11, 14, 14, 16, 18, 19, 19, 22, 29, 30, 30]}, "Nd3Ti3Se2O8": {"eigen_cent": [0.00012341915979616666, 0.00026221979339337856, 0.00023899676394743399, 0.0011427252265540616, 0.0014276825590484965, 0.0021854261991646347, 0.0021008489172428878, 0.0025027057664928085, 0.0022659489743903426, 0.0021689251640347753, 0.0022784364091899714, 0.0021531043740697486, 0.002017074707629793, 0.0020314682054501376, 0.002021506255116979], "deg_cent": [0.001644736842105263, 0.002560819462227913, 0.0018331805682859762, 0.0018714909544603868, 0.0014716703458425313, 0.0014774686037921695, 0.0012929442186922792, 0.0011539016298860523, 0.0009243212016175621, 0.0008505008505008505, 0.0007843752451172641, 0.0006814310051107325, 0.0006510416666666666, 0.0006345513193379515, 0.0006233118637024725], "discovery_prec": 2001, "clus_coeff": [0, 0, 0, 0.3333333333333333, 0.3333333333333333, 0.26666666666666666, 0.2857142857142857, 0.32142857142857145, 0.32142857142857145, 0.4444444444444444, 0.4666666666666667, 0.4666666666666667, 0.4727272727272727, 0.45454545454545453, 0.45454545454545453], "deg_neigh": [4.0, 4.5, 4.5, 20.0, 24.5, 35.666666666666664, 36.714285714285715, 48.875, 53.75, 53.0, 63.2, 66.5, 68.54545454545455, 68.75, 69.41666666666667], "discovery": 2005, "shortest_path": [3.658456486042693, 3.6547314578005117, 3.6941391941391943, 3.228802992518703, 3.2420007355645457, 3.2028557360905956, 3.2040627885503232, 3.2157484857225267, 3.2453789279112755, 3.2637248417272984, 3.2582745098039214, 3.2596756609430364, 3.256258507427354, 3.253331218274112, 3.254869371007116], "deg": [1, 2, 2, 3, 4, 6, 7, 8, 8, 9, 10, 10, 11, 12, 12]}, "Eu5Rh2": {"eigen_cent": [0.003467541233089238, 0.003198880480114921, 0.002855893089226622, 0.0025424161394223396, 0.0021879851543192765, 0.0017396667832894114, 0.001582554978277942, 0.0015293017764192477, 0.002883949642185871, 0.0027391721079291142, 0.0024023841303328023, 0.0022329224665176904, 0.0021242137560282585, 0.0020328504671202436, 0.002022860913389438], "deg_cent": [0.003289473684210526, 0.002560819462227913, 0.0018331805682859762, 0.0018714909544603868, 0.0014716703458425313, 0.0014774686037921695, 0.0012929442186922792, 0.0012981393336218088, 0.0016177490177952392, 0.0018901805122389188, 0.0016473172262315657, 0.001567398119122257, 0.0014796401515151515, 0.0013748611918988948, 0.0013505090380220236], "discovery_prec": 1983, "clus_coeff": [1.0, 1.0, 1.0, 0.3333333333333333, 0.16666666666666666, 0.13333333333333333, 0.19047619047619047, 0.16666666666666666, 0.2857142857142857, 0.22105263157894736, 0.20476190476190476, 0.1857707509881423, 0.18666666666666668, 0.18461538461538463, 0.18461538461538463], "deg_neigh": [50.0, 54.5, 59.5, 50.333333333333336, 50.75, 40.166666666666664, 41.714285714285715, 41.22222222222222, 53.857142857142854, 45.4, 46.523809523809526, 45.21739130434783, 47.4, 49.73076923076923, 50.11538461538461], "discovery": 1985, "shortest_path": [3.1083743842364533, 3.131713554987212, 3.183150183150183, 3.192643391521197, 3.2063258550937843, 3.245445593303791, 3.259095106186519, 3.277761753677531, 3.062853841709994, 3.0791910791910793, 3.086359714487411, 3.0900170357751278, 3.0914363496478665, 3.092851099830795, 3.092868643847712], "deg": [2, 2, 2, 3, 4, 6, 7, 9, 14, 20, 21, 23, 25, 26, 26]}, "GdSe2": {"eigen_cent": [0.0014156164628538793, 0.0026126685770272023, 0.0027585582417155264, 0.0028413103215559686, 0.0036142626152756404, 0.003837942755129933, 0.0037982973013435967, 0.004089615310275292, 0.003931877510357654, 0.0037534872732548578, 0.0037795792998747578, 0.0037837363076762176, 0.004195283818194055, 0.004102610172302326, 0.0040826091705705], "deg_cent": [0.001644736842105263, 0.0038412291933418692, 0.0036663611365719525, 0.0037429819089207735, 0.003679175864606328, 0.0032019704433497538, 0.002955847034915943, 0.002740911713791114, 0.0023110700254217703, 0.0020791985634628107, 0.002117979290869156, 0.0020444323292899006, 0.0024857954545454545, 0.002326688170905822, 0.0022854768335757326], "discovery_prec": 1967, "clus_coeff": [0, 0.6666666666666666, 0.5, 0.4666666666666667, 0.3333333333333333, 0.2692307692307692, 0.20833333333333334, 0.2573099415204678, 0.2736842105263158, 0.24242424242424243, 0.21082621082621084, 0.19080459770114944, 0.18699186991869918, 0.18076109936575052, 0.18076109936575052], "deg_neigh": [74.0, 42.0, 43.0, 39.666666666666664, 40.1, 45.76923076923077, 44.0, 51.526315789473685, 58.15, 59.72727272727273, 61.74074074074074, 67.23333333333333, 64.85714285714286, 67.11363636363636, 67.61363636363636], "discovery": 1970, "shortest_path": [3.090311986863711, 2.99616368286445, 2.9972527472527473, 3.0324189526184537, 3.054431776388378, 3.075350898793401, 3.102881418544514, 3.116111351507284, 3.142576545349509, 3.1535626535626538, 3.1532669228959134, 3.1494378194207835, 3.136829022903474, 3.137690355329949, 3.140237885004934], "deg": [1, 3, 4, 6, 10, 13, 16, 19, 20, 22, 27, 30, 42, 44, 44]}, "NO2": {"eigen_cent": [0.041999880314644134, 0.04131022095219692, 0.04450808848979292, 0.0416075875470815, 0.04296125261203221, 0.04564477485129144, 0.04610749977759515, 0.044718779593572906, 0.04743761566457147, 0.04814781828333259, 0.049556578093630135, 0.051156540103729865, 0.050531860118508715, 0.050193768591124226, 0.0502069742836886], "deg_cent": [0.060955518945634266, 0.05, 0.043119266055045874, 0.033083645443196, 0.02576370997423629, 0.02142857142857143, 0.018289303528542397, 0.015868436237738027, 0.015253062167783684, 0.013420281636896323, 0.012550988390335738, 0.012334741720049067, 0.01201467803030303, 0.011527682301306118, 0.011427384167878661], "discovery_prec": 1931, "clus_coeff": [0.1981981981981982, 0.21592442645074225, 0.2238667900092507, 0.19666182873730043, 0.15693581780538302, 0.14728682170542637, 0.14553700267985983, 0.13694745621351126, 0.11612306268794818, 0.11437418839276796, 0.10998427672955975, 0.09779005524861878, 0.09003560454567625, 0.08434448061556674, 0.083395599833956], "deg_neigh": [43.5945945945946, 47.02564102564103, 50.851063829787236, 55.113207547169814, 58.97142857142857, 68.1264367816092, 75.55555555555556, 83.61818181818182, 86.01515151515152, 94.99295774647888, 103.475, 105.49171270718232, 110.47290640394088, 112.6697247706422, 112.87727272727273], "discovery": 1945, "shortest_path": [2.3108552631578947, 2.3674775928297054, 2.4197983501374885, 2.473487211478478, 2.5533480500367918, 2.576212755478946, 2.597340229035833, 2.604067503245348, 2.629578278451762, 2.6456246456246455, 2.6389520746725235, 2.6329131175468485, 2.620465171332189, 2.6201353637901863, 2.621046070742222], "deg": [37, 39, 47, 53, 70, 87, 99, 110, 132, 142, 160, 181, 203, 218, 220]}, "DyAgSb2": {"eigen_cent": [0.005223704631006168, 0.005066802576736435, 0.004880922910040241, 0.004548539408205918, 0.004072675660051886, 0.0036294123853924105, 0.003430396921466979, 0.0031236739213322726, 0.0029019947138500994, 0.0027076825174146236, 0.002452921794278685, 0.002340293798185675, 0.002258294997420499, 0.002160207978323747, 0.0021527121283185274], "deg_cent": [0.003289473684210526, 0.002560819462227913, 0.0018331805682859762, 0.0012476606363069245, 0.0007358351729212656, 0.0004924895345973898, 0.0003694126339120798, 0.0002884754074715131, 0.00023108030040439053, 0.000189000189000189, 0.0001568750490234528, 0.0001362862010221465, 0.00023674242424242425, 0.00021151710644598382, 0.00020777062123415748], "discovery_prec": 2002, "clus_coeff": [1.0, 1.0, 1.0, 1.0, 1.0, 1.0, 1.0, 1.0, 1.0, 1.0, 1.0, 1.0, 0.6666666666666666, 0.6666666666666666, 0.6666666666666666], "deg_neigh": [100.5, 112.5, 136.5, 177.0, 232.0, 299.0, 362.0, 452.0, 505.0, 548.0, 605.5, 666.0, 389.5, 421.0, 425.75], "discovery": 2005, "shortest_path": [2.7914614121510675, 2.838874680306905, 2.869047619047619, 2.8890274314214466, 2.955498344979772, 2.987444608567208, 3.0079409048938133, 3.017161811364292, 3.0430914972273566, 3.065104412737409, 3.0703529411764707, 3.0739983646770237, 3.0655737704918034, 3.069003807106599, 3.0714174414376982], "deg": [2, 2, 2, 2, 2, 2, 2, 2, 2, 2, 2, 2, 4, 4, 4]}, "YNiB4": {"eigen_cent": [0.0031170690330162253, 0.00307301381518317, 0.0029649352424053884, 0.002742715315980861, 0.0027537664153905665, 0.002561377731653736, 0.0024002017612044448, 0.002288878211265877, 0.002155602058315575, 0.002087216207583098, 0.0019559696561627852, 0.0019051899286218893, 0.0017780173910563845, 0.0016864433096013987, 0.0016835751898747876], "deg_cent": [0.003289473684210526, 0.002560819462227913, 0.0018331805682859762, 0.0012476606363069245, 0.0014716703458425313, 0.0012312238364934746, 0.0011082379017362395, 0.0010096639261502956, 0.0008088745088976196, 0.0007560722048955675, 0.0007844367743959837, 0.0008177729317159602, 0.0007102272727272727, 0.0006345513193379515, 0.0006233118637024725], "discovery_prec": 1984, "clus_coeff": [1.0, 1.0, 1.0, 1.0, 0.5, 0.6, 0.4666666666666667, 0.5238095238095238, 0.5238095238095238, 0.5, 0.4666666666666667, 0.4696969696969697, 0.4696969696969697, 0.4696969696969697, 0.4696969696969697], "deg_neigh": [67.0, 81.5, 101.0, 133.0, 98.0, 102.4, 100.83333333333333, 106.57142857142857, 127.42857142857143, 135.625, 124.6, 116.5, 124.0, 133.41666666666666, 134.75], "discovery": 1985, "shortest_path": [2.8308702791461413, 2.863171355498721, 2.899267399267399, 2.928927680798005, 2.984185362265539, 3.0226489414081734, 3.042105263157895, 3.046149408710701, 3.05684575389948, 3.065205065205065, 3.069025021570319, 3.0737308347529813, 3.075930638574895, 3.0804251269035534, 3.0817015530047267], "deg": [2, 2, 2, 2, 4, 5, 6, 7, 7, 8, 10, 12, 12, 12, 12]}, "Zn3Ni2Ge": {"eigen_cent": [0.00020410802275965513, 0.00038534701931236054, 0.00035289721600420554, 0.0003298039967388762, 0.0002886529700657905, 0.00043362411399198455, 0.0004061590338158809, 0.000352491851496181, 0.00031931171412260265, 0.00029247951758182007, 0.0002591680066654622, 0.00024224995837381557, 0.000229427867988013, 0.00021470798959541274, 0.00021511448074209097], "deg_cent": [0.001644736842105263, 0.002560819462227913, 0.0018331805682859762, 0.0012476606363069245, 0.0007358351729212656, 0.0007387343018960847, 0.0005541189508681197, 0.00043271311120726956, 0.00034666050381326557, 0.0002835270768358378, 0.0002353310323187951, 0.00020444323292899004, 0.0001775568181818182, 0.00015863782983448787, 0.00015582796592561812], "discovery_prec": 1981, "clus_coeff": [0, 1.0, 1.0, 1.0, 1.0, 1.0, 1.0, 1.0, 1.0, 1.0, 1.0, 1.0, 1.0, 1.0, 1.0], "deg_neigh": [9.0, 12.5, 13.5, 18.5, 25.5, 40.333333333333336, 45.666666666666664, 50.333333333333336, 56.333333333333336, 61.333333333333336, 68.66666666666667, 71.33333333333333, 75.0, 77.0, 79.33333333333333], "discovery": 1985, "shortest_path": [3.587848932676519, 3.4808184143222505, 3.5347985347985347, 3.5561097256857854, 3.6127252666421477, 3.586164451009355, 3.611449676823638, 3.6332564176521487, 3.6600808781051417, 3.675108675108675, 3.682328025727508, 3.693901192504259, 3.693673433153814, 3.700507614213198, 3.7011894250246713], "deg": [1, 2, 2, 2, 2, 3, 3, 3, 3, 3, 3, 3, 3, 3, 3]}, "Ba6Mg7H26": {"eigen_cent": [0.005034159739242643, 0.004842988847797586, 0.004562655500904523, 0.004072814390025388, 0.00396392435552545, 0.0035013272979729265, 0.003273263100952374, 0.0030465796715948385, 0.002889436066323552, 0.0027334147207254077, 0.00256826304182134, 0.0024858994592091483, 0.002307460076431066, 0.0022190036847686305, 0.0022145799810265594], "deg_cent": [0.003289473684210526, 0.002560819462227913, 0.0018331805682859762, 0.0012476606363069245, 0.0011037527593818985, 0.0007387343018960847, 0.0005541189508681197, 0.00043271311120726956, 0.0003466204506065858, 0.0002835002835002835, 0.00039218762255863204, 0.0004770342101676435, 0.00041429924242424244, 0.0003701549362804717, 0.00036359858715977563], "discovery_prec": 1997, "clus_coeff": [0, 0, 0, 0, 0.6666666666666666, 0.6666666666666666, 0.6666666666666666, 0.6666666666666666, 0.6666666666666666, 0.6666666666666666, 0.8, 0.7619047619047619, 0.7619047619047619, 0.7619047619047619, 0.7619047619047619], "deg_neigh": [114.5, 127.0, 145.5, 183.5, 175.66666666666666, 215.0, 250.33333333333334, 297.6666666666667, 335.6666666666667, 367.3333333333333, 259.8, 202.14285714285714, 225.42857142857142, 244.14285714285714, 251.85714285714286], "discovery": 2000, "shortest_path": [2.691297208538588, 2.7634271099744248, 2.811355311355311, 2.8547381546134662, 2.9132033835969104, 2.9431314623338256, 2.9687903970452445, 2.975771560426882, 2.9997689463955637, 3.023150335443636, 3.0301176470588236, 3.036115843270869, 3.036515357755815, 3.0433058375634516, 3.042434945203345], "deg": [2, 2, 2, 2, 3, 3, 3, 3, 3, 3, 5, 7, 7, 7, 7]}, "Sr2P3Pd3": {"eigen_cent": [0, 0, 0, 0.00024324266218941996, 0.0003382930162395297, 0.00027502660701157533, 0.0004985316991637513, 0.0004452998590236233, 0.0005798334160039239, 0.0005552396514809156, 0.0004887666516686383, 0.0004614779630540679, 0.00045937094835459626, 0.0004326405979885981, 0.00042999470140188845], "deg_cent": [0, 0, 0, 0.0006238303181534623, 0.0007358351729212656, 0.0004924895345973898, 0.0005541189508681197, 0.00043271311120726956, 0.0005777007510109763, 0.0004725004725004725, 0.0004706620646375902, 0.0004088864658579801, 0.0003551136363636364, 0.00031727565966897575, 0.00031165593185123624], "discovery_prec": 1992, "clus_coeff": [0, 0, 0, 0, 1.0, 1.0, 0.6666666666666666, 0.6666666666666666, 0.5, 0.5, 0.4666666666666667, 0.4666666666666667, 0.4666666666666667, 0.4666666666666667, 0.4666666666666667], "deg_neigh": [0, 0, 0, 19.0, 19.5, 21.5, 31.666666666666668, 36.666666666666664, 35.0, 40.2, 36.5, 40.5, 44.333333333333336, 47.0, 47.0], "discovery": 1995, "shortest_path": [0, 0, 0, 3.692643391521197, 3.730047811695476, 3.7685869030034467, 3.5861495844875346, 3.6002307470435535, 3.614833641404806, 3.627232353774922, 3.6264805082751588, 3.628960817717206, 3.629638397348642, 3.6345177664974617, 3.6361086583909], "deg": [0, 0, 0, 1, 2, 2, 3, 3, 5, 5, 6, 6, 6, 6, 6]}, "Ca2SnO4": {"eigen_cent": [0.007099195779480857, 0.006828928584762916, 0.0066668665313621405, 0.005993226173203505, 0.005447965237523539, 0.005712103187663417, 0.005554875568469657, 0.005066173884036183, 0.004825816831155669, 0.0051275287790982635, 0.004924800585481186, 0.004936802882359593, 0.004701638199813081, 0.0046673573809461215, 0.0046748639161791495], "deg_cent": [0.008223684210526315, 0.006402048655569782, 0.00458295142071494, 0.0031191515907673115, 0.001839587932303164, 0.001477832512315271, 0.0012931830777757251, 0.001009809578765147, 0.0008088745088976196, 0.0007560722048955675, 0.0006275494195167869, 0.0005451819544773068, 0.0004734848484848485, 0.00042303421289196765, 0.00041554124246831497], "discovery_prec": 1967, "clus_coeff": [0.5, 0.5, 0.5, 0.5, 0.5, 0.6666666666666666, 0.7142857142857143, 0.7142857142857143, 0.7142857142857143, 0.75, 0.75, 0.75, 0.75, 0.75, 0.75], "deg_neigh": [71.4, 80.6, 100.2, 121.2, 163.8, 192.16666666666666, 201.28571428571428, 237.71428571428572, 271.85714285714283, 283.75, 339.125, 388.5, 447.25, 500.125, 509.25], "discovery": 1970, "shortest_path": [2.5500821018062396, 2.6074168797953963, 2.649267399267399, 2.713840399002494, 2.7944097094520046, 2.8379709431174587, 2.8646102696712226, 2.885619500937545, 2.9208549971114963, 2.9384804384804384, 2.9368577927680604, 2.9341056218057924, 2.931526306444931, 2.9312605752961085, 2.9318028359216743], "deg": [5, 5, 5, 5, 5, 6, 7, 7, 7, 8, 8, 8, 8, 8, 8]}, "TaCr2": {"eigen_cent": [0.018579556105344338, 0.01741675451541107, 0.01710780868006384, 0.01697308128639329, 0.015269035792804779, 0.012629726000095593, 0.011643873705154384, 0.010713273126204056, 0.00991378774470668, 0.009245658659073747, 0.008903758513512496, 0.008522439208619647, 0.007818682699422281, 0.007596280588148689, 0.007576482140762918], "deg_cent": [0.011513157894736841, 0.008962868117797696, 0.00916590284142988, 0.007485963817841547, 0.004782928623988227, 0.003939916276779119, 0.0033247137052087182, 0.002740516370979374, 0.002310803004043905, 0.0019845019845019843, 0.0018825005882814338, 0.0017035775127768314, 0.0014796401515151515, 0.0013748611918988948, 0.0013505090380220236], "discovery_prec": 2002, "clus_coeff": [0.9047619047619048, 0.9047619047619048, 0.7111111111111111, 0.5909090909090909, 0.5256410256410257, 0.375, 0.32679738562091504, 0.3216374269005848, 0.3157894736842105, 0.29523809523809524, 0.2717391304347826, 0.2733333333333333, 0.2733333333333333, 0.26461538461538464, 0.26461538461538464], "deg_neigh": [86.28571428571429, 91.42857142857143, 78.9, 90.75, 113.92307692307692, 109.75, 115.61111111111111, 129.21052631578948, 137.65, 143.04761904761904, 147.33333333333334, 153.48, 168.4, 175.42307692307693, 177.3846153846154], "discovery": 2005, "shortest_path": [2.6551724137931036, 2.714833759590793, 2.7335164835164836, 2.751870324189526, 2.7929385803604267, 2.8380108321024125, 2.859279778393352, 2.879002019036631, 2.905268022181146, 2.927903241046962, 2.9341960784313725, 2.937857726901063, 2.94058116825472, 2.9458016074450084, 2.9463979639536695], "deg": [7, 7, 10, 12, 13, 16, 18, 19, 20, 21, 24, 25, 25, 26, 26]}, "Li2H6Pt": {"eigen_cent": [0.004414984123570511, 0.004257047389084378, 0.003982983608105713, 0.00361844208032637, 0.003306718071411249, 0.0029855177904475018, 0.002932836771165432, 0.0027160565750522104, 0.002671947720214524, 0.0025624203055175537, 0.002360938618112796, 0.0022494911401957605, 0.00209554562024037, 0.0020261795781835405, 0.0020199743211884885], "deg_cent": [0.003289473684210526, 0.002560819462227913, 0.0018331805682859762, 0.0012476606363069245, 0.0007358351729212656, 0.0004924895345973898, 0.0005541189508681197, 0.00043271311120726956, 0.00046216060080878107, 0.000378000378000378, 0.00039218762255863204, 0.0004088586030664395, 0.0003550926199917145, 0.00031727565966897575, 0.00031165593185123624], "discovery_prec": 2010, "clus_coeff": [1.0, 1.0, 1.0, 1.0, 1.0, 1.0, 0.3333333333333333, 0.3333333333333333, 0.3333333333333333, 0.3333333333333333, 0.3, 0.4, 0.4, 0.4, 0.4], "deg_neigh": [98.5, 108.0, 121.0, 152.5, 195.5, 238.0, 195.66666666666666, 233.66666666666666, 206.0, 228.5, 212.4, 191.0, 212.16666666666666, 232.66666666666666, 236.0], "discovery": 2010, "shortest_path": [2.7323481116584567, 2.809462915601023, 2.8553113553113554, 2.8996259351620948, 2.979404192717911, 3.0155096011816838, 3.0380424746075714, 3.0441303720796076, 3.06862292051756, 3.085231030898611, 3.0894901960784313, 3.0932815481057507, 3.093916439815363, 3.0981387478849407, 3.098997558822002], "deg": [2, 2, 2, 2, 2, 2, 3, 3, 4, 4, 5, 6, 6, 6, 6]}, "Ti2Ga3": {"eigen_cent": [0.0038309006370496387, 0.0037883093256534674, 0.0043821746378807855, 0.004466194040281313, 0.004639769698904745, 0.004245614220699814, 0.004081878991843769, 0.004038372627599056, 0.003818928735450928, 0.0036595836384735385, 0.0036845848968380555, 0.0034970827360800865, 0.0032228639557995166, 0.0030696305260619473, 0.003056622675614935], "deg_cent": [0.001644736842105263, 0.0012804097311139564, 0.002749770852428964, 0.002495321272613849, 0.004048582995951417, 0.00270935960591133, 0.0022168852761869575, 0.002019619157530294, 0.001964409521608505, 0.0017956714866269729, 0.0015688735487919673, 0.001362954886193267, 0.0011837121212121212, 0.001163344085452911, 0.0011427384167878663], "discovery_prec": 1962, "clus_coeff": [0, 0, 0.3333333333333333, 0.3333333333333333, 0.32727272727272727, 0.32727272727272727, 0.30303030303030304, 0.2857142857142857, 0.2647058823529412, 0.25146198830409355, 0.2631578947368421, 0.2631578947368421, 0.2631578947368421, 0.23376623376623376, 0.23376623376623376], "deg_neigh": [164.0, 196.0, 91.0, 97.5, 57.27272727272727, 76.54545454545455, 85.58333333333333, 89.78571428571429, 84.88235294117646, 85.6842105263158, 95.65, 103.45, 115.55, 115.0, 116.13636363636364], "discovery": 1965, "shortest_path": [2.7783251231527095, 2.8145780051150897, 2.8342490842490844, 2.8522443890274314, 2.884105960264901, 2.914553065747353, 2.9270410048023643, 2.9446127217654694, 2.969266320046216, 2.9843129843129845, 2.9903521844850576, 3.0005451448040885, 3.001124459963307, 3.001744923857868, 3.0032202773593726], "deg": [1, 1, 3, 4, 11, 11, 12, 14, 17, 19, 20, 20, 20, 22, 22]}, "AlH3": {"eigen_cent": [0.020996046214225832, 0.021089652285712513, 0.021945640853511823, 0.01988214115196413, 0.019535792008591554, 0.017820785941118373, 0.01642356165971949, 0.015713565723763662, 0.014873229440959215, 0.013973891021275704, 0.013480683141219252, 0.01288518177570386, 0.012207671843353331, 0.012087145381249666, 0.012033148636615497], "deg_cent": [0.02138157894736842, 0.01792573623559539, 0.01466544454628781, 0.011228945726762321, 0.00772626931567329, 0.00541871921182266, 0.004064289673009422, 0.0038949798038084246, 0.0032354980355904783, 0.0026462527171344863, 0.002353310323187951, 0.0020444323292899006, 0.002012310606060606, 0.002326688170905822, 0.0022854768335757326], "discovery_prec": 1969, "clus_coeff": [0.6666666666666666, 0.6153846153846154, 0.575, 0.5359477124183006, 0.4666666666666667, 0.4675324675324675, 0.4675324675324675, 0.38461538461538464, 0.373015873015873, 0.373015873015873, 0.367816091954023, 0.367816091954023, 0.3404634581105169, 0.24207188160676532, 0.24207188160676532], "deg_neigh": [68.0, 72.35714285714286, 79.5, 85.55555555555556, 100.42857142857143, 124.4090909090909, 145.72727272727272, 143.59259259259258, 158.25, 174.14285714285714, 189.3, 205.16666666666666, 205.44117647058823, 173.8181818181818, 175.25], "discovery": 1970, "shortest_path": [2.458128078817734, 2.498721227621483, 2.532967032967033, 2.5972568578553616, 2.6723059948510484, 2.7022900763358777, 2.7330993719985224, 2.7484494446848404, 2.769266320046216, 2.795123795123795, 2.8013961879363087, 2.807427597955707, 2.80842753151447, 2.813293147208122, 2.8148340518360775], "deg": [13, 14, 16, 18, 21, 22, 22, 27, 28, 28, 30, 30, 34, 44, 44]}, "Nd5Sn3": {"eigen_cent": [0.008722610605940739, 0.008255410134659458, 0.00841243570171029, 0.008280095057627735, 0.007525736084532943, 0.006593806250059605, 0.0064466581640571135, 0.005909196781333019, 0.005498555244850605, 0.0052586404000857356, 0.004832013333481978, 0.004515403746520623, 0.004136019001531157, 0.003887635725339257, 0.003879144016792089], "deg_cent": [0.006578947368421052, 0.005121638924455826, 0.006416131989000917, 0.006238303181534623, 0.004782928623988227, 0.003939916276779119, 0.003878832656076838, 0.0037501802971296695, 0.0032351242056614673, 0.0027405027405027404, 0.0025101976780671476, 0.002317023306528554, 0.002189867424242424, 0.0021151710644598384, 0.002129648867650114], "discovery_prec": 1993, "clus_coeff": [0.6666666666666666, 0.6666666666666666, 0.47619047619047616, 0.4444444444444444, 0.4230769230769231, 0.36666666666666664, 0.2904761904761905, 0.2553846153846154, 0.24338624338624337, 0.2413793103448276, 0.22782258064516128, 0.20499108734402852, 0.1981981981981982, 0.1782051282051282, 0.1719512195121951], "deg_neigh": [68.75, 75.0, 54.57142857142857, 51.3, 54.92307692307692, 58.6875, 57.42857142857143, 57.76923076923077, 63.5, 70.89655172413794, 73.15625, 73.02941176470588, 73.37837837837837, 72.6, 71.92682926829268], "discovery": 1995, "shortest_path": [2.7339901477832513, 2.8005115089514065, 2.8324175824175826, 2.865336658354115, 2.906951084957705, 2.9337764647956672, 2.944228993536473, 2.948514565907124, 2.9624537892791127, 2.9666446187281488, 2.976468742646482, 2.985212947189097, 2.987335029886962, 2.990799492385787, 2.98981976834779], "deg": [4, 4, 7, 10, 13, 16, 21, 26, 28, 29, 32, 34, 37, 40, 41]}, "KTe3O6F": {"eigen_cent": [0.004842821381255325, 0.004862327214361456, 0.004760674960488758, 0.004360468222765731, 0.003982876970632897, 0.0038996534526861567, 0.00417946689899047, 0.0038204835066318753, 0.003752056617934187, 0.004788339258824234, 0.00465620332067471, 0.004734726048415621, 0.004408521738843464, 0.004324779177551951, 0.0043143908343518615], "deg_cent": [0.004934210526315789, 0.0038412291933418692, 0.002749770852428964, 0.0018714909544603868, 0.0011037527593818985, 0.0009849790691947797, 0.0011082379017362395, 0.0008654262224145391, 0.0008087810514153668, 0.000756000756000756, 0.0007059377206055377, 0.0007495741056218058, 0.0007102272727272727, 0.0006345513193379515, 0.0006233118637024725], "discovery_prec": 2002, "clus_coeff": [1.0, 1.0, 1.0, 1.0, 1.0, 0.8333333333333334, 0.7333333333333333, 0.7333333333333333, 0.8095238095238095, 0.7142857142857143, 0.6666666666666666, 0.6909090909090909, 0.6818181818181818, 0.6818181818181818, 0.6818181818181818], "deg_neigh": [80.66666666666667, 92.33333333333333, 112.0, 138.33333333333334, 175.0, 174.75, 152.5, 185.83333333333334, 186.57142857142858, 225.125, 236.0, 223.0909090909091, 230.91666666666666, 254.58333333333334, 257.8333333333333], "discovery": 2005, "shortest_path": [2.7175697865353037, 2.760869565217391, 2.8095238095238093, 2.874064837905237, 2.9672673777123943, 3.0068931560807486, 3.040443213296399, 3.0569656763772715, 3.085720887245841, 3.013417745440801, 3.0150588235294116, 3.0164213682202234, 3.0175770846895897, 3.021626480541455, 3.0238404404508388], "deg": [3, 3, 3, 3, 3, 4, 6, 6, 7, 8, 9, 11, 12, 12, 12]}, "Y11In9Ni4": {"eigen_cent": [0, 0, 0, 0, 0.0002166420539078796, 0.00017645835496803006, 0.0001600822334533271, 0.00014200048709598666, 0.0001488445778370108, 0.00013586117263475218, 0.00012405672068715716, 0.00011649685984554645, 0.0001488994123992119, 0.00013847885006220025, 0.00013804874257829816], "deg_cent": [0, 0, 0, 0, 0.0007358351729212656, 0.0004924895345973898, 0.0005541189508681197, 0.00043271311120726956, 0.0005777007510109763, 0.000567000567000567, 0.0005490626715820849, 0.0004770017035775128, 0.0004142747233236669, 0.0003701549362804717, 0.00036359858715977563], "discovery_prec": 2010, "clus_coeff": [0, 0, 0, 0, 0, 0, 0.3333333333333333, 0.3333333333333333, 0.3, 0.3333333333333333, 0.3333333333333333, 0.3333333333333333, 0.3333333333333333, 0.3333333333333333, 0.3333333333333333], "deg_neigh": [0, 0, 0, 0, 15.0, 18.5, 17.0, 20.0, 20.4, 19.833333333333332, 21.142857142857142, 22.428571428571427, 23.571428571428573, 25.142857142857142, 25.428571428571427], "discovery": 2010, "shortest_path": [0, 0, 0, 0, 3.653181316660537, 3.6925160019694734, 3.7115420129270547, 3.7205076434958175, 3.729205175600739, 3.741566663516961, 3.7574901960784315, 3.767375306623058, 3.762457095514262, 3.76998730964467, 3.770788967953046], "deg": [0, 0, 0, 0, 2, 2, 3, 3, 5, 6, 7, 7, 7, 7, 7]}, "ThCo2Ge2": {"eigen_cent": [0.0051015223753407115, 0.005134492844321379, 0.004810053417357495, 0.00477988687828453, 0.004337442565233869, 0.0038932532972483754, 0.003656515270287605, 0.0033113604939880932, 0.0031092614187212633, 0.002939560559827645, 0.0026855481850586193, 0.00255713366818697, 0.002388507496677417, 0.002267808544922932, 0.002257441237435724], "deg_cent": [0.003289473684210526, 0.0038412291933418692, 0.002749770852428964, 0.0037429819089207735, 0.002208317997791682, 0.0017241379310344827, 0.0012931830777757251, 0.001009809578765147, 0.0008088745088976196, 0.0007560722048955675, 0.0006275494195167869, 0.0005451819544773068, 0.0004734848484848485, 0.00042303421289196765, 0.00041554124246831497], "discovery_prec": 1964, "clus_coeff": [0, 0.3333333333333333, 0.3333333333333333, 0.3333333333333333, 0.3333333333333333, 0.2857142857142857, 0.2857142857142857, 0.2857142857142857, 0.2857142857142857, 0.2857142857142857, 0.2857142857142857, 0.2857142857142857, 0.2857142857142857, 0.2857142857142857, 0.2857142857142857], "deg_neigh": [100.5, 79.66666666666667, 93.33333333333333, 63.0, 88.33333333333333, 102.71428571428571, 125.85714285714286, 151.42857142857142, 183.57142857142858, 190.5, 215.25, 232.375, 256.375, 277.75, 280.25], "discovery": 1965, "shortest_path": [2.7947454844006567, 2.840153452685422, 2.88003663003663, 2.910224438902743, 2.954010301692421, 2.983255355823689, 2.9987070557813076, 3.0116832540025964, 3.0309647602541885, 3.044131544131544, 3.0483175150992237, 3.055945485519591, 3.0520802509321183, 3.0533523688663284, 3.0544330753648783], "deg": [2, 3, 3, 6, 6, 7, 7, 7, 7, 8, 8, 8, 8, 8, 8]}, "DyMnO3": {"eigen_cent": [0.009280520509578952, 0.009180830144520952, 0.008774497509460074, 0.008081603726263408, 0.0073355504799104305, 0.007084122516007352, 0.0068485268757339955, 0.007490696893291628, 0.007091960863760732, 0.006692520423156883, 0.006347945743021252, 0.006299812076138573, 0.005964291429232891, 0.005870640263068361, 0.005845780918777183], "deg_cent": [0.009868421052631578, 0.0076824583866837385, 0.005499541704857928, 0.004366812227074236, 0.0025754231052244297, 0.002216202905688254, 0.0016623568526043591, 0.0014423770373575653, 0.0011554015020219526, 0.000945000945000945, 0.0007843752451172641, 0.0007495741056218058, 0.0006510031366514766, 0.0006345513193379515, 0.0006233118637024725], "discovery_prec": 2008, "clus_coeff": [0.5333333333333333, 0.5333333333333333, 0.5333333333333333, 0.47619047619047616, 0.47619047619047616, 0.5, 0.5, 0.5111111111111111, 0.5111111111111111, 0.5111111111111111, 0.5111111111111111, 0.4909090909090909, 0.4909090909090909, 0.4696969696969697, 0.4696969696969697], "deg_neigh": [62.166666666666664, 72.5, 84.5, 92.0, 126.42857142857143, 136.11111111111111, 165.88888888888889, 195.9, 220.6, 245.9, 287.4, 293.3636363636364, 335.3636363636364, 335.3333333333333, 337.1666666666667], "discovery": 2010, "shortest_path": [2.6420361247947457, 2.6751918158567776, 2.7252747252747254, 2.7618453865336656, 2.817947774917249, 2.841703594288528, 2.863157894736842, 2.87424286126334, 2.8999537892791127, 2.9183596333742794, 2.9221176470588235, 2.9281139275006813, 2.928393892768375, 2.9340630287648053, 2.937204591492235], "deg": [6, 6, 6, 7, 7, 9, 9, 10, 10, 10, 10, 11, 11, 12, 12]}, "RuO2F6": {"eigen_cent": [0.001505003812495542, 0.001501378137728208, 0.0018678968201963702, 0.0017470529114449083, 0.0017250537196508886, 0.0017777215009025034, 0.0018029073717938668, 0.0016710039461500183, 0.0017026508246070807, 0.0017850829177265464, 0.0018995412894644106, 0.002034848284552649, 0.002294546197151243, 0.0023443608658148957, 0.002361593105113585], "deg_cent": [0.003289473684210526, 0.002560819462227913, 0.002749770852428964, 0.0018714909544603868, 0.0011037527593818985, 0.0007387343018960847, 0.0005541189508681197, 0.00043271311120726956, 0.0003466204506065858, 0.0002835002835002835, 0.00039218762255863204, 0.00034073872154831674, 0.0003551136363636364, 0.0003701549362804717, 0.00036359858715977563], "discovery_prec": 1996, "clus_coeff": [1.0, 1.0, 1.0, 1.0, 1.0, 1.0, 1.0, 1.0, 1.0, 1.0, 0.8, 0.8, 0.7333333333333333, 0.6666666666666666, 0.6666666666666666], "deg_neigh": [77.0, 94.0, 90.0, 118.0, 166.0, 240.66666666666666, 304.0, 365.3333333333333, 431.3333333333333, 506.6666666666667, 383.4, 455.4, 466.8333333333333, 454.2857142857143, 463.7142857142857], "discovery": 2000, "shortest_path": [3.0426929392446636, 3.1035805626598467, 3.1373626373626373, 3.188279301745636, 3.280250091945568, 3.307237813884786, 3.3399815327793165, 3.3726564753389097, 3.4086182994454712, 3.435226306340357, 3.4130196078431374, 3.4043611584327085, 3.3809551991477775, 3.3753172588832485, 3.37609723160027], "deg": [2, 2, 3, 3, 3, 3, 3, 3, 3, 3, 5, 5, 6, 7, 7]}, "LaPt5": {"eigen_cent": [0.005925186709174182, 0.005996937589842949, 0.0057587351202547776, 0.005254142489620253, 0.004640755290370597, 0.004720305523223533, 0.004652168397045155, 0.005734857744575115, 0.0054387121300255754, 0.005363095547504222, 0.004906129546870328, 0.0046435661930615815, 0.004312954909166755, 0.0041125253209359156, 0.00409456544413304], "deg_cent": [0.008223684210526315, 0.0076824583866837385, 0.006416131989000917, 0.0056144728633811605, 0.004048582995951417, 0.004433497536945813, 0.003694808793644929, 0.0031736872475476054, 0.0026577305292350356, 0.0023627256402986487, 0.001961091935989959, 0.0017036936077415837, 0.0015980113636363637, 0.0014806197451218868, 0.0014543943486391025], "discovery_prec": 1962, "clus_coeff": [0.2, 0.2, 0.2857142857142857, 0.2222222222222222, 0.2727272727272727, 0.2549019607843137, 0.24210526315789474, 0.2554112554112554, 0.25691699604743085, 0.22666666666666666, 0.22666666666666666, 0.22666666666666666, 0.20797720797720798, 0.1984126984126984, 0.1984126984126984], "deg_neigh": [42.4, 42.5, 42.857142857142854, 42.111111111111114, 45.72727272727273, 44.72222222222222, 51.25, 69.31818181818181, 75.3913043478261, 80.16, 88.04, 92.56, 94.96296296296296, 97.39285714285714, 98.07142857142857], "discovery": 1965, "shortest_path": [2.748768472906404, 2.782608695652174, 2.8241758241758244, 2.871571072319202, 2.9495952906548935, 2.972420586062546, 2.99113409678611, 2.955719024953123, 2.9800115540150203, 2.990833490833491, 2.998823437132324, 3.006541737649063, 3.0071018523998343, 3.0116857021996615, 3.012153950033761], "deg": [5, 6, 7, 9, 11, 18, 20, 22, 23, 25, 25, 25, 27, 28, 28]}, "SbH3SO4F6": {"eigen_cent": [0.0017046963548829086, 0.0016778094092421963, 0.002245176345852843, 0.002056864153701915, 0.0020049236038235654, 0.002030875730239727, 0.0023074776287876847, 0.0021502916986067466, 0.004222827018257694, 0.004424677470112264, 0.00446817087029437, 0.004828879313361532, 0.004532086044355229, 0.004481741898357376, 0.00450213733298171], "deg_cent": [0.003289473684210526, 0.002560819462227913, 0.002749770852428964, 0.0018714909544603868, 0.0011037527593818985, 0.0007387343018960847, 0.0007388252678241596, 0.0005769508149430262, 0.0011554015020219526, 0.0010395010395010396, 0.0009412502941407169, 0.0009540034071550255, 0.0008285984848484849, 0.0007403098725609434, 0.0007271971743195513], "discovery_prec": 2002, "clus_coeff": [1.0, 1.0, 1.0, 1.0, 1.0, 1.0, 0.8333333333333334, 0.8333333333333334, 0.6, 0.6363636363636364, 0.6060606060606061, 0.6043956043956044, 0.6043956043956044, 0.6043956043956044, 0.6043956043956044], "deg_neigh": [74.0, 88.0, 88.33333333333333, 111.33333333333333, 158.0, 217.33333333333334, 215.5, 262.0, 177.1, 195.1818181818182, 219.91666666666666, 225.64285714285714, 256.64285714285717, 287.0, 293.5], "discovery": 2005, "shortest_path": [3.0738916256157633, 3.131713554987212, 3.10989010989011, 3.1627182044887783, 3.2581831555719014, 3.293451501723289, 3.2740535549399814, 3.3083357369483704, 3.1649722735674675, 3.1886043654918264, 3.1854901960784314, 3.180975742709185, 3.168964905012724, 3.1681472081218276, 3.169532020983743], "deg": [2, 2, 3, 3, 3, 3, 4, 4, 10, 11, 12, 14, 14, 14, 14]}, "Ti2GaC": {"eigen_cent": [3.573918507876245e-05, 3.863535096883345e-05, 4.362632430653943e-05, 3.9089021425416906e-05, 0.00021700998973608846, 0.0003022951821813973, 0.0002665398563438242, 0.0003895473405635341, 0.00033873301753391196, 0.00030614907300475667, 0.00027064292547211054, 0.0002510359458849094, 0.00021909175789371673, 0.00021170707461737852, 0.00023255254358851865], "deg_cent": [0.001644736842105263, 0.0012804097311139564, 0.0009165902841429881, 0.0006238303181534623, 0.001472211998527788, 0.0012315270935960591, 0.0009237021984112322, 0.001009809578765147, 0.0008088745088976196, 0.0006615631792836216, 0.0005491057420771886, 0.0004770342101676435, 0.00041429924242424244, 0.00042303421289196765, 0.00046748389777685436], "discovery_prec": 1964, "clus_coeff": [0, 0, 0, 0, 0.5, 0.3, 0.3, 0.23809523809523808, 0.23809523809523808, 0.23809523809523808, 0.23809523809523808, 0.23809523809523808, 0.23809523809523808, 0.25, 0.25], "deg_neigh": [4.0, 5.0, 6.0, 9.0, 12.0, 15.2, 16.4, 21.0, 23.0, 24.142857142857142, 25.142857142857142, 26.0, 27.428571428571427, 27.25, 28.0], "discovery": 1965, "shortest_path": [3.993431855500821, 4.017902813299233, 4.011904761904762, 4.061720698254364, 3.739514348785872, 3.6766806205368137, 3.703176948651644, 3.6940718303764606, 3.720854997111496, 3.7426762426762425, 3.7602164875676523, 3.77335604770017, 3.7790140261584897, 3.787172165820643, 3.788656313301823], "deg": [1, 1, 1, 1, 4, 5, 5, 7, 7, 7, 7, 7, 7, 8, 9]}, "Ba2H4Pd": {"eigen_cent": [0.006233736971924368, 0.005994057015860536, 0.005629558486661493, 0.005356289856707364, 0.0056536785356378965, 0.004956447406077242, 0.0047012740026518805, 0.004306285923902623, 0.004089853759798202, 0.004129726182802102, 0.003822354528032622, 0.0036103361670094263, 0.0033550959154261097, 0.0032151108838243928, 0.003205813439880572], "deg_cent": [0.003289473684210526, 0.002560819462227913, 0.0018331805682859762, 0.0018714909544603868, 0.0014716703458425313, 0.0009849790691947797, 0.0009235315847801995, 0.0007211885186787826, 0.0005777007510109763, 0.000567000567000567, 0.0006275001960938112, 0.0006133296987869702, 0.0005326704545454545, 0.0004759134895034636, 0.00046748389777685436], "discovery_prec": 1999, "clus_coeff": [0, 0, 0, 0.3333333333333333, 0.6666666666666666, 0.6666666666666666, 0.6, 0.6, 0.6, 0.6666666666666666, 0.6428571428571429, 0.5833333333333334, 0.5833333333333334, 0.5833333333333334, 0.5833333333333334], "deg_neigh": [138.5, 152.5, 176.0, 156.0, 164.25, 201.25, 191.2, 225.2, 255.0, 244.66666666666666, 212.625, 201.44444444444446, 220.11111111111111, 238.77777777777777, 242.0], "discovery": 2000, "shortest_path": [2.6288998357963873, 2.6969309462915603, 2.7536630036630036, 2.7874064837905235, 2.8595071717543212, 2.895864106351551, 2.9242843951985225, 2.9340928756850304, 2.9540203327171906, 2.9721251063025607, 2.98, 2.986098807495741, 2.9891696750902526, 2.9936548223350252, 2.994494364514621], "deg": [2, 2, 2, 3, 4, 4, 5, 5, 5, 6, 8, 9, 9, 9, 9]}, "Sm2Co7": {"eigen_cent": [0.002525993866386098, 0.002323729815211519, 0.0021073838109898165, 0.004522335598451182, 0.003913581119989937, 0.003663180744178423, 0.0033466820780791093, 0.002963113010901709, 0.002754083039397548, 0.002564275512849185, 0.0023205192005121686, 0.0021872432273518034, 0.0019801982332760567, 0.0018781299889583747, 0.0018745268197400563], "deg_cent": [0.001644736842105263, 0.0012804097311139564, 0.0009165902841429881, 0.002495321272613849, 0.0014716703458425313, 0.0019699581383895593, 0.0014776505356483192, 0.0014423770373575653, 0.001270941652224148, 0.001134001134001134, 0.0009412502941407169, 0.000817717206132879, 0.0007102272727272727, 0.0006874305959494474, 0.0006752545190110118], "discovery_prec": 2002, "clus_coeff": [0, 0, 0, 0.8333333333333334, 0.8333333333333334, 0.5714285714285714, 0.5714285714285714, 0.4444444444444444, 0.41818181818181815, 0.3787878787878788, 0.3787878787878788, 0.3787878787878788, 0.3787878787878788, 0.34615384615384615, 0.34615384615384615], "deg_neigh": [84.0, 88.0, 104.0, 69.25, 93.25, 67.625, 79.375, 74.1, 77.9090909090909, 77.41666666666667, 85.66666666666667, 91.33333333333333, 95.91666666666667, 93.61538461538461, 94.84615384615384], "discovery": 2005, "shortest_path": [3.1264367816091956, 3.1713554987212276, 3.218864468864469, 2.930798004987531, 2.9705774181684443, 2.996307237813885, 3.018467220683287, 3.0318719353908277, 3.049214417744917, 3.063309080600964, 3.0687058823529414, 3.074270918506405, 3.079599928981476, 3.0848667512690353, 3.0850776502363266], "deg": [1, 1, 1, 4, 4, 8, 8, 10, 11, 12, 12, 12, 12, 13, 13]}, "UMoC2": {"eigen_cent": [0.008223679011706795, 0.008201741133208275, 0.007688670806042169, 0.007093444570389262, 0.0064258712834158824, 0.005323854523312318, 0.004798752613701764, 0.004321982368468269, 0.003959793310945043, 0.0037090403683744805, 0.003315751211921795, 0.003129255261312263, 0.002878248658124678, 0.0027194921730582587, 0.002711625646337885], "deg_cent": [0.004934210526315789, 0.005121638924455826, 0.00458295142071494, 0.0037429819089207735, 0.0029433406916850625, 0.0019704433497536944, 0.0014779235174579716, 0.001154068090017311, 0.0009244280101687081, 0.0007560722048955675, 0.0006275494195167869, 0.0005451819544773068, 0.0004734848484848485, 0.00042303421289196765, 0.00041554124246831497], "discovery_prec": 1966, "clus_coeff": [0.3333333333333333, 0.3333333333333333, 0.3, 0.26666666666666666, 0.2857142857142857, 0.2857142857142857, 0.2857142857142857, 0.2857142857142857, 0.2857142857142857, 0.2857142857142857, 0.2857142857142857, 0.2857142857142857, 0.2857142857142857, 0.2857142857142857, 0.2857142857142857], "deg_neigh": [96.0, 85.0, 81.2, 87.5, 89.375, 106.25, 120.625, 137.875, 158.125, 186.625, 209.375, 228.125, 244.875, 261.875, 264.75], "discovery": 1970, "shortest_path": [2.6978653530377668, 2.7365728900255752, 2.771062271062271, 2.8042394014962593, 2.8587716072085327, 2.9066732331937946, 2.9368304396010343, 2.9558632626568584, 2.972154823801271, 2.9837459837459837, 2.9898031218134755, 2.994821124361158, 2.9980469905900455, 3.003489847715736, 3.0047265361242403], "deg": [3, 4, 5, 6, 8, 8, 8, 8, 8, 8, 8, 8, 8, 8, 8]}, "CsAsH2O4": {"eigen_cent": [0.0038511055624103146, 0.003866813038144734, 0.004838583411897742, 0.0044282003648460876, 0.004255513633904097, 0.004242581496875213, 0.004156776183507323, 0.005406260854483631, 0.00527311961157202, 0.005162778401952054, 0.005648624542068427, 0.005706104589272174, 0.005638761453235643, 0.005788811537599445, 0.005799835769022718], "deg_cent": [0.003289473684210526, 0.002560819462227913, 0.002749770852428964, 0.0018714909544603868, 0.0014716703458425313, 0.0009849790691947797, 0.0007388252678241596, 0.0007211885186787826, 0.0005777675063554426, 0.0004725451280597297, 0.0004706620646375902, 0.0004088864658579801, 0.0004734848484848485, 0.0005287927661149596, 0.0005194265530853937], "discovery_prec": 1981, "clus_coeff": [1.0, 1.0, 0.6666666666666666, 0.6666666666666666, 0.8333333333333334, 0.8333333333333334, 0.8333333333333334, 0.7, 0.7, 0.7, 0.7333333333333333, 0.7333333333333333, 0.7142857142857143, 0.8, 0.8], "deg_neigh": [134.0, 158.5, 148.0, 185.66666666666666, 190.5, 258.75, 316.75, 373.2, 431.4, 497.8, 544.5, 624.0, 549.0, 497.6, 506.9], "discovery": 1985, "shortest_path": [2.6683087027914616, 2.70843989769821, 2.76007326007326, 2.832294264339152, 2.9345347554247887, 2.9729197439684882, 3.0036934441366574, 2.9051052783386213, 2.936568457538995, 2.9587034587034586, 2.951917797474312, 2.948143100511073, 2.941113807184707, 2.940831218274112, 2.940788448553472], "deg": [2, 2, 3, 3, 4, 4, 4, 5, 5, 5, 6, 6, 8, 10, 10]}, "YNiBC": {"eigen_cent": [0.0029568286819360266, 0.00290311841727806, 0.002792305671579679, 0.0025983756969998047, 0.0026618875079138637, 0.0025620815984567047, 0.0024757461559099044, 0.0022771368926373953, 0.0021778023184055007, 0.0020648442340177333, 0.0018817619978542777, 0.001896903397072474, 0.0018060510375756138, 0.001708070539650317, 0.0017048143534098348], "deg_cent": [0.001644736842105263, 0.0012804097311139564, 0.0009165902841429881, 0.0006238303181534623, 0.0011037527593818985, 0.0012312238364934746, 0.0014776505356483192, 0.0012981393336218088, 0.001270941652224148, 0.0010395010395010396, 0.0009412502941407169, 0.0010903639089546136, 0.000946969696969697, 0.0008460684257839353, 0.0008310824849366299], "discovery_prec": 1997, "clus_coeff": [0, 0, 0, 0, 0.3333333333333333, 0.5, 0.42857142857142855, 0.3888888888888889, 0.38181818181818183, 0.38181818181818183, 0.4090909090909091, 0.375, 0.375, 0.375, 0.375], "deg_neigh": [126.0, 150.0, 185.0, 247.0, 123.0, 96.8, 75.125, 78.77777777777777, 77.45454545454545, 93.27272727272727, 98.5, 86.625, 92.3125, 98.5625, 99.5], "discovery": 2000, "shortest_path": [2.8357963875205257, 2.870843989769821, 2.9075091575091574, 2.935785536159601, 2.9779330636263333, 3.005416051206302, 3.0249307479224377, 3.0302855494663974, 3.0427449168207024, 3.0520646319569122, 3.05678431372549, 3.061328790459966, 3.06486358525182, 3.0709073604060912, 3.0721446008414275], "deg": [1, 1, 1, 1, 3, 5, 8, 9, 11, 11, 12, 16, 16, 16, 16]}, "CaMgSn": {"eigen_cent": [0.002037987374582245, 0.001900923007350434, 0.0017904835414981877, 0.0015168891563550335, 0.001407816312590751, 0.0011555939097929494, 0.00106441166625135, 0.0010535557836446252, 0.0009525153613287599, 0.0008751379881605964, 0.000844452947420933, 0.0007811822860295337, 0.0007443949504619388, 0.0006930496614026092, 0.0006915699543994374], "deg_cent": [0.003289473684210526, 0.002560819462227913, 0.0018331805682859762, 0.0012476606363069245, 0.0011037527593818985, 0.0007389162561576355, 0.0005542213190467394, 0.0005770340450086555, 0.00046221400508435407, 0.00037803610244778376, 0.0003922183871979918, 0.00034073872154831674, 0.0003551136363636364, 0.00031727565966897575, 0.00031165593185123624], "discovery_prec": 1969, "clus_coeff": [0, 0, 0, 0, 0.6666666666666666, 0.6666666666666666, 0.6666666666666666, 0.3333333333333333, 0.3333333333333333, 0.3333333333333333, 0.4, 0.4, 0.4, 0.4, 0.4], "deg_neigh": [38.5, 42.5, 49.5, 58.5, 66.0, 80.0, 96.0, 91.25, 102.0, 109.75, 106.0, 113.8, 112.0, 118.33333333333333, 125.83333333333333], "discovery": 1970, "shortest_path": [3.037766830870279, 3.088235294117647, 3.1327838827838828, 3.1801745635910224, 3.212210371460096, 3.251169662644669, 3.272995936461027, 3.2775133419875955, 3.298209127671866, 3.3286713286713288, 3.3438701074594084, 3.362998296422487, 3.376871634017873, 3.389858291032149, 3.388510881421077], "deg": [2, 2, 2, 2, 3, 3, 3, 4, 4, 4, 5, 5, 6, 6, 6]}, "EuMn2P2": {"eigen_cent": [0.0040435897143538575, 0.0038779343489015366, 0.003581555059766204, 0.0033795507366034183, 0.0030287165875953668, 0.0025948625376766865, 0.002376162323604829, 0.0021826953905426604, 0.002240573266201681, 0.002071743097508206, 0.001835415943903986, 0.0017051266929687698, 0.0015515384838775586, 0.0014818595758962416, 0.0014730663725362862], "deg_cent": [0.003289473684210526, 0.002560819462227913, 0.0018331805682859762, 0.0012476606363069245, 0.0007358351729212656, 0.0004924895345973898, 0.0003694126339120798, 0.0002884754074715131, 0.0003466204506065858, 0.0002835002835002835, 0.00023531257353517923, 0.00020442930153321976, 0.0001775568181818182, 0.00015863782983448787, 0.00015582796592561812], "discovery_prec": 2002, "clus_coeff": [1.0, 1.0, 1.0, 1.0, 1.0, 1.0, 1.0, 1.0, 1.0, 1.0, 1.0, 1.0, 1.0, 1.0, 1.0], "deg_neigh": [66.0, 75.0, 87.5, 122.5, 171.5, 219.5, 259.5, 301.5, 248.0, 275.0, 306.6666666666667, 325.3333333333333, 346.0, 361.0, 363.0], "discovery": 2005, "shortest_path": [2.9064039408866993, 2.946291560102302, 2.9853479853479854, 3.0074812967581046, 3.0467083486575945, 3.079517479074348, 3.092151431209603, 3.1173925584078455, 3.129736598890943, 3.1478786733440423, 3.1538823529411766, 3.1612155900790406, 3.161626324199562, 3.1677770727580374, 3.168233522048512], "deg": [2, 2, 2, 2, 2, 2, 2, 2, 3, 3, 3, 3, 3, 3, 3]}, "Na3Cu4S4": {"eigen_cent": [0.008824858599949588, 0.008616069230114834, 0.008196572356566172, 0.0075252758244983295, 0.006874029670314761, 0.006180025328004088, 0.005936408558933932, 0.005568648811206872, 0.005205264472905489, 0.00484632045326958, 0.004673310798844802, 0.004552244366356239, 0.004255026662403956, 0.0040582812145911916, 0.004040888841724965], "deg_cent": [0.006578947368421052, 0.005121638924455826, 0.0036663611365719525, 0.002495321272613849, 0.001839587932303164, 0.0012312238364934746, 0.0011082379017362395, 0.001154068090017311, 0.0009244280101687081, 0.0007560722048955675, 0.0009413241292751804, 0.0010222161646449503, 0.0008877840909090909, 0.0007931891491724393, 0.0007791398296280906], "discovery_prec": 1979, "clus_coeff": [0.8333333333333334, 0.8333333333333334, 0.8333333333333334, 0.8333333333333334, 0.7, 0.7, 0.5333333333333333, 0.5714285714285714, 0.5714285714285714, 0.5714285714285714, 0.5, 0.44761904761904764, 0.44761904761904764, 0.44761904761904764, 0.44761904761904764], "deg_neigh": [84.0, 96.5, 114.25, 147.0, 161.6, 211.6, 220.0, 201.625, 225.125, 246.25, 194.16666666666666, 169.66666666666666, 191.66666666666666, 204.6, 206.06666666666666], "discovery": 1980, "shortest_path": [2.6535303776683086, 2.6956521739130435, 2.7362637362637363, 2.7699501246882794, 2.8230967267377713, 2.8569670113244707, 2.872945521698984, 2.883455935381509, 2.911727325245523, 2.934133434133434, 2.9416424817632754, 2.9493015332197614, 2.9483932058945377, 2.9552136209813873, 2.956889835350335], "deg": [4, 4, 4, 4, 5, 5, 6, 8, 8, 8, 12, 15, 15, 15, 15]}, "Ba2YB2ClO6": {"eigen_cent": [0.0009971420146143097, 0.0009402508159880314, 0.0008966300809961192, 0.0008342190553273347, 0.000781132972825546, 0.0024452289934246293, 0.002265689447859687, 0.003026835007098306, 0.0028329017800489704, 0.002873670581258244, 0.0033834143445086915, 0.0032926784397404717, 0.0045464702984989, 0.004366552507705069, 0.004462369459215063], "deg_cent": [0.001644736842105263, 0.0012804097311139564, 0.0009165902841429881, 0.0006238303181534623, 0.0003679175864606328, 0.0007387343018960847, 0.0005541189508681197, 0.0007211885186787826, 0.0005777007510109763, 0.000567000567000567, 0.0005490626715820849, 0.0004770017035775128, 0.0005326389299875718, 0.00047588832487309646, 0.0005194265530853937], "discovery_prec": 2011, "clus_coeff": [0, 0, 0, 0, 0, 0.6666666666666666, 0.6666666666666666, 0.7, 0.7, 0.8, 0.7142857142857143, 0.7142857142857143, 0.7222222222222222, 0.7222222222222222, 0.7777777777777778], "deg_neigh": [39.0, 43.0, 50.0, 64.0, 103.0, 106.0, 122.33333333333333, 124.6, 141.2, 146.33333333333334, 182.57142857142858, 202.0, 240.88888888888889, 258.44444444444446, 239.8], "discovery": 2015, "shortest_path": [3.2282430213464695, 3.296675191815857, 3.347985347985348, 3.3771820448877805, 3.4409709452004416, 3.1125061546036434, 3.1403508771929824, 3.103403518892414, 3.1254621072088726, 3.140224888972881, 3.1054901960784314, 3.1118152085036797, 3.05284649070896, 3.057367947972294, 3.057964992468706], "deg": [1, 1, 1, 1, 1, 3, 3, 5, 5, 6, 7, 7, 9, 9, 10]}, "EuSi2Pt2": {"eigen_cent": [0.0019093721049338126, 0.0019000914503780237, 0.0018257483400067082, 0.0016107245026021452, 0.001526916836172043, 0.0014244303200362954, 0.0013697793324087522, 0.0013792221994830796, 0.0013637561679856376, 0.0012628012844154435, 0.0011529194250531082, 0.001105233332730936, 0.0010346367862350226, 0.0009870813299970125, 0.0009807022014584601], "deg_cent": [0.001644736842105263, 0.0012804097311139564, 0.0009165902841429881, 0.0006238303181534623, 0.0007358351729212656, 0.0004924895345973898, 0.0005541189508681197, 0.0007212925562608194, 0.0006933210076265311, 0.0006615631792836216, 0.0005491057420771886, 0.0004770342101676435, 0.00041429924242424244, 0.0003701549362804717, 0.00036359858715977563], "discovery_prec": 1977, "clus_coeff": [0, 0, 0, 0, 0, 0, 0.6666666666666666, 0.4, 0.3333333333333333, 0.3333333333333333, 0.3333333333333333, 0.3333333333333333, 0.3333333333333333, 0.3333333333333333, 0.3333333333333333], "deg_neigh": [95.0, 116.0, 134.0, 155.0, 110.5, 164.0, 139.66666666666666, 116.0, 123.5, 118.57142857142857, 134.14285714285714, 148.0, 164.57142857142858, 178.57142857142858, 179.85714285714286], "discovery": 1980, "shortest_path": [3.0180623973727423, 3.0485933503836318, 3.0952380952380953, 3.162094763092269, 3.221037146009562, 3.2523387493845397, 3.2729455216989845, 3.2619356699841338, 3.2823801270941653, 3.3144018144018146, 3.319083849713703, 3.32252129471891, 3.3089305793927917, 3.3146679357021998, 3.3168856801537423], "deg": [1, 1, 1, 1, 2, 2, 3, 5, 6, 7, 7, 7, 7, 7, 7]}, "DySnPd2": {"eigen_cent": [0, 0.0001122649687672753, 0.00010408926844621227, 0.00017012118978000914, 0.00015392570518656522, 0.00013140638062829712, 0.00012298294272318364, 0.00010921201117149522, 0.00010412988917039529, 9.517989993068216e-05, 0.00015514616904901626, 0.00014352058155397672, 0.00012662542632323637, 0.00011722538395336993, 0.0001164102613484095], "deg_cent": [0, 0.0012804097311139564, 0.0009165902841429881, 0.0012476606363069245, 0.0007358351729212656, 0.0004924895345973898, 0.0003694126339120798, 0.0002884754074715131, 0.00034666050381326557, 0.0002835270768358378, 0.00031377470975839345, 0.0002725909772386534, 0.00023674242424242425, 0.00021151710644598382, 0.00020777062123415748], "discovery_prec": 1985, "clus_coeff": [0, 0, 0, 1.0, 1.0, 1.0, 1.0, 1.0, 0.6666666666666666, 0.6666666666666666, 0.6666666666666666, 0.6666666666666666, 0.6666666666666666, 0.6666666666666666, 0.6666666666666666], "deg_neigh": [0, 5.0, 7.0, 12.5, 17.5, 20.5, 26.5, 31.5, 29.333333333333332, 33.666666666666664, 38.25, 41.75, 44.25, 46.25, 46.25], "discovery": 1985, "shortest_path": [0, 3.765984654731458, 3.8086080586080584, 3.760598503740648, 3.8102243471864656, 3.8473658296405713, 3.8609418282548478, 3.874387078165561, 3.8912767186597343, 3.9005859005859005, 3.753078672837085, 3.7640204429301534, 3.7739243652719416, 3.779875211505922, 3.7814885991793488], "deg": [0, 1, 1, 2, 2, 2, 2, 2, 3, 3, 4, 4, 4, 4, 4]}, "Er5Sb3": {"eigen_cent": [0.005413076925105083, 0.005084629272333245, 0.00461459886727611, 0.003932455058431527, 0.0034357414090569896, 0.002889701821255631, 0.003787522142081446, 0.003309722860949352, 0.002993595967496215, 0.0027192986184196577, 0.00240663451598531, 0.002251542501016276, 0.002038504828572165, 0.001911118991314465, 0.0019025702296701164], "deg_cent": [0.004934210526315789, 0.0038412291933418692, 0.002749770852428964, 0.0018714909544603868, 0.0014716703458425313, 0.0012312238364934746, 0.0025858884373845584, 0.0020193278523005912, 0.0017331022530329288, 0.001417635384179189, 0.0011766551615939756, 0.0010222161646449503, 0.000946969696969697, 0.0008989477023954312, 0.0008830251402451694], "discovery_prec": 1990, "clus_coeff": [0.6666666666666666, 0.6666666666666666, 0.6666666666666666, 0.6666666666666666, 0.5, 0.7, 0.32967032967032966, 0.32967032967032966, 0.3142857142857143, 0.3142857142857143, 0.3142857142857143, 0.3142857142857143, 0.2916666666666667, 0.27205882352941174, 0.27205882352941174], "deg_neigh": [55.333333333333336, 59.0, 63.666666666666664, 73.0, 74.25, 77.0, 48.42857142857143, 54.785714285714285, 56.4, 60.666666666666664, 64.66666666666667, 68.6, 68.75, 67.82352941176471, 68.17647058823529], "discovery": 1990, "shortest_path": [2.8440065681444993, 2.895140664961637, 2.9395604395604398, 2.9806733167082293, 3.0183891136447225, 3.0457902511078285, 3.049122807017544, 3.0686472454571674, 3.094847504621072, 3.1122661122661124, 3.11812691191466, 3.123679727427598, 3.1249926022370835, 3.130552030456853, 3.130680932841635], "deg": [3, 3, 3, 3, 4, 5, 14, 14, 15, 15, 15, 15, 16, 17, 17]}, "Cs2ZnH4": {"eigen_cent": [0.01119016867334313, 0.010878133894045615, 0.010298258987435905, 0.00931769651720942, 0.008543837670473642, 0.007805241966521146, 0.00732087943600845, 0.006780647274732412, 0.006718302414379861, 0.007390651536974305, 0.006883095708750307, 0.006618047042704786, 0.006373393264156099, 0.006695315386540498, 0.006722894396730649], "deg_cent": [0.006578947368421052, 0.005121638924455826, 0.0036663611365719525, 0.002495321272613849, 0.0014716703458425313, 0.0009849790691947797, 0.0007388252678241596, 0.0005769508149430262, 0.0005777007510109763, 0.000756000756000756, 0.0006275001960938112, 0.0005451819544773068, 0.0005326704545454545, 0.0005287927661149596, 0.0005713692083939331], "discovery_prec": 1997, "clus_coeff": [0.6666666666666666, 0.6666666666666666, 0.6666666666666666, 0.6666666666666666, 0.6666666666666666, 0.6666666666666666, 0.6666666666666666, 0.6666666666666666, 0.6, 0.5357142857142857, 0.5357142857142857, 0.5357142857142857, 0.5277777777777778, 0.6222222222222222, 0.6181818181818182], "deg_neigh": [124.0, 140.0, 161.0, 201.25, 262.25, 335.25, 388.5, 462.75, 423.0, 322.875, 373.0, 405.0, 404.55555555555554, 414.9, 383.09090909090907], "discovery": 2000, "shortest_path": [2.5172413793103448, 2.567774936061381, 2.6327838827838828, 2.6845386533665834, 2.7723427730783374, 2.8151157065484984, 2.854478301015697, 2.869339486587828, 2.899376155268022, 2.9164698100727584, 2.920392156862745, 2.9250425894378194, 2.9273243771083624, 2.9294098984771573, 2.9297771775827144], "deg": [4, 4, 4, 4, 4, 4, 4, 4, 5, 8, 8, 8, 9, 10, 11]}, "RbBe3ZnF9": {"eigen_cent": [0.002410225114636294, 0.002328557317719603, 0.0022629089050172834, 0.0025966756750395404, 0.0025884685973911557, 0.002312450342575404, 0.0021042090750114186, 0.0018894757413803894, 0.0017901646921080945, 0.0017377749881968046, 0.0017422700274502977, 0.0016794440189594531, 0.001545038357487498, 0.0014810067992628974, 0.0014755492064454309], "deg_cent": [0.003289473684210526, 0.002560819462227913, 0.0018331805682859762, 0.0018714909544603868, 0.001839587932303164, 0.0012315270935960591, 0.0009237021984112322, 0.0007212925562608194, 0.0005777675063554426, 0.0004725451280597297, 0.0005491057420771886, 0.0004770342101676435, 0.00041429924242424244, 0.0003701549362804717, 0.00036359858715977563], "discovery_prec": 1969, "clus_coeff": [0, 0, 0, 0.6666666666666666, 0.7, 0.7, 0.7, 0.7, 0.7, 0.7, 0.7142857142857143, 0.7142857142857143, 0.7142857142857143, 0.7142857142857143, 0.7142857142857143], "deg_neigh": [54.0, 62.5, 76.5, 78.33333333333333, 63.8, 85.6, 100.0, 113.8, 128.4, 141.6, 121.42857142857143, 133.14285714285714, 146.57142857142858, 156.28571428571428, 157.85714285714286], "discovery": 1970, "shortest_path": [2.8949096880131364, 2.932225063938619, 2.978937728937729, 2.9781795511221945, 3.067671938212578, 3.104161536567348, 3.134281492427041, 3.1625558921101975, 3.2020797227036395, 3.2294462294462294, 3.2285669464271707, 3.2287563884156727, 3.2257205421080664, 3.2270516074450084, 3.228587752558043], "deg": [2, 2, 2, 3, 5, 5, 5, 5, 5, 5, 7, 7, 7, 7, 7]}, "K3AgSn3Se8": {"eigen_cent": [0.001415616462853875, 0.0014118805387400017, 0.0013907137939748555, 0.0015958869067066387, 0.0015390543509657864, 0.0014758652355835818, 0.0013447781060529436, 0.0012032930658475837, 0.0011287976758175534, 0.0010599509855323864, 0.0010544065604046113, 0.00106807577361581, 0.001025244757694226, 0.0010054404560909148, 0.0010011593942711673], "deg_cent": [0.001644736842105263, 0.0012804097311139564, 0.0009165902841429881, 0.0012476606363069245, 0.0011037527593818985, 0.0007387343018960847, 0.0005541189508681197, 0.00043271311120726956, 0.0003466204506065858, 0.0002835002835002835, 0.00039218762255863204, 0.0004088586030664395, 0.0004142747233236669, 0.0003701549362804717, 0.00036359858715977563], "discovery_prec": 2007, "clus_coeff": [0, 0, 0, 0, 0.6666666666666666, 0.6666666666666666, 0.6666666666666666, 0.6666666666666666, 0.6666666666666666, 0.6666666666666666, 0.8, 0.7333333333333333, 0.7619047619047619, 0.7619047619047619, 0.7619047619047619], "deg_neigh": [74.0, 82.0, 108.0, 76.0, 73.33333333333333, 99.66666666666667, 112.0, 127.33333333333333, 147.66666666666666, 170.66666666666666, 131.8, 133.5, 141.28571428571428, 156.28571428571428, 157.57142857142858], "discovery": 2010, "shortest_path": [3.090311986863711, 3.1483375959079285, 3.162087912087912, 3.125935162094763, 3.197866862817212, 3.2378138847858198, 3.2818097876269623, 3.304297663686184, 3.335836414048059, 3.35566474534631, 3.351294117647059, 3.3442354865085853, 3.332642916321458, 3.332275803722504, 3.33470108554511], "deg": [1, 1, 1, 2, 3, 3, 3, 3, 3, 3, 5, 6, 7, 7, 7]}, "Pr2Te4O11": {"eigen_cent": [0.0038084154599481047, 0.0038104940997537033, 0.003906959016822379, 0.003516235834168179, 0.004520567983633521, 0.004724232916083422, 0.004886972832502738, 0.004316338405862482, 0.004057290014700332, 0.00384294714476454, 0.004568280108546085, 0.004506605007482593, 0.00414731527330445, 0.003988344431866611, 0.003973349161509639], "deg_cent": [0.004934210526315789, 0.0038412291933418692, 0.0036663611365719525, 0.002495321272613849, 0.001839587932303164, 0.0017237133710908644, 0.0016623568526043591, 0.0012981393336218088, 0.0010398613518197574, 0.0008505008505008505, 0.0007843752451172641, 0.0006814310051107325, 0.0005918560606060606, 0.0005287927661149596, 0.0005194265530853937], "discovery_prec": 2004, "clus_coeff": [1.0, 1.0, 0.6666666666666666, 0.6666666666666666, 0.8, 0.6190476190476191, 0.5555555555555556, 0.5555555555555556, 0.5555555555555556, 0.5555555555555556, 0.5555555555555556, 0.5555555555555556, 0.5555555555555556, 0.5555555555555556, 0.5555555555555556], "deg_neigh": [58.666666666666664, 67.33333333333333, 66.5, 77.5, 104.4, 109.57142857142857, 108.22222222222223, 125.0, 141.0, 156.33333333333334, 187.3, 212.9, 242.5, 264.9, 267.5], "discovery": 2005, "shortest_path": [2.812807881773399, 2.842710997442455, 2.8653846153846154, 2.9445137157107233, 2.9562339095255608, 2.9913835548990644, 3.030101569713758, 3.05062013267955, 3.0819085027726434, 3.104885193234433, 3.0538823529411765, 3.0553284273644046, 3.0562821802686866, 3.0601205583756346, 3.0625876486781283], "deg": [3, 3, 4, 4, 5, 7, 9, 9, 9, 9, 10, 10, 10, 10, 10]}, "ThH2": {"eigen_cent": [0.00535241064413526, 0.0051097671265279, 0.004783748044322261, 0.004100511659718836, 0.0034594059690854647, 0.002877194052051189, 0.0026857664337747943, 0.0024271050689721047, 0.0022050828670917085, 0.002057293087204725, 0.0018610862314119986, 0.0017420783293809335, 0.0015614920929605928, 0.0014839373307506064, 0.001477629831065518], "deg_cent": [0.004934210526315789, 0.005121638924455826, 0.00458295142071494, 0.0031191515907673115, 0.001840264998159735, 0.0012315270935960591, 0.0012931830777757251, 0.001154068090017311, 0.0009244280101687081, 0.0009450902561194594, 0.0008628804518355821, 0.0007496251874062968, 0.0006510416666666666, 0.0005816720427264555, 0.0005713692083939331], "discovery_prec": 1962, "clus_coeff": [1.0, 0.6666666666666666, 0.4, 0.4, 0.4, 0.4, 0.42857142857142855, 0.5, 0.5, 0.37777777777777777, 0.34545454545454546, 0.34545454545454546, 0.34545454545454546, 0.34545454545454546, 0.34545454545454546], "deg_neigh": [54.0, 44.25, 41.8, 49.2, 58.4, 70.8, 61.142857142857146, 60.75, 66.375, 59.9, 58.81818181818182, 60.90909090909091, 62.81818181818182, 64.9090909090909, 66.18181818181819], "discovery": 1965, "shortest_path": [2.8604269293924465, 2.9092071611253196, 2.9294871794871793, 2.9819201995012468, 3.03495217071376, 3.078305836000985, 3.106575544883635, 3.1319774989182174, 3.164529173887926, 3.1824796824796824, 3.183230057259393, 3.18350936967632, 3.1818666035390897, 3.1852263113367174, 3.1849581883342855], "deg": [3, 4, 5, 5, 5, 5, 7, 8, 8, 10, 11, 11, 11, 11, 11]}, "Ti2SbP": {"eigen_cent": [0.0022190127706847927, 0.002155602237449508, 0.002040581713244549, 0.0018680009630632737, 0.0020713504977344964, 0.0022609793994534362, 0.002220518711121831, 0.002545812544012069, 0.0023239657222987524, 0.0021817580662011273, 0.001952621222338447, 0.001827055201907009, 0.0016598818492830592, 0.0015864363622151375, 0.001577049421778736], "deg_cent": [0.001644736842105263, 0.0012804097311139564, 0.0009165902841429881, 0.0006238303181534623, 0.0011037527593818985, 0.0009849790691947797, 0.0009237021984112322, 0.001009809578765147, 0.0008088745088976196, 0.0006615631792836216, 0.0005491057420771886, 0.0004770342101676435, 0.00041429924242424244, 0.0003701549362804717, 0.00036359858715977563], "discovery_prec": 1973, "clus_coeff": [0, 0, 0, 0, 0, 0.3333333333333333, 0.4, 0.3333333333333333, 0.3333333333333333, 0.3333333333333333, 0.3333333333333333, 0.3333333333333333, 0.3333333333333333, 0.3333333333333333, 0.3333333333333333], "deg_neigh": [85.0, 94.0, 108.0, 137.0, 69.0, 77.25, 78.0, 82.71428571428571, 90.42857142857143, 98.71428571428571, 109.28571428571429, 115.42857142857143, 125.85714285714286, 136.0, 137.0], "discovery": 1975, "shortest_path": [2.949096880131363, 2.9910485933503836, 3.0393772893772892, 3.077930174563591, 3.1213681500551673, 3.1486952240275725, 3.1643886220908755, 3.152315015144959, 3.186250722125939, 3.21026271026271, 3.21264412895129, 3.2162180579216355, 3.21128010889507, 3.215260152284264, 3.2164857424816913], "deg": [1, 1, 1, 1, 3, 4, 5, 7, 7, 7, 7, 7, 7, 7, 7]}, "Y2Co17": {"eigen_cent": [0.005131015636624267, 0.004808571404191512, 0.004436197103483397, 0.004336226256393669, 0.00454370691063778, 0.003818285672593196, 0.0037821556300299828, 0.0034772221091888527, 0.0032466542340689325, 0.003103767019145621, 0.00279264400449084, 0.002634399478080036, 0.003399558681098732, 0.003281893206431075, 0.003272596953592893], "deg_cent": [0.003289473684210526, 0.002560819462227913, 0.0018331805682859762, 0.0018714909544603868, 0.0025754231052244297, 0.0017237133710908644, 0.001662663957140218, 0.0015868436237738027, 0.0015021955165241507, 0.001512144409791135, 0.0013335425164731722, 0.0012948071418836036, 0.0012428977272727273, 0.0012162233620644069, 0.0011946810720964056], "discovery_prec": 1974, "clus_coeff": [1.0, 1.0, 1.0, 0.3333333333333333, 0.2857142857142857, 0.2857142857142857, 0.2777777777777778, 0.2545454545454545, 0.21794871794871795, 0.19166666666666668, 0.18382352941176472, 0.16374269005847952, 0.19523809523809524, 0.18972332015810275, 0.18972332015810275], "deg_neigh": [89.5, 95.5, 111.5, 102.33333333333333, 73.85714285714286, 94.14285714285714, 98.44444444444444, 98.18181818181819, 99.07692307692308, 91.375, 96.47058823529412, 91.73684210526316, 107.42857142857143, 106.43478260869566, 107.65217391304348], "discovery": 1975, "shortest_path": [2.832512315270936, 2.8925831202046037, 2.9413919413919416, 2.949501246882793, 2.9569694740713497, 2.9844903988183162, 2.991318803103066, 3.005913745853166, 3.0216060080878107, 3.0363825363825363, 3.047533139854106, 3.0591482112436115, 2.971829318813991, 2.97747461928934, 2.978756557419623], "deg": [2, 2, 2, 3, 7, 7, 9, 11, 13, 16, 17, 19, 21, 23, 23]}, "CaTa2Bi2O9": {"eigen_cent": [0.004207096933102529, 0.004151403668969175, 0.00432340476284455, 0.0038065615187655795, 0.003248232478745415, 0.0028687087468695655, 0.0026456697805752106, 0.002380649773560274, 0.0023608376810607947, 0.0024959051308312296, 0.002338987609799402, 0.0023269435552263425, 0.0026768193167356342, 0.0025886035467906823, 0.0025831643608988973], "deg_cent": [0.003289473684210526, 0.002560819462227913, 0.002749770852428964, 0.0018726591760299626, 0.001104158998895841, 0.0007389162561576355, 0.0005542213190467394, 0.00043277553375649163, 0.00046221400508435407, 0.0004725451280597297, 0.0003922183871979918, 0.0004088864658579801, 0.0004734848484848485, 0.00042303421289196765, 0.00041554124246831497], "discovery_prec": 1960, "clus_coeff": [1.0, 1.0, 1.0, 1.0, 1.0, 1.0, 1.0, 1.0, 0.8333333333333334, 0.7, 0.7, 0.6, 0.6428571428571429, 0.6428571428571429, 0.6428571428571429], "deg_neigh": [71.0, 84.5, 70.33333333333333, 81.66666666666667, 96.66666666666667, 116.66666666666667, 137.0, 158.66666666666666, 139.5, 138.2, 154.6, 158.5, 166.25, 176.875, 179.5], "discovery": 1960, "shortest_path": [2.8620689655172415, 2.89386189258312, 2.911172161172161, 2.952588895820337, 3.0264900662251657, 3.0699335139128294, 3.0954931658662725, 3.1110630318765327, 3.138532640092432, 3.152334152334152, 3.1572672366460113, 3.157069846678024, 3.1524530981831096, 3.1564086294416245, 3.157689710694437], "deg": [2, 2, 3, 3, 3, 3, 3, 3, 4, 5, 5, 6, 8, 8, 8]}, "Tl2Cu3Se6O18": {"eigen_cent": [0.0058852155800810475, 0.005880083326262225, 0.005842924687948908, 0.005308689649559085, 0.00509995543224912, 0.005145832548146202, 0.005213574458270118, 0.005136154772401467, 0.005131444778880547, 0.00509564410491938, 0.0052930764682773265, 0.00558960294791856, 0.005392075755559353, 0.005438477074745073, 0.005449959135998871], "deg_cent": [0.008223684210526315, 0.006402048655569782, 0.00458295142071494, 0.0031191515907673115, 0.002207505518763797, 0.0014774686037921695, 0.0012929442186922792, 0.0012981393336218088, 0.0011554015020219526, 0.000945000945000945, 0.0008628127696289905, 0.0008177729317159602, 0.0007102272727272727, 0.0006345513193379515, 0.0006233118637024725], "discovery_prec": 1999, "clus_coeff": [0.6, 0.6, 0.6, 0.6, 0.7333333333333333, 0.7333333333333333, 0.6190476190476191, 0.6111111111111112, 0.6, 0.6, 0.6363636363636364, 0.6666666666666666, 0.6666666666666666, 0.6666666666666666, 0.6666666666666666], "deg_neigh": [73.8, 86.2, 104.2, 129.6, 146.16666666666666, 196.5, 211.14285714285714, 207.33333333333334, 219.4, 257.7, 297.0, 324.4166666666667, 377.0, 426.0833333333333, 433.1666666666667], "discovery": 2000, "shortest_path": [2.6371100164203614, 2.6777493606138107, 2.73992673992674, 2.8098503740648377, 2.9172489885987494, 2.9576563269325455, 2.9865189289012, 3.0031727718488606, 3.0398567467652495, 3.0641595010866483, 3.056313725490196, 3.0486541737649064, 3.035745990412499, 3.032994923857868, 3.03464395159196], "deg": [5, 5, 5, 5, 6, 6, 7, 9, 10, 10, 11, 12, 12, 12, 12]}, "CsTm2Cu3Se5": {"eigen_cent": [0.0052480590560851905, 0.005692511625115232, 0.0054900731872382195, 0.005207817328575497, 0.00480734756424305, 0.004606830318750643, 0.0043633245879420674, 0.004955022059325581, 0.004830800093600827, 0.004466151809735282, 0.004216091387053372, 0.004126050981251821, 0.004369510674133694, 0.004210514384400083, 0.004190182021093876], "deg_cent": [0.003289473684210526, 0.0038412291933418692, 0.002749770852428964, 0.0018714909544603868, 0.0011037527593818985, 0.0009849790691947797, 0.0007388252678241596, 0.0011539016298860523, 0.0011554015020219526, 0.000945000945000945, 0.0008628127696289905, 0.0007495741056218058, 0.0007102272727272727, 0.0006345513193379515, 0.0006233118637024725], "discovery_prec": 2004, "clus_coeff": [0, 0, 0, 0, 0, 0.5, 0.5, 0.42857142857142855, 0.4222222222222222, 0.4222222222222222, 0.4727272727272727, 0.4727272727272727, 0.4696969696969697, 0.4696969696969697, 0.4696969696969697], "deg_neigh": [119.0, 100.0, 124.66666666666667, 162.66666666666666, 234.33333333333334, 245.25, 292.75, 200.75, 187.8, 206.3, 221.0909090909091, 254.0909090909091, 305.6666666666667, 330.3333333333333, 332.25], "discovery": 2005, "shortest_path": [2.70935960591133, 2.7531969309462916, 2.7857142857142856, 2.814837905236908, 2.863920559029055, 2.8902018709995074, 2.9120960295475533, 2.9209691375829245, 2.946395563770795, 2.9675895303789095, 2.970901960784314, 2.9756064322703732, 2.939042433568089, 2.9455901015228427, 2.9472290032722173], "deg": [2, 3, 3, 3, 3, 4, 4, 8, 10, 10, 11, 11, 12, 12, 12]}, "CsEr6CI12": {"eigen_cent": [0.006129842282552008, 0.005862945885238161, 0.005436929135753351, 0.004839640152770566, 0.004216700242717176, 0.0034917608780212217, 0.003185559661948425, 0.0029353282636430346, 0.0027127349018948223, 0.0025434381190449214, 0.002278417140065914, 0.0021641155652885142, 0.001971683597414882, 0.0018570333730327212, 0.0018522275774101899], "deg_cent": [0.004934210526315789, 0.0038412291933418692, 0.002749770852428964, 0.0018714909544603868, 0.0011037527593818985, 0.0007387343018960847, 0.0005541189508681197, 0.0005769508149430262, 0.00046216060080878107, 0.000378000378000378, 0.00031377470975839345, 0.0002725909772386534, 0.00023674242424242425, 0.00021151710644598382, 0.00020777062123415748], "discovery_prec": 1992, "clus_coeff": [0.6666666666666666, 0.6666666666666666, 0.6666666666666666, 0.6666666666666666, 0.6666666666666666, 0.6666666666666666, 0.6666666666666666, 0.8333333333333334, 0.8333333333333334, 0.8333333333333334, 0.8333333333333334, 0.8333333333333334, 0.8333333333333334, 0.8333333333333334, 0.8333333333333334], "deg_neigh": [71.66666666666667, 81.66666666666667, 95.33333333333333, 119.66666666666667, 155.33333333333334, 182.0, 210.33333333333334, 190.0, 222.5, 268.0, 303.0, 335.0, 357.5, 383.25, 387.25], "discovery": 1995, "shortest_path": [2.7405582922824303, 2.785166240409207, 2.827838827838828, 2.85785536159601, 2.9132033835969104, 2.9596258000984736, 2.9846722068328715, 2.9959619267378135, 3.00797134935305, 3.0183312860247566, 3.022590007059377, 3.027870528109029, 3.031958335799254, 3.0387584602368864, 3.0397340674180646], "deg": [3, 3, 3, 3, 3, 3, 3, 4, 4, 4, 4, 4, 4, 4, 4]}, "ZrRh3": {"eigen_cent": [0.005001347152646013, 0.00493120535047008, 0.00460646063855924, 0.00486739586471292, 0.004829767285179748, 0.004067539627131216, 0.003697745665586587, 0.003520063984372155, 0.003370145324978808, 0.0031452114116072875, 0.002773806791768858, 0.0025835031994671737, 0.002449905645489787, 0.0023014893584632134, 0.002288848379497577], "deg_cent": [0.003289473684210526, 0.0038412291933418692, 0.0036663611365719525, 0.004366812227074236, 0.0033112582781456954, 0.002216202905688254, 0.0016623568526043591, 0.0014423770373575653, 0.001270941652224148, 0.0011341083073433513, 0.0009413241292751804, 0.0008177729317159602, 0.0007694128787878788, 0.0006874305959494474, 0.0006752545190110118], "discovery_prec": 1988, "clus_coeff": [0, 0, 0.16666666666666666, 0.2857142857142857, 0.2777777777777778, 0.2777777777777778, 0.2777777777777778, 0.28888888888888886, 0.2909090909090909, 0.2878787878787879, 0.2878787878787879, 0.2878787878787879, 0.2948717948717949, 0.2948717948717949, 0.2948717948717949], "deg_neigh": [81.0, 62.333333333333336, 55.75, 50.57142857142857, 59.77777777777778, 75.22222222222223, 91.77777777777777, 101.0, 107.0909090909091, 107.5, 115.75, 123.83333333333333, 126.92307692307692, 132.92307692307693, 133.6153846153846], "discovery": 1990, "shortest_path": [2.812807881773399, 2.8542199488491047, 2.8974358974358974, 2.912094763092269, 2.9444648767929387, 2.9739044805514525, 2.988365650969529, 3.007066628208826, 3.0265711645101665, 3.040824040824041, 3.050827515883599, 3.0583304940374787, 3.061312659051903, 3.06831641285956, 3.06856074378019], "deg": [2, 3, 4, 7, 9, 9, 9, 10, 11, 12, 12, 12, 13, 13, 13]}, "Ti6Al16Ni7": {"eigen_cent": [0.0007782714433781459, 0.000737777975326303, 0.0008104486453931168, 0.00072586085342088, 0.0006486514037378397, 0.0005469181722263982, 0.0005560211387184601, 0.00047737290414679855, 0.000570081857427936, 0.0006074869790741712, 0.0005344222074998402, 0.0005009161691593041, 0.0004338784781599598, 0.00043456242250958466, 0.00043158561523208924], "deg_cent": [0.003289473684210526, 0.002560819462227913, 0.002749770852428964, 0.0018714909544603868, 0.001104158998895841, 0.0007389162561576355, 0.0007389617587289858, 0.0005770340450086555, 0.0006933210076265311, 0.0006615631792836216, 0.0005491057420771886, 0.0005451819544773068, 0.0004734848484848485, 0.0005287927661149596, 0.0005194265530853937], "discovery_prec": 1965, "clus_coeff": [1.0, 1.0, 0.3333333333333333, 0.3333333333333333, 0.3333333333333333, 0.3333333333333333, 0.6666666666666666, 0.6666666666666666, 0.6666666666666666, 0.7142857142857143, 0.7142857142857143, 0.6785714285714286, 0.6785714285714286, 0.6444444444444445, 0.6444444444444445], "deg_neigh": [15.5, 17.0, 15.0, 19.333333333333332, 26.333333333333332, 36.666666666666664, 35.25, 41.75, 46.333333333333336, 52.285714285714285, 56.57142857142857, 53.375, 55.0, 49.1, 49.1], "discovery": 1965, "shortest_path": [3.2939244663382596, 3.3312020460358056, 3.348901098901099, 3.373441396508728, 3.4102281089036057, 3.4412706229992613, 3.462135205024012, 3.4811769796624836, 3.4962449451184288, 3.514269514269514, 3.5271001647188016, 3.543304940374787, 3.555779132390365, 3.5673646362098137, 3.568846413545941], "deg": [2, 2, 3, 3, 3, 3, 4, 4, 6, 7, 7, 8, 8, 10, 10]}, "YNiBi": {"eigen_cent": [0.005112922398878517, 0.00504157118936066, 0.00475830499930321, 0.0045146133050958945, 0.004004190640277817, 0.003725477877320099, 0.0034538956538571566, 0.0031057566100650257, 0.0028942660331244545, 0.002761974442808332, 0.002558009350365126, 0.0024448898077636984, 0.002313290101355788, 0.002198251816053243, 0.0021920163819850054], "deg_cent": [0.003289473684210526, 0.002560819462227913, 0.0018331805682859762, 0.0018714909544603868, 0.0014716703458425313, 0.0014774686037921695, 0.0011084426380934787, 0.0008655510675129833, 0.0006933210076265311, 0.0006615631792836216, 0.0005491057420771886, 0.0004770342101676435, 0.00041429924242424244, 0.0003701549362804717, 0.00036359858715977563], "discovery_prec": 1974, "clus_coeff": [0, 0, 0, 0.3333333333333333, 0.16666666666666666, 0.3333333333333333, 0.3333333333333333, 0.3333333333333333, 0.3333333333333333, 0.3333333333333333, 0.3333333333333333, 0.3333333333333333, 0.3333333333333333, 0.3333333333333333, 0.3333333333333333], "deg_neigh": [89.5, 105.5, 119.0, 100.66666666666667, 95.0, 83.83333333333333, 103.66666666666667, 121.16666666666667, 138.5, 140.28571428571428, 157.42857142857142, 173.14285714285714, 191.57142857142858, 201.71428571428572, 204.85714285714286], "discovery": 1975, "shortest_path": [2.793103448275862, 2.836317135549872, 2.8873626373626373, 2.923940149625935, 2.992276572269217, 3.023387493845396, 3.0454377539711857, 3.059858647050339, 3.0787983824378973, 3.0893025893025894, 3.093654404267001, 3.0971039182282794, 3.0968219210510743, 3.1019458544839256, 3.1034124552017865], "deg": [2, 2, 2, 3, 4, 6, 6, 6, 6, 7, 7, 7, 7, 7, 7]}, "LaGa": {"eigen_cent": [0.010506244897347876, 0.009906691969836477, 0.01004387289153715, 0.009398519097746564, 0.00857212040562497, 0.007120358522710554, 0.0069900001589085535, 0.006465798683210339, 0.005890627915916869, 0.0056040015946471145, 0.005064295563054707, 0.004822322570318693, 0.004380881395128673, 0.0041484335643264675, 0.004137834257043917], "deg_cent": [0.006578947368421052, 0.005121638924455826, 0.00458295142071494, 0.0037429819089207735, 0.0029433406916850625, 0.0019699581383895593, 0.002216475803472479, 0.002163877668782458, 0.0018488560203374163, 0.001606653435403081, 0.0014119861939127707, 0.0012948071418836036, 0.0013020833333333333, 0.001163344085452911, 0.0011427384167878663], "discovery_prec": 1979, "clus_coeff": [0.8333333333333334, 0.8333333333333334, 0.6, 0.4666666666666667, 0.5357142857142857, 0.5357142857142857, 0.3939393939393939, 0.3904761904761905, 0.35, 0.3602941176470588, 0.40522875816993464, 0.40350877192982454, 0.3246753246753247, 0.3246753246753247, 0.3246753246753247], "deg_neigh": [88.5, 94.75, 97.2, 100.5, 101.75, 123.625, 104.16666666666667, 100.13333333333334, 105.3125, 110.82352941176471, 117.94444444444444, 120.0, 113.18181818181819, 120.63636363636364, 122.4090909090909], "discovery": 1980, "shortest_path": [2.7192118226600983, 2.7749360613810743, 2.79029304029304, 2.8266832917705735, 2.870540639941155, 2.9049729197439684, 2.921144967682364, 2.9339391316890233, 2.956903523974581, 2.9759024759024757, 2.9827437446074203, 2.989437819420784, 2.991536959223531, 2.995717005076142, 2.9959486833220796], "deg": [4, 4, 5, 6, 8, 8, 12, 15, 16, 17, 18, 19, 22, 22, 22]}, "Ga2Se3": {"eigen_cent": [0.005943040061415185, 0.005758987618880989, 0.0066024483841672765, 0.006005304438015642, 0.005291934425797626, 0.00615621971748787, 0.005673356838359211, 0.005236404638422026, 0.004979954884826061, 0.004633689177330708, 0.004360178772272306, 0.004252015255223396, 0.003993312393928139, 0.0038411651644708945, 0.00382276825150195], "deg_cent": [0.006578947368421052, 0.005121638924455826, 0.00916590284142988, 0.006238303181534623, 0.003679175864606328, 0.0032011819748830337, 0.0024011821204285187, 0.0025962786672436176, 0.002542177027963947, 0.0023627256402986487, 0.0021964229683087543, 0.001976284584980237, 0.001893939393939394, 0.0016921368515678706, 0.0016621649698732599], "discovery_prec": 1982, "clus_coeff": [0.3333333333333333, 0.3333333333333333, 0.3111111111111111, 0.3111111111111111, 0.3111111111111111, 0.34615384615384615, 0.34615384615384615, 0.22875816993464052, 0.19047619047619047, 0.16666666666666666, 0.14814814814814814, 0.14285714285714285, 0.13306451612903225, 0.13306451612903225, 0.13306451612903225], "deg_neigh": [64.75, 71.0, 41.9, 51.1, 65.9, 76.15384615384616, 86.0, 72.16666666666667, 68.0909090909091, 66.2, 69.60714285714286, 77.0, 81.3125, 87.6875, 88.34375], "discovery": 1985, "shortest_path": [2.7175697865353037, 2.7800511508951407, 2.7847985347985347, 2.8410224438902745, 2.928650239058477, 2.947070408665682, 2.9867036011080335, 3.012114219786559, 3.037203928365107, 3.058779058779059, 3.0552200172562554, 3.0507666098807498, 3.04243356808901, 3.0439932318104908, 3.0463304420090376], "deg": [4, 4, 10, 10, 10, 13, 13, 18, 22, 25, 28, 29, 32, 32, 32]}, "Be2Cr": {"eigen_cent": [0.005115233719780255, 0.004808157448664901, 0.004524962477993602, 0.004030394031469517, 0.0035616208008337853, 0.002995488321921384, 0.002743987032225882, 0.002438380007542664, 0.002243706664287591, 0.0021146201820224906, 0.0020075951192509876, 0.0019022546564083026, 0.0017557289017795725, 0.0016698396515337785, 0.0016601023808968443], "deg_cent": [0.004942339373970346, 0.0038461538461538464, 0.0027522935779816515, 0.0018726591760299626, 0.001104158998895841, 0.0007389162561576355, 0.0005542213190467394, 0.00043277553375649163, 0.00034666050381326557, 0.0002835270768358378, 0.00031377470975839345, 0.0002725909772386534, 0.00023674242424242425, 0.00021151710644598382, 0.00020777062123415748], "discovery_prec": 1936, "clus_coeff": [0.6666666666666666, 0.6666666666666666, 0.6666666666666666, 0.6666666666666666, 0.6666666666666666, 0.6666666666666666, 0.6666666666666666, 0.6666666666666666, 0.6666666666666666, 0.6666666666666666, 0.8333333333333334, 0.8333333333333334, 0.8333333333333334, 0.8333333333333334, 0.8333333333333334], "deg_neigh": [58.666666666666664, 61.333333333333336, 72.0, 85.66666666666667, 108.66666666666667, 132.66666666666666, 155.33333333333334, 177.66666666666666, 191.66666666666666, 212.0, 185.0, 194.75, 207.25, 215.0, 215.25], "discovery": 1945, "shortest_path": [2.773026315789474, 2.832266325224072, 2.8670944087992667, 2.921397379912664, 2.9830757910228107, 3.0137897069687267, 3.040635389730329, 3.056396942160681, 3.088157134604275, 3.104895104895105, 3.10722409600753, 3.1099148211243612, 3.110552169024087, 3.114530456852792, 3.1157222251077754], "deg": [3, 3, 3, 3, 3, 3, 3, 3, 3, 3, 4, 4, 4, 4, 4]}, "KTm2Cu3Se5": {"eigen_cent": [0.006989765502882573, 0.007311324659384031, 0.006983480756210262, 0.006560338432806177, 0.005984295681385922, 0.005619224244445932, 0.005269158637771388, 0.005833561087350545, 0.005481048090398354, 0.00508709074624329, 0.005055481576771417, 0.0049157993567435715, 0.004707626118821923, 0.004576613589942083, 0.004555351750010093], "deg_cent": [0.004934210526315789, 0.005121638924455826, 0.0036663611365719525, 0.002495321272613849, 0.0014716703458425313, 0.0012312238364934746, 0.0009235315847801995, 0.0014423770373575653, 0.0011554015020219526, 0.000945000945000945, 0.0009412502941407169, 0.000817717206132879, 0.0007694128787878788, 0.0006874305959494474, 0.0006752545190110118], "discovery_prec": 2004, "clus_coeff": [0.3333333333333333, 0.16666666666666666, 0.16666666666666666, 0.16666666666666666, 0.16666666666666666, 0.5, 0.5, 0.37777777777777777, 0.37777777777777777, 0.37777777777777777, 0.36363636363636365, 0.36363636363636365, 0.4230769230769231, 0.4230769230769231, 0.4230769230769231], "deg_neigh": [97.0, 88.75, 109.25, 141.75, 201.25, 221.4, 262.2, 178.2, 202.7, 223.2, 228.33333333333334, 260.6666666666667, 287.84615384615387, 310.53846153846155, 312.46153846153845], "discovery": 2005, "shortest_path": [2.6633825944170773, 2.710997442455243, 2.7454212454212454, 2.7780548628428927, 2.8216255976461935, 2.849827671097981, 2.874422899353647, 2.887366599365446, 2.9098890942698707, 2.928092223377114, 2.931137254901961, 2.934927773235214, 2.932354855891578, 2.9391920473773268, 2.940580688723835], "deg": [3, 4, 4, 4, 4, 5, 5, 10, 10, 10, 12, 12, 13, 13, 13]}, "Be2Cu": {"eigen_cent": [0.004914159874508463, 0.004793722842490937, 0.004586469197732843, 0.0044537572121363484, 0.004655748019986158, 0.004137593465763177, 0.0039221221758014195, 0.0035139350379933517, 0.0034473943413425067, 0.003203724369419415, 0.0029368170414497204, 0.002801563072411249, 0.0026143003440718274, 0.0024906902664697072, 0.0024792163076960846], "deg_cent": [0.003289473684210526, 0.002560819462227913, 0.0018331805682859762, 0.002495321272613849, 0.0033112582781456954, 0.0022167487684729066, 0.001662663957140218, 0.001298326601269475, 0.0011555350127108851, 0.0009450902561194594, 0.0008628804518355821, 0.0007496251874062968, 0.0006510416666666666, 0.0005816720427264555, 0.0005713692083939331], "discovery_prec": 1969, "clus_coeff": [0, 0, 0, 0.5, 0.25, 0.25, 0.25, 0.25, 0.2222222222222222, 0.2222222222222222, 0.21818181818181817, 0.21818181818181817, 0.21818181818181817, 0.21818181818181817, 0.21818181818181817], "deg_neigh": [103.5, 121.0, 147.0, 100.25, 70.0, 91.55555555555556, 110.11111111111111, 126.44444444444444, 129.7, 141.3, 144.45454545454547, 157.27272727272728, 177.9090909090909, 190.0, 191.0909090909091], "discovery": 1970, "shortest_path": [2.7044334975369457, 2.7442455242966752, 2.7838827838827838, 2.8086034912718203, 2.85031261493196, 2.8822950012312236, 2.905984484669376, 2.9262945333910286, 2.9499711149624495, 2.9695709695709698, 2.9752137422542946, 2.985008517887564, 2.983961649997041, 2.9911167512690353, 2.9928322858775256], "deg": [2, 2, 2, 4, 9, 9, 9, 9, 10, 10, 11, 11, 11, 11, 11]}, "Pr3InN": {"eigen_cent": [0.0018073551791473518, 0.001682098732243829, 0.0014802642235698105, 0.0012516792598561094, 0.0010380921385565478, 0.0008439764384719268, 0.0007402305008419002, 0.0006397564094844385, 0.0005553192245766972, 0.0005177477282326595, 0.0004735135859052246, 0.0004336281948268536, 0.00038067440161432004, 0.0003504899932328837, 0.00034859838924105826], "deg_cent": [0.003289473684210526, 0.002560819462227913, 0.0018331805682859762, 0.0012476606363069245, 0.0007358351729212656, 0.0007387343018960847, 0.0005541189508681197, 0.0005769508149430262, 0.00046216060080878107, 0.000378000378000378, 0.0003137500980469056, 0.000272572402044293, 0.00023674242424242425, 0.00021151710644598382, 0.00020777062123415748], "discovery_prec": 2003, "clus_coeff": [1.0, 1.0, 1.0, 1.0, 1.0, 0.6666666666666666, 0.6666666666666666, 0.6666666666666666, 0.6666666666666666, 0.6666666666666666, 0.6666666666666666, 0.6666666666666666, 0.6666666666666666, 0.6666666666666666, 0.6666666666666666], "deg_neigh": [27.0, 29.5, 31.0, 34.5, 42.5, 35.666666666666664, 41.0, 39.25, 42.75, 47.5, 54.5, 58.0, 61.75, 67.25, 67.5], "discovery": 2005, "shortest_path": [3.220032840722496, 3.2595907928388748, 3.315934065934066, 3.3273067331670823, 3.36888561971313, 3.396356474643033, 3.422899353647276, 3.452119988462648, 3.4804759704251387, 3.498724369271473, 3.5088627450980394, 3.5245979831016627, 3.538793868734095, 3.549703891708968, 3.551394587856438], "deg": [2, 2, 2, 2, 2, 3, 3, 4, 4, 4, 4, 4, 4, 4, 4]}, "SrAlSi": {"eigen_cent": [0.0012263278031206053, 0.0012170903804615033, 0.001139332090493825, 0.0009925686372826382, 0.000833455743452302, 0.0007668864088129629, 0.0009633076515364982, 0.000907716825244814, 0.0009066115529936425, 0.0008305184462683196, 0.0007426919766640194, 0.0007090085280372156, 0.0006461014745091173, 0.0006416429154435548, 0.0006390729010225924], "deg_cent": [0.004934210526315789, 0.0038412291933418692, 0.002749770852428964, 0.0018714909544603868, 0.0011037527593818985, 0.0009849790691947797, 0.0011082379017362395, 0.0010096639261502956, 0.0009243212016175621, 0.000756000756000756, 0.0006275001960938112, 0.000545144804088586, 0.00047345682665561937, 0.0005287927661149596, 0.0005194265530853937], "discovery_prec": 2007, "clus_coeff": [0.6666666666666666, 0.6666666666666666, 0.6666666666666666, 0.6666666666666666, 0.6666666666666666, 0.6666666666666666, 0.6666666666666666, 0.6666666666666666, 0.7142857142857143, 0.7142857142857143, 0.7142857142857143, 0.7142857142857143, 0.7142857142857143, 0.6444444444444445, 0.6444444444444445], "deg_neigh": [17.0, 18.666666666666668, 20.666666666666668, 22.333333333333332, 25.0, 26.25, 28.333333333333332, 28.857142857142858, 31.0, 32.25, 35.625, 40.125, 43.5, 40.9, 41.1], "discovery": 2010, "shortest_path": [3.233169129720854, 3.29923273657289, 3.3443223443223444, 3.3771820448877805, 3.4494299374770137, 3.4721811915312655, 3.3929824561403508, 3.405826362849726, 3.4310304990757854, 3.4575262212983087, 3.460313725490196, 3.4612292177705095, 3.4619481595455084, 3.462246192893401, 3.462265620942191], "deg": [3, 3, 3, 3, 3, 4, 6, 7, 8, 8, 8, 8, 8, 10, 10]}, "Sm2C3": {"eigen_cent": [0.012404137406959134, 0.01173011373700757, 0.010875975053376168, 0.012856114875346185, 0.011589317766526965, 0.009964957775726174, 0.009223198006712565, 0.00855702092370801, 0.007980138993202556, 0.007537102932330689, 0.006780658279099767, 0.006473851855427678, 0.005890843059029315, 0.005625437230945243, 0.005609687209281612], "deg_cent": [0.009868421052631578, 0.0076824583866837385, 0.005499541704857928, 0.006242197253433208, 0.004784688995215311, 0.003940886699507389, 0.0031405874745981895, 0.0028851702250432777, 0.002542177027963947, 0.0024572346659105944, 0.0020395356134295575, 0.001908136840670574, 0.0017163825757575758, 0.0016921368515678706, 0.0016621649698732599], "discovery_prec": 1958, "clus_coeff": [0.6666666666666666, 0.6666666666666666, 0.6666666666666666, 0.5555555555555556, 0.41025641025641024, 0.35, 0.34558823529411764, 0.30526315789473685, 0.2727272727272727, 0.23076923076923078, 0.23076923076923078, 0.21693121693121692, 0.21674876847290642, 0.19153225806451613, 0.19153225806451613], "deg_neigh": [74.16666666666667, 81.5, 94.33333333333333, 88.1, 89.23076923076923, 90.625, 100.3529411764706, 100.95, 105.0909090909091, 100.53846153846153, 112.88461538461539, 114.14285714285714, 118.41379310344827, 114.53125, 115.625], "discovery": 1960, "shortest_path": [2.6026272577996714, 2.6508951406649617, 2.695970695970696, 2.703056768558952, 2.766740250183959, 2.8091603053435112, 2.8350572589582566, 2.8479734602625126, 2.862853841709994, 2.8803628803628802, 2.8862655894579965, 2.893287904599659, 2.900692430608984, 2.9055097292724197, 2.9062483768763308], "deg": [6, 6, 6, 10, 13, 16, 17, 20, 22, 26, 26, 28, 29, 32, 32]}, "NClO": {"eigen_cent": [0.0088880105328845, 0.008514060630175272, 0.008432230673508314, 0.0072789937255193435, 0.007501211486747586, 0.007217881308063663, 0.007343354161033965, 0.007384747406769989, 0.007011762270398601, 0.006610775647556942, 0.006277364010817236, 0.0063915831813673865, 0.0059915665641198865, 0.00579252555236159, 0.0057762102539566425], "deg_cent": [0.011513157894736841, 0.008962868117797696, 0.007332722273143905, 0.004990642545227698, 0.0033112582781456954, 0.002708692440285644, 0.0025858884373845584, 0.0021635655560363477, 0.0017331022530329288, 0.0014175014175014176, 0.001333437916699349, 0.001362862010221465, 0.0013020833333333333, 0.0012162233620644069, 0.0011946810720964056], "discovery_prec": 2001, "clus_coeff": [0.8095238095238095, 0.8095238095238095, 0.75, 0.75, 0.6944444444444444, 0.6181818181818182, 0.5494505494505495, 0.5428571428571428, 0.5428571428571428, 0.5428571428571428, 0.49264705882352944, 0.4105263157894737, 0.38095238095238093, 0.3715415019762846, 0.3715415019762846], "deg_neigh": [57.142857142857146, 63.714285714285715, 64.375, 74.5, 90.0, 95.81818181818181, 96.92857142857143, 114.26666666666667, 129.2, 141.86666666666667, 142.58823529411765, 137.6, 140.5, 143.6086956521739, 145.0], "discovery": 2005, "shortest_path": [2.6699507389162562, 2.7161125319693094, 2.7774725274725274, 2.832294264339152, 2.8999632217727105, 2.9394387001477105, 2.9619575253924286, 2.968416498413614, 2.9978049907578557, 3.020315600491354, 3.022666666666667, 3.022144998637231, 3.019648458306208, 3.0231598984771573, 3.0233210408767466], "deg": [7, 7, 8, 8, 9, 11, 14, 15, 15, 15, 17, 20, 22, 23, 23]}, "MgInCu4": {"eigen_cent": [0.006316794417582585, 0.00614256376478144, 0.005873010204847389, 0.005508936951576318, 0.005094112748381825, 0.004664301047727495, 0.004372086444512158, 0.003966031926686843, 0.0036887470690335146, 0.0034497546416271843, 0.0031846119887143287, 0.003058427569413603, 0.0028801301116861446, 0.0028497739697849423, 0.0028388864622742897], "deg_cent": [0.004934210526315789, 0.0038412291933418692, 0.002749770852428964, 0.0018714909544603868, 0.001104158998895841, 0.0007389162561576355, 0.0005542213190467394, 0.00043277553375649163, 0.00034666050381326557, 0.0002835270768358378, 0.0002353310323187951, 0.00020444323292899004, 0.0001775568181818182, 0.00021151710644598382, 0.00020777062123415748], "discovery_prec": 1961, "clus_coeff": [0.6666666666666666, 0.6666666666666666, 0.6666666666666666, 0.6666666666666666, 0.6666666666666666, 0.6666666666666666, 0.6666666666666666, 0.6666666666666666, 0.6666666666666666, 0.6666666666666666, 0.6666666666666666, 0.6666666666666666, 0.6666666666666666, 0.6666666666666666, 0.6666666666666666], "deg_neigh": [84.66666666666667, 99.0, 120.0, 156.33333333333334, 225.33333333333334, 303.0, 361.0, 416.6666666666667, 462.6666666666667, 513.0, 585.3333333333334, 643.0, 731.6666666666666, 609.75, 614.5], "discovery": 1965, "shortest_path": [2.7110016420361247, 2.7480818414322252, 2.7838827838827838, 2.8129675810473818, 2.8539367181751287, 2.878847574489042, 2.9011821204285186, 2.919515361315448, 2.9465049104563836, 2.9616329616329615, 2.9662718644599577, 2.9743100511073255, 2.971415044090667, 2.9762055837563453, 2.9782371578455304], "deg": [3, 3, 3, 3, 3, 3, 3, 3, 3, 3, 3, 3, 3, 4, 4]}, "Ba2SmCu3O6": {"eigen_cent": [0.004996150952146399, 0.004994943339748798, 0.004819711543546328, 0.00643001338811052, 0.005809274573152984, 0.005454667622452232, 0.005245996360407189, 0.004741079354880564, 0.004513335439482339, 0.004562169982034288, 0.004507523921362835, 0.004494223460289745, 0.004250890545460959, 0.00411109511386868, 0.00409568895582078], "deg_cent": [0.003289473684210526, 0.002560819462227913, 0.0018331805682859762, 0.0018714909544603868, 0.0011037527593818985, 0.0009849790691947797, 0.0007388252678241596, 0.0005769508149430262, 0.00046216060080878107, 0.000756000756000756, 0.0007059377206055377, 0.0007496251874062968, 0.0006510416666666666, 0.0005816720427264555, 0.0005713692083939331], "discovery_prec": 1996, "clus_coeff": [1.0, 1.0, 1.0, 0.6666666666666666, 0.6666666666666666, 0.8333333333333334, 0.8333333333333334, 0.8333333333333334, 0.8333333333333334, 0.4642857142857143, 0.5277777777777778, 0.5454545454545454, 0.5454545454545454, 0.5454545454545454, 0.5454545454545454], "deg_neigh": [108.5, 129.5, 156.5, 170.33333333333334, 235.66666666666666, 242.0, 295.25, 342.25, 387.75, 232.125, 249.11111111111111, 231.1818181818182, 261.45454545454544, 280.27272727272725, 281.90909090909093], "discovery": 2000, "shortest_path": [2.755336617405583, 2.790281329923274, 2.8342490842490844, 2.7811720698254363, 2.8389113644722324, 2.865091088133924, 2.8873499538319485, 2.907556965676377, 2.932532347504621, 2.9485023150335445, 2.9530196078431374, 2.959114139693356, 2.960111262354264, 2.967375211505922, 2.9702903443619175], "deg": [2, 2, 2, 3, 3, 4, 4, 4, 4, 8, 9, 11, 11, 11, 11]}, "PrSi": {"eigen_cent": [0.0171313159526159, 0.01734500250123603, 0.01672692792765234, 0.015775085209577225, 0.014665822833295825, 0.013886620049259278, 0.012981023665880836, 0.011882036623289969, 0.011120605380004412, 0.01044814125890521, 0.010515420348914475, 0.009979817681499555, 0.009081081460835076, 0.008636618928139687, 0.008600802847424106], "deg_cent": [0.01644736842105263, 0.016645326504481434, 0.015582034830430797, 0.012476606363069246, 0.009565857247976454, 0.007387343018960847, 0.006464721093461396, 0.005481823427582228, 0.005199907557198983, 0.004819960306209243, 0.004785064323815501, 0.004497751124437781, 0.004083806818181818, 0.0038073079160277088, 0.003739871182214835], "discovery_prec": 1977, "clus_coeff": [0.37777777777777777, 0.2564102564102564, 0.19117647058823528, 0.17894736842105263, 0.16923076923076924, 0.1724137931034483, 0.13949579831932774, 0.13229018492176386, 0.1101010101010101, 0.09098039215686274, 0.09508196721311475, 0.08904428904428904, 0.08610400682011936, 0.0825508607198748, 0.0825508607198748], "deg_neigh": [61.3, 55.84615384615385, 52.11764705882353, 58.95, 65.57692307692308, 76.4, 77.0, 83.39473684210526, 81.35555555555555, 81.66666666666667, 82.36065573770492, 82.07575757575758, 84.79710144927536, 86.45833333333333, 87.52777777777777], "discovery": 1980, "shortest_path": [2.5582922824302137, 2.585677749360614, 2.6163003663003663, 2.6408977556109727, 2.6859139389481426, 2.727720334810438, 2.758264081255771, 2.7762873215058415, 2.793414211438475, 2.808353808353808, 2.802259000705938, 2.811311754684838, 2.8210925016275077, 2.831112521150592, 2.8309873785903497], "deg": [10, 13, 17, 20, 26, 30, 35, 38, 45, 51, 61, 66, 69, 72, 72]}, "Ce": {"eigen_cent": [0.0941150237722803, 0.08908097063688063, 0.08261067030749127, 0.0750922612380261, 0.06952419919140043, 0.05853197346713, 0.05481325488916396, 0.04886087521148354, 0.04475812864593594, 0.04219436594752553, 0.03753862134506481, 0.035062849045056715, 0.03213432766469274, 0.03022074198448805, 0.030115275775967006], "deg_cent": [0.07907742998352553, 0.0641025641025641, 0.05045871559633028, 0.03682896379525593, 0.02834008097165992, 0.02167487684729064, 0.01865878440790689, 0.016301211771494517, 0.01398197365380171, 0.012191664303941026, 0.011295889551302165, 0.010222161646449502, 0.009647253787878788, 0.00888371847073132, 0.008986079368377312], "discovery_prec": 1921, "clus_coeff": [0.5044326241134752, 0.46938775510204084, 0.402020202020202, 0.3810637054354179, 0.26555023923444976, 0.2199582027168234, 0.18811881188118812, 0.16292667509481668, 0.15261707988980716, 0.14171511627906977, 0.11868686868686869, 0.11105145413870246, 0.09762932666818147, 0.09381237524950099, 0.08919209571178922], "deg_neigh": [62.395833333333336, 64.84, 67.36363636363636, 79.11864406779661, 84.58441558441558, 90.7159090909091, 94.74257425742574, 98.070796460177, 102.2892561983471, 107.10852713178295, 105.8125, 107.54, 107.33128834355828, 109.80952380952381, 107.6242774566474], "discovery": 1945, "shortest_path": [2.2746710526315788, 2.329065300896287, 2.384051329055912, 2.3986275733000624, 2.417954378219279, 2.469588771238611, 2.4931658662726264, 2.5293523727102265, 2.560485268630849, 2.578624078624079, 2.592360185112558, 2.608040885860307, 2.6201100787121976, 2.6319796954314723, 2.6333039006908012], "deg": [48, 50, 55, 59, 77, 88, 101, 113, 121, 129, 144, 150, 163, 168, 173]}, "LiBO2": {"eigen_cent": [0.013749677214306338, 0.0163843324029062, 0.015591263337048729, 0.014105544289010563, 0.01416809633674456, 0.013547065377350665, 0.014822255680286578, 0.013947458577999294, 0.013256198153600665, 0.01300139535120009, 0.014413449128712808, 0.014882869984152074, 0.014523254095136823, 0.014940074670452068, 0.014925220813284113], "deg_cent": [0.009868421052631578, 0.010243277848911651, 0.007332722273143905, 0.006238303181534623, 0.005152741994847258, 0.003694581280788177, 0.0042490301126916685, 0.0037507212925562607, 0.00311994453431939, 0.002835270768358378, 0.003059303420144336, 0.002725909772386534, 0.002722537878787879, 0.002591084553963302, 0.0025971327654269686], "discovery_prec": 1964, "clus_coeff": [0.6666666666666666, 0.5357142857142857, 0.5357142857142857, 0.37777777777777777, 0.32967032967032966, 0.3142857142857143, 0.308300395256917, 0.28, 0.26495726495726496, 0.24597701149425288, 0.24561403508771928, 0.25256410256410255, 0.22318840579710145, 0.22874149659863946, 0.2236734693877551], "deg_neigh": [101.5, 99.25, 115.25, 113.5, 119.21428571428571, 144.53333333333333, 126.78260869565217, 135.15384615384616, 148.55555555555554, 153.1, 155.92307692307693, 176.425, 176.54347826086956, 188.83673469387756, 187.5], "discovery": 1965, "shortest_path": [2.5254515599343184, 2.528132992327366, 2.5833333333333335, 2.644638403990025, 2.7108167770419427, 2.758187638512682, 2.7792759512375325, 2.7907110918794173, 2.8122472559214327, 2.8297108297108298, 2.816769942740607, 2.8155366269165247, 2.8115641829910634, 2.8087457698815568, 2.808705136861788], "deg": [6, 8, 8, 10, 14, 15, 23, 26, 27, 30, 39, 40, 46, 49, 50]}, "Ho2SiO5": {"eigen_cent": [0.007033279921424688, 0.0068905266224193636, 0.006782715526923301, 0.0060459174440746595, 0.005589985043579035, 0.005433558545390658, 0.005179334701625786, 0.004713709844596737, 0.004500136325506424, 0.004350603806315709, 0.004305705111762535, 0.00436450684144262, 0.004171947339418092, 0.004151606329027397, 0.004160372923215695], "deg_cent": [0.006578947368421052, 0.005121638924455826, 0.0036663611365719525, 0.002495321272613849, 0.0014716703458425313, 0.0009849790691947797, 0.0007388252678241596, 0.0005769508149430262, 0.00046216060080878107, 0.000378000378000378, 0.00039218762255863204, 0.00034071550255536625, 0.0002959280303030303, 0.0002643963830574798, 0.00025971327654269685], "discovery_prec": 2002, "clus_coeff": [0.6666666666666666, 0.6666666666666666, 0.6666666666666666, 0.6666666666666666, 0.6666666666666666, 0.6666666666666666, 0.6666666666666666, 0.6666666666666666, 0.6666666666666666, 0.6666666666666666, 0.8, 0.8, 0.8, 0.8, 0.8], "deg_neigh": [91.5, 107.5, 132.75, 159.25, 219.5, 311.25, 381.0, 447.75, 522.5, 598.25, 577.0, 668.4, 776.2, 870.6, 885.4], "discovery": 2005, "shortest_path": [2.5697865353037765, 2.6150895140664963, 2.663003663003663, 2.7306733167082293, 2.8069143067304156, 2.8365337272279665, 2.867405355493998, 2.8927026247476206, 2.920286506469501, 2.943399792119437, 2.9407843137254903, 2.9375170346143364, 2.9332425874415575, 2.9339572758037225, 2.9353347530255025], "deg": [4, 4, 4, 4, 4, 4, 4, 4, 4, 4, 5, 5, 5, 5, 5]}, "BaEuFe2O5": {"eigen_cent": [0.004913294880230958, 0.004739476123741205, 0.0043156539665216995, 0.0058104856173084845, 0.00524645508408364, 0.004737337479480918, 0.004387241072035626, 0.004032869477544163, 0.004944906462253636, 0.0046139205972178104, 0.00424528227775272, 0.004039174589806264, 0.0042484496166027876, 0.0040851810295107985, 0.004072400631219747], "deg_cent": [0.003289473684210526, 0.002560819462227913, 0.0018331805682859762, 0.0018714909544603868, 0.0011037527593818985, 0.0009849790691947797, 0.0007388252678241596, 0.0005769508149430262, 0.0005777007510109763, 0.0004725004725004725, 0.00039218762255863204, 0.00034071550255536625, 0.0004142747233236669, 0.0003701549362804717, 0.00036359858715977563], "discovery_prec": 2007, "clus_coeff": [1.0, 1.0, 1.0, 0.6666666666666666, 0.6666666666666666, 0.3333333333333333, 0.3333333333333333, 0.3333333333333333, 0.6, 0.6, 0.6, 0.6, 0.6666666666666666, 0.6666666666666666, 0.6666666666666666], "deg_neigh": [91.5, 98.5, 105.5, 131.66666666666666, 186.0, 178.5, 207.0, 244.25, 269.0, 300.6, 345.4, 370.4, 325.2857142857143, 352.85714285714283, 355.42857142857144], "discovery": 2010, "shortest_path": [2.8160919540229883, 2.874680306905371, 2.9432234432234434, 2.8915211970074814, 2.9337991908789998, 2.960118168389956, 2.9852262234533704, 3.005336025382175, 2.98163123844732, 2.9932911272795995, 2.9981176470588236, 3.003611338239302, 3.00278139424784, 3.007561336717428, 3.0078429335687944], "deg": [2, 2, 2, 3, 3, 4, 4, 4, 5, 5, 5, 5, 7, 7, 7]}, "RbInSe2": {"eigen_cent": [0.003593536962188479, 0.0034821166355241255, 0.00336865515820961, 0.003682189051413715, 0.0033003333109496813, 0.003100077123275794, 0.0027785134700975063, 0.003442310323146227, 0.0031685812109242513, 0.0029549648949974737, 0.002891287508779495, 0.002793791978169268, 0.0025913064301260175, 0.0025055119390901544, 0.002495089219384934], "deg_cent": [0.003289473684210526, 0.002560819462227913, 0.0018331805682859762, 0.002495321272613849, 0.0014716703458425313, 0.0009849790691947797, 0.0007388252678241596, 0.0010096639261502956, 0.0008087810514153668, 0.0006615006615006615, 0.0006275001960938112, 0.000545144804088586, 0.0004734848484848485, 0.00042303421289196765, 0.00041554124246831497], "discovery_prec": 2005, "clus_coeff": [0, 0, 0, 0.5, 0.5, 0.5, 0.5, 0.2857142857142857, 0.2857142857142857, 0.2857142857142857, 0.2857142857142857, 0.2857142857142857, 0.2857142857142857, 0.2857142857142857, 0.2857142857142857], "deg_neigh": [76.0, 85.0, 106.5, 72.75, 97.25, 131.5, 146.25, 117.28571428571429, 130.57142857142858, 148.42857142857142, 159.875, 189.125, 223.375, 244.25, 246.375], "discovery": 2005, "shortest_path": [2.8374384236453203, 2.895140664961637, 2.9175824175824174, 2.9482543640897756, 3.008458992276572, 3.0477597242737566, 3.0895660203139426, 3.070666282088261, 3.098775415896488, 3.1146177832372675, 3.1111372549019607, 3.105001362769147, 3.094217908504468, 3.095389170896785, 3.0972316002700877], "deg": [2, 2, 2, 4, 4, 4, 4, 7, 7, 7, 8, 8, 8, 8, 8]}, "Eu3Ni13B2": {"eigen_cent": [0.005218436043489012, 0.005133320617897333, 0.00486669720948527, 0.00449652463151244, 0.0040309876938519895, 0.003796749116088157, 0.0035467323509109417, 0.0032446105495208236, 0.0031543023441587296, 0.0030104598248934644, 0.002788569746452559, 0.0026695766902919845, 0.002477399371432309, 0.002392265292946421, 0.002388634874693198], "deg_cent": [0.003289473684210526, 0.002560819462227913, 0.0018331805682859762, 0.0012476606363069245, 0.0007358351729212656, 0.0009849790691947797, 0.0007388252678241596, 0.0005769508149430262, 0.0006933210076265311, 0.0005670541536716756, 0.0004706620646375902, 0.0004088864658579801, 0.0003551136363636364, 0.0003701549362804717, 0.00036359858715977563], "discovery_prec": 1985, "clus_coeff": [1.0, 1.0, 1.0, 1.0, 1.0, 0.8333333333333334, 0.8333333333333334, 0.8333333333333334, 0.6, 0.6, 0.6, 0.6, 0.6, 0.6190476190476191, 0.6190476190476191], "deg_neigh": [102.5, 120.0, 141.5, 186.0, 245.5, 162.75, 196.0, 230.75, 187.5, 229.5, 262.5, 286.5, 308.1666666666667, 286.2857142857143, 289.57142857142856], "discovery": 1985, "shortest_path": [2.7651888341543516, 2.79923273657289, 2.847985347985348, 2.876558603491272, 2.943361529974255, 2.980797636632201, 2.999815327793167, 3.0036054225555233, 3.013518197573657, 3.017388017388017, 3.020629068946584, 3.0246678023850087, 3.0278155885660176, 3.033470812182741, 3.034747831506778], "deg": [2, 2, 2, 2, 2, 4, 4, 4, 6, 6, 6, 6, 6, 7, 7]}, "VCl2": {"eigen_cent": [0.012842346508003597, 0.012604613070692855, 0.013353004002483642, 0.011887822492518357, 0.011044772237452859, 0.009746969119678586, 0.010018249524818173, 0.010283658183354286, 0.009539748615012368, 0.008839558566550441, 0.0085648854685476, 0.008134076189947863, 0.0074567523029293314, 0.007168102435349044, 0.007137174359799126], "deg_cent": [0.011513157894736841, 0.010243277848911651, 0.00916590284142988, 0.006242197253433208, 0.004784688995215311, 0.0032019704433497538, 0.002955847034915943, 0.002740911713791114, 0.002542177027963947, 0.002173707589074757, 0.001961091935989959, 0.0017036936077415837, 0.0014796401515151515, 0.0014277404685103907, 0.001402451693330563], "discovery_prec": 1959, "clus_coeff": [0.6190476190476191, 0.6428571428571429, 0.5777777777777777, 0.5777777777777777, 0.44871794871794873, 0.44871794871794873, 0.4666666666666667, 0.42105263157894735, 0.3722943722943723, 0.3557312252964427, 0.3433333333333333, 0.3433333333333333, 0.3433333333333333, 0.3076923076923077, 0.3076923076923077], "deg_neigh": [69.0, 69.5, 70.5, 85.0, 91.46153846153847, 115.15384615384616, 118.0625, 126.47368421052632, 122.0, 126.1304347826087, 134.36, 144.56, 159.52, 157.55555555555554, 159.22222222222223], "discovery": 1960, "shortest_path": [2.5714285714285716, 2.6202046035805626, 2.6648351648351647, 2.70991890205864, 2.752391464311994, 2.7901994582615117, 2.8075360177318065, 2.819702870330304, 2.848064702484113, 2.871290871290871, 2.875833398697937, 2.884770017035775, 2.8863703616026513, 2.8921319796954315, 2.8927439879499297], "deg": [7, 8, 10, 10, 13, 13, 16, 19, 22, 23, 25, 25, 25, 27, 27]}, "TbCrO4": {"eigen_cent": [0.0012369119882014422, 0.0012415922715199753, 0.0013161690506314062, 0.0012409287291106099, 0.0026232098648222286, 0.002644091296104887, 0.0029143472887321023, 0.0026308278210273634, 0.0025685790371377235, 0.0025375196389631417, 0.003380229622163437, 0.0034681285634962306, 0.0033452611019526807, 0.0033537166514154945, 0.0033660835049345045], "deg_cent": [0.001644736842105263, 0.0012804097311139564, 0.0009165902841429881, 0.0006238303181534623, 0.0007358351729212656, 0.0007387343018960847, 0.0007388252678241596, 0.0005770340450086555, 0.00046221400508435407, 0.00037803610244778376, 0.0003922183871979918, 0.00034073872154831674, 0.0002959280303030303, 0.0002643963830574798, 0.00025971327654269685], "discovery_prec": 1976, "clus_coeff": [0, 0, 0, 0, 0, 0.6666666666666666, 0.8333333333333334, 0.8333333333333334, 0.8333333333333334, 0.8333333333333334, 0.7, 0.7, 0.7, 0.7, 0.7], "deg_neigh": [123.0, 151.0, 202.0, 260.0, 259.0, 243.66666666666666, 244.25, 290.25, 333.75, 388.0, 426.8, 497.8, 586.0, 664.2, 677.2], "discovery": 1980, "shortest_path": [3.0985221674876846, 3.162404092071611, 3.1941391941391943, 3.243765586034913, 2.9889665318131664, 3.02191038897095, 3.0552169898430286, 3.079474974758402, 3.116002310803004, 3.142789642789643, 3.045650639265825, 3.0417035775127768, 3.036160265135823, 3.0348456006768187, 3.0355269308679165], "deg": [1, 1, 1, 1, 2, 3, 4, 4, 4, 4, 5, 5, 5, 5, 5]}, "YbBiPd": {"eigen_cent": [0, 0, 0, 0.00013938951595681405, 0.00011065644812273387, 9.029731362358131e-05, 0.0002234956874148503, 0.00019895820179518855, 0.00021834054069661425, 0.00024234539789532372, 0.00020865399768603329, 0.00019123370977213103, 0.00019804928841018603, 0.00018270949656220805, 0.00018225126558323607], "deg_cent": [0, 0, 0, 0.0006238303181534623, 0.0003679175864606328, 0.0002462447672986949, 0.0005541189508681197, 0.00043271311120726956, 0.00046216060080878107, 0.0005670541536716756, 0.0004706620646375902, 0.0004088864658579801, 0.0003551136363636364, 0.00031727565966897575, 0.00031165593185123624], "discovery_prec": 1989, "clus_coeff": [0, 0, 0, 0, 0, 0, 0.3333333333333333, 0.3333333333333333, 0.3333333333333333, 0.4, 0.4, 0.4, 0.4, 0.4, 0.4], "deg_neigh": [0, 0, 0, 10.0, 10.0, 11.0, 25.666666666666668, 32.333333333333336, 28.25, 29.5, 31.333333333333332, 31.666666666666668, 34.166666666666664, 36.333333333333336, 37.166666666666664], "discovery": 1990, "shortest_path": [0, 0, 0, 3.786159600997506, 3.86355277675616, 3.908173313638602, 3.6897506925207755, 3.7072396884914913, 3.6685536044362292, 3.6804951804951807, 3.694093654404267, 3.703986371379898, 3.704977214890217, 3.7143612521150593, 3.715005453695528], "deg": [0, 0, 0, 1, 1, 1, 3, 3, 4, 6, 6, 6, 6, 6, 6]}, "SmMg": {"eigen_cent": [0.006118928810153625, 0.005664416355591132, 0.004980169539972729, 0.004523956398515525, 0.00413896754275206, 0.003501942599105089, 0.003196503564810096, 0.002713881365559986, 0.0023971873068804133, 0.0021452407880562098, 0.0018268288676873104, 0.0016577269291434336, 0.0014953752722738944, 0.001374410816520802, 0.0013654959956671698], "deg_cent": [0.006578947368421052, 0.005121638924455826, 0.0036663611365719525, 0.003745318352059925, 0.002944423997055576, 0.00270935960591133, 0.0022168852761869575, 0.0018753606462781304, 0.0015021955165241507, 0.0013231263585672432, 0.0012550988390335738, 0.0010903639089546136, 0.0012428977272727273, 0.0012162233620644069, 0.0011946810720964056], "discovery_prec": 1960, "clus_coeff": [1.0, 1.0, 1.0, 0.5333333333333333, 0.39285714285714285, 0.38181818181818183, 0.3787878787878788, 0.34615384615384615, 0.34615384615384615, 0.3516483516483517, 0.3, 0.3, 0.21428571428571427, 0.19367588932806323, 0.19367588932806323], "deg_neigh": [43.5, 46.5, 49.5, 44.166666666666664, 43.125, 40.27272727272727, 44.75, 46.07692307692308, 51.15384615384615, 52.57142857142857, 50.6875, 52.0, 43.57142857142857, 42.391304347826086, 42.65217391304348], "discovery": 1960, "shortest_path": [3.1855500821018063, 3.234015345268542, 3.29029304029304, 3.286961946350593, 3.31972038263429, 3.360009849790692, 3.359807905430366, 3.3908841771239002, 3.418370883882149, 3.4371574371574374, 3.4504667032708447, 3.468143100511073, 3.4455820559862698, 3.4554251269035534, 3.456396405754947], "deg": [4, 4, 4, 6, 8, 11, 12, 13, 13, 14, 16, 16, 21, 23, 23]}, "Mn3SiO4F2": {"eigen_cent": [0.006237825045952593, 0.006123525514181979, 0.006312254778327442, 0.006389290002230043, 0.005711479145232283, 0.005692592155739001, 0.006005169371829067, 0.006694011071701797, 0.006573186356721542, 0.006229633035832987, 0.0057930003270671585, 0.0055826548408043405, 0.0051425528074184, 0.005015509059810105, 0.004987209984373116], "deg_cent": [0.006578947368421052, 0.005121638924455826, 0.00458295142071494, 0.004366812227074236, 0.0025754231052244297, 0.0019699581383895593, 0.0016623568526043591, 0.0014423770373575653, 0.001270941652224148, 0.0010395010395010396, 0.0008628127696289905, 0.0007496251874062968, 0.0006510416666666666, 0.0005816720427264555, 0.0005713692083939331], "discovery_prec": 2000, "clus_coeff": [0.3333333333333333, 0.3333333333333333, 0.4, 0.5238095238095238, 0.5238095238095238, 0.5714285714285714, 0.5277777777777778, 0.4888888888888889, 0.4909090909090909, 0.4909090909090909, 0.4909090909090909, 0.4909090909090909, 0.4909090909090909, 0.4909090909090909, 0.4909090909090909], "deg_neigh": [60.25, 69.25, 74.2, 74.57142857142857, 97.14285714285714, 118.125, 139.11111111111111, 165.9, 172.0909090909091, 191.27272727272728, 219.9090909090909, 238.45454545454547, 263.27272727272725, 285.1818181818182, 286.1818181818182], "discovery": 2000, "shortest_path": [2.70935960591133, 2.7506393861892584, 2.77014652014652, 2.8017456359102244, 2.8720117690327327, 2.8926637124569177, 2.9087719298245616, 2.922988174214018, 2.9484750462107208, 2.9674005480487575, 2.9745098039215687, 2.977512776831346, 2.979108717523821, 2.9859877326565143, 2.9872747104347375], "deg": [4, 4, 5, 7, 7, 8, 9, 10, 11, 11, 11, 11, 11, 11, 11]}, "Sc2CrC3": {"eigen_cent": [0.006165343249841201, 0.005937575304550015, 0.005630833005959566, 0.005104851545523759, 0.004568160548797744, 0.0039698209927467075, 0.003729935619763332, 0.003357911971591935, 0.003115690968917002, 0.002940013412682388, 0.0026806021042171777, 0.002594325057199514, 0.002376119885115803, 0.0022397952332560474, 0.00223228528883011], "deg_cent": [0.003289473684210526, 0.002560819462227913, 0.0018331805682859762, 0.0012476606363069245, 0.0007358351729212656, 0.0009849790691947797, 0.0011082379017362395, 0.0008654262224145391, 0.0006932409012131716, 0.0005670541536716756, 0.0005491057420771886, 0.0005451819544773068, 0.0004734848484848485, 0.00042303421289196765, 0.00041554124246831497], "discovery_prec": 1990, "clus_coeff": [0, 0, 0, 0, 0, 0.16666666666666666, 0.26666666666666666, 0.26666666666666666, 0.26666666666666666, 0.26666666666666666, 0.2857142857142857, 0.2857142857142857, 0.2857142857142857, 0.2857142857142857, 0.2857142857142857], "deg_neigh": [114.5, 130.5, 159.0, 203.0, 268.0, 166.75, 133.5, 153.66666666666666, 174.83333333333334, 209.83333333333334, 203.85714285714286, 199.625, 213.125, 227.625, 229.375], "discovery": 1990, "shortest_path": [2.7126436781609193, 2.758312020460358, 2.79029304029304, 2.8316708229426433, 2.8951820522250826, 2.931806991629739, 2.956417359187442, 2.9720219209691376, 2.989140480591497, 3.002079002079002, 3.007451564828614, 3.012810902896082, 3.0168077173462744, 3.0230541455160744, 3.024567599854568], "deg": [2, 2, 2, 2, 2, 4, 6, 6, 6, 6, 7, 8, 8, 8, 8]}, "Ba7Cl2F12": {"eigen_cent": [0.010939415040986594, 0.010445961808602489, 0.010234450792977101, 0.00993504138076599, 0.008794481374803098, 0.007673756974100256, 0.007053204282918962, 0.006375691496470377, 0.00624033100279355, 0.005811405890507218, 0.0053604824594535114, 0.0050864991448760005, 0.004731786462542354, 0.0044719880358614905, 0.0044585571079485894], "deg_cent": [0.011513157894736841, 0.008962868117797696, 0.007332722273143905, 0.0056144728633811605, 0.0033112582781456954, 0.002216202905688254, 0.0016623568526043591, 0.0012981393336218088, 0.001270941652224148, 0.0010395010395010396, 0.0010196878186524434, 0.0008859206760256235, 0.0007694128787878788, 0.0006874305959494474, 0.0006752545190110118], "discovery_prec": 1998, "clus_coeff": [0.42857142857142855, 0.42857142857142855, 0.35714285714285715, 0.3611111111111111, 0.3611111111111111, 0.3611111111111111, 0.3611111111111111, 0.3611111111111111, 0.45454545454545453, 0.45454545454545453, 0.4230769230769231, 0.4230769230769231, 0.4230769230769231, 0.4230769230769231, 0.4230769230769231], "deg_neigh": [60.0, 65.85714285714286, 67.75, 78.33333333333333, 103.55555555555556, 133.11111111111111, 159.33333333333334, 186.77777777777777, 180.36363636363637, 199.36363636363637, 192.07692307692307, 205.6153846153846, 222.3846153846154, 235.46153846153845, 238.07692307692307], "discovery": 2000, "shortest_path": [2.5730706075533663, 2.629156010230179, 2.6895604395604398, 2.7300498753117206, 2.795513056270688, 2.8257016248153617, 2.8456140350877193, 2.8650129795212, 2.887823475046211, 2.904469432108098, 2.91356862745098, 2.9242248722316866, 2.9284488370716697, 2.9352263113367174, 2.9356983327273674], "deg": [7, 7, 8, 9, 9, 9, 9, 9, 11, 11, 13, 13, 13, 13, 13]}, "Ce3Sn13Ru4": {"eigen_cent": [0, 0, 0, 0, 0, 0, 0, 0, 0, 4.549599545781562e-05, 3.965982512960502e-05, 9.565201807829086e-05, 8.457821578174847e-05, 8.061453212250941e-05, 8.035174712569469e-05], "deg_cent": [0, 0, 0, 0, 0, 0, 0, 0, 0, 0.000189000189000189, 0.0001568750490234528, 0.000272572402044293, 0.00023672841332780968, 0.00021150592216582064, 0.00020777062123415748], "discovery_prec": 2011, "clus_coeff": [0, 0, 0, 0, 0, 0, 0, 0, 0, 1.0, 1.0, 0.6666666666666666, 0.6666666666666666, 0.6666666666666666, 0.6666666666666666], "deg_neigh": [0, 0, 0, 0, 0, 0, 0, 0, 0, 13.5, 15.0, 19.75, 21.25, 23.25, 24.0], "discovery": 2015, "shortest_path": [0, 0, 0, 0, 0, 0, 0, 0, 0, 3.944911650760654, 3.952, 3.844576178795312, 3.8487394957983194, 3.8545444932057316, 3.8544642393393236], "deg": [0, 0, 0, 0, 0, 0, 0, 0, 0, 2, 2, 4, 4, 4, 4]}, "Ba4NaB3N6": {"eigen_cent": [0.003982570758434386, 0.0037812422788460255, 0.0035374327657737713, 0.0032345476533010425, 0.002851686570251119, 0.002404787465282313, 0.0022291861991958445, 0.0019849338491615045, 0.0018234491636409333, 0.0017198121194471115, 0.0017478795987132141, 0.0016403278976509534, 0.0018031754693569625, 0.0016881384591061308, 0.0016830916060310787], "deg_cent": [0.004934210526315789, 0.0038412291933418692, 0.002749770852428964, 0.0018714909544603868, 0.0011037527593818985, 0.0007387343018960847, 0.0005541189508681197, 0.00043271311120726956, 0.0003466204506065858, 0.000378000378000378, 0.0004706620646375902, 0.0004088864658579801, 0.0005326704545454545, 0.0004759134895034636, 0.00046748389777685436], "discovery_prec": 1995, "clus_coeff": [1.0, 1.0, 1.0, 1.0, 1.0, 1.0, 1.0, 1.0, 1.0, 1.0, 0.6666666666666666, 0.6666666666666666, 0.6111111111111112, 0.6111111111111112, 0.6111111111111112], "deg_neigh": [51.0, 56.0, 66.0, 83.0, 104.0, 127.0, 150.33333333333334, 172.33333333333334, 192.33333333333334, 159.75, 127.33333333333333, 136.33333333333334, 117.77777777777777, 123.77777777777777, 125.22222222222223], "discovery": 1995, "shortest_path": [2.8866995073891624, 2.925831202046036, 2.9761904761904763, 3.002493765586035, 3.0441338727473335, 3.073855243722304, 3.100646352723915, 3.1192673781367177, 3.1403650646950094, 3.157327789851649, 3.1652678641462075, 3.176763202725724, 3.1771912173758654, 3.18496192893401, 3.185425647950969], "deg": [3, 3, 3, 3, 3, 3, 3, 3, 3, 4, 6, 6, 9, 9, 9]}, "Dy4Ga12Pd": {"eigen_cent": [0, 0, 0, 2.2619445556896115e-05, 2.196474525942097e-05, 1.8472398125196763e-05, 1.5826887555852294e-05, 4.835244415585593e-05, 0.00011342261731148764, 0.00010096059361504083, 8.733937564001371e-05, 8.152058299208876e-05, 7.466113024285161e-05, 9.055639212911189e-05, 9.000854568824163e-05], "deg_cent": [0, 0, 0, 0.0006238303181534623, 0.0003679175864606328, 0.0002462447672986949, 0.0001847063169560399, 0.0002884754074715131, 0.0005777007510109763, 0.0004725451280597297, 0.0003922183871979918, 0.00034073872154831674, 0.0002959280303030303, 0.0003701549362804717, 0.00036359858715977563], "discovery_prec": 1988, "clus_coeff": [0, 0, 0, 0, 0, 0, 0, 0, 0.4, 0.4, 0.4, 0.4, 0.4, 0.3333333333333333, 0.3333333333333333], "deg_neigh": [0, 0, 0, 3.0, 6.0, 7.0, 7.0, 8.5, 10.6, 12.4, 12.6, 13.4, 15.2, 24.285714285714285, 24.571428571428573], "discovery": 1990, "shortest_path": [0, 0, 0, 4.165835411471321, 4.235012872379551, 4.275972427375677, 4.304524469067405, 3.997692529564465, 4.000808687615526, 4.021357021357021, 4.030982822182132, 4.036729131175468, 4.0312481505592705, 3.959073604060914, 3.959123253518932], "deg": [0, 0, 0, 1, 1, 1, 1, 2, 5, 5, 5, 5, 5, 7, 7]}, "MnSb2Se4": {"eigen_cent": [0.002583922079888919, 0.002516421846358834, 0.002376743130238955, 0.002586671175449756, 0.0022422939198552946, 0.001971556803041331, 0.0018110166896140114, 0.001695613198155616, 0.001561171200039645, 0.0014548842855737789, 0.0013179536632552267, 0.0012442004752188272, 0.001152443708295449, 0.0011023026276326727, 0.0010978299308109904], "deg_cent": [0.003289473684210526, 0.002560819462227913, 0.0018331805682859762, 0.002495321272613849, 0.0014716703458425313, 0.0009849790691947797, 0.0007388252678241596, 0.0005769508149430262, 0.00046216060080878107, 0.000378000378000378, 0.0003137500980469056, 0.000272572402044293, 0.00023672841332780968, 0.00021150592216582064, 0.00020777062123415748], "discovery_prec": 2011, "clus_coeff": [1.0, 1.0, 1.0, 0.6666666666666666, 0.6666666666666666, 0.6666666666666666, 0.6666666666666666, 0.6666666666666666, 0.6666666666666666, 0.6666666666666666, 0.6666666666666666, 0.6666666666666666, 0.6666666666666666, 0.6666666666666666, 0.6666666666666666], "deg_neigh": [48.5, 53.5, 61.5, 48.5, 58.0, 72.75, 85.5, 111.75, 123.25, 134.75, 151.25, 164.0, 185.75, 201.5, 204.5], "discovery": 2015, "shortest_path": [2.9392446633825946, 2.9820971867007673, 3.0247252747252746, 3.03927680798005, 3.116219198234645, 3.156326932545544, 3.17876269621422, 3.192817998269397, 3.228049907578558, 3.2539922517244637, 3.255529411764706, 3.255723630417007, 3.2468339448455437, 3.2496166657854384, 3.2518049135199707], "deg": [2, 2, 2, 4, 4, 4, 4, 4, 4, 4, 4, 4, 4, 4, 4]}, "ReSe2Cl12": {"eigen_cent": [0.0021254066512649697, 0.0021147914703156644, 0.0020988535638119753, 0.0018832333427186887, 0.0018198404785836873, 0.0017639398311987773, 0.0021479101595836443, 0.0019541373901967294, 0.00202378513886227, 0.0019467845434898517, 0.0018707415222943633, 0.0018639885227167328, 0.0017154549101672518, 0.0016676535607856875, 0.0016608661730411487], "deg_cent": [0.003289473684210526, 0.002560819462227913, 0.0018331805682859762, 0.0012476606363069245, 0.0011037527593818985, 0.0007387343018960847, 0.0011082379017362395, 0.0008654262224145391, 0.0008087810514153668, 0.0007560722048955675, 0.0006275494195167869, 0.0005451819544773068, 0.0004734848484848485, 0.00042303421289196765, 0.00041554124246831497], "discovery_prec": 1989, "clus_coeff": [0, 0, 0, 0, 0.3333333333333333, 0.3333333333333333, 0.7333333333333333, 0.7333333333333333, 0.7142857142857143, 0.6785714285714286, 0.6785714285714286, 0.6785714285714286, 0.6785714285714286, 0.6785714285714286, 0.6785714285714286], "deg_neigh": [65.0, 74.0, 92.0, 112.0, 100.33333333333333, 136.66666666666666, 102.0, 118.16666666666667, 124.71428571428571, 126.625, 148.875, 172.5, 197.625, 216.375, 218.125], "discovery": 1990, "shortest_path": [2.9950738916256157, 3.049872122762148, 3.0732600732600734, 3.128428927680798, 3.207796984185362, 3.2508616445100937, 3.2563250230840257, 3.285693683299683, 3.3141173752310538, 3.3343413343413344, 3.3295944779982745, 3.3223850085178874, 3.3128365982127006, 3.312076988155668, 3.314392562198099], "deg": [2, 2, 2, 2, 3, 3, 6, 6, 7, 8, 8, 8, 8, 8, 8]}, "HoZnRh": {"eigen_cent": [0, 0, 0, 0, 0.00031192657848288916, 0.0003896301625356804, 0.0003430085804180358, 0.00029012332850122496, 0.0002536940002085052, 0.00022556224848451975, 0.00019249468760204518, 0.00017869780902382717, 0.00037260618892118093, 0.0003473172390571401, 0.0003451656588341069], "deg_cent": [0, 0, 0, 0, 0.0003679175864606328, 0.0009849790691947797, 0.0007388252678241596, 0.0005769508149430262, 0.00046216060080878107, 0.000378000378000378, 0.0003137500980469056, 0.000272572402044293, 0.0003550926199917145, 0.00031727565966897575, 0.00031165593185123624], "discovery_prec": 2009, "clus_coeff": [0, 0, 0, 0, 0, 0.5, 0.5, 0.5, 0.5, 0.5, 0.5, 0.5, 0.26666666666666666, 0.26666666666666666, 0.26666666666666666], "deg_neigh": [0, 0, 0, 0, 23.0, 13.5, 15.0, 15.75, 18.25, 18.25, 18.75, 20.25, 35.666666666666664, 38.333333333333336, 38.333333333333336], "discovery": 2010, "shortest_path": [0, 0, 0, 0, 3.567488047076131, 3.550467749876908, 3.5861495844875346, 3.6051341217190656, 3.6284658040665434, 3.650004724558254, 3.665098039215686, 3.6757972199509403, 3.5201207243460764, 3.529187817258883, 3.529735625616787], "deg": [0, 0, 0, 0, 1, 4, 4, 4, 4, 4, 4, 4, 6, 6, 6]}, "YbBiPt": {"eigen_cent": [0.0030943489744988837, 0.0030400755923193313, 0.0029054955503823227, 0.002563027895015163, 0.0021890035590245434, 0.0019281027146793315, 0.001859621241554547, 0.0016639626153273095, 0.0015716613732992047, 0.0014622672444317935, 0.0013386440974125344, 0.0012905246323657916, 0.0012220211785863733, 0.0011588092247840336, 0.0011552437471073073], "deg_cent": [0.003289473684210526, 0.002560819462227913, 0.0018331805682859762, 0.0012476606363069245, 0.0007358351729212656, 0.0004924895345973898, 0.0005541189508681197, 0.00043277553375649163, 0.00046221400508435407, 0.0004725451280597297, 0.0003922183871979918, 0.00034073872154831674, 0.0002959280303030303, 0.0002643963830574798, 0.00025971327654269685], "discovery_prec": 1980, "clus_coeff": [1.0, 1.0, 1.0, 1.0, 1.0, 1.0, 0.6666666666666666, 0.6666666666666666, 0.5, 0.5, 0.5, 0.5, 0.5, 0.5, 0.5], "deg_neigh": [56.0, 66.5, 78.0, 90.0, 108.0, 129.5, 116.0, 134.0, 111.5, 100.8, 110.6, 127.2, 142.2, 151.0, 154.4], "discovery": 1980, "shortest_path": [2.889983579638752, 2.919437340153453, 2.95970695970696, 3.002493765586035, 3.068407502758367, 3.105859182668636, 3.1133887349953833, 3.130679359584595, 3.160947429231658, 3.1708561708561707, 3.1769550552984547, 3.177444633730835, 3.17399538379594, 3.177506345177665, 3.177478834467356], "deg": [2, 2, 2, 2, 2, 2, 3, 3, 4, 5, 5, 5, 5, 5, 5]}, "Sr2NiSe3O9": {"eigen_cent": [0.0028776497381673696, 0.0028911473128844524, 0.002786491426030234, 0.0025588052613438523, 0.002272863678973501, 0.002204002836638531, 0.0020388670327014667, 0.001890396655991476, 0.0018112468461699298, 0.0019290447521981785, 0.0019159424413551867, 0.00191335579595563, 0.00181035752213835, 0.0019757235598426384, 0.0019686252764324268], "deg_cent": [0.003289473684210526, 0.002560819462227913, 0.0018331805682859762, 0.0012476606363069245, 0.0007358351729212656, 0.0004924895345973898, 0.0003694126339120798, 0.00043271311120726956, 0.0003466204506065858, 0.0004725004725004725, 0.00039218762255863204, 0.00034071550255536625, 0.0002959105166597621, 0.0003701549362804717, 0.00036359858715977563], "discovery_prec": 2010, "clus_coeff": [1.0, 1.0, 1.0, 1.0, 1.0, 1.0, 1.0, 1.0, 1.0, 0.8, 0.8, 0.8, 0.8, 0.8571428571428571, 0.8571428571428571], "deg_neigh": [64.0, 72.0, 88.0, 108.5, 140.5, 191.0, 218.0, 168.66666666666666, 195.0, 149.6, 181.8, 214.0, 252.2, 210.28571428571428, 212.14285714285714], "discovery": 2010, "shortest_path": [2.9113300492610836, 2.9565217391304346, 2.98992673992674, 3.041770573566085, 3.1239426259654284, 3.171097981290005, 3.2121883656509693, 3.241707528122296, 3.2675600739371533, 3.276103184352263, 3.27278431372549, 3.2690106295993457, 3.259438986862351, 3.2590947546531304, 3.261569625512907], "deg": [2, 2, 2, 2, 2, 2, 2, 3, 3, 5, 5, 5, 5, 7, 7]}, "LaNiSb": {"eigen_cent": [0.0023898606478384692, 0.0023583738747228002, 0.0021916172890304886, 0.0021502355622813997, 0.0018762825148895435, 0.001698207278173654, 0.0018017663066710295, 0.001856660599663787, 0.001764862817219771, 0.001668054296649193, 0.0015462647402769095, 0.0014701302672633408, 0.001370360877613367, 0.0012971310751548673, 0.0012926967542569597], "deg_cent": [0.003289473684210526, 0.002560819462227913, 0.0018331805682859762, 0.0018714909544603868, 0.0011037527593818985, 0.0007387343018960847, 0.0007388252678241596, 0.0008654262224145391, 0.0006932409012131716, 0.000567000567000567, 0.0004706620646375902, 0.0004088864658579801, 0.0003551136363636364, 0.00031727565966897575, 0.00031165593185123624], "discovery_prec": 1995, "clus_coeff": [0, 0, 0, 0.3333333333333333, 0.3333333333333333, 0.3333333333333333, 0.3333333333333333, 0.4, 0.4, 0.4, 0.4, 0.4, 0.4, 0.4, 0.4], "deg_neigh": [44.5, 51.0, 55.5, 50.333333333333336, 63.0, 82.0, 88.5, 77.83333333333333, 94.5, 111.33333333333333, 124.83333333333333, 132.5, 144.83333333333334, 150.83333333333334, 152.16666666666666], "discovery": 1995, "shortest_path": [2.9852216748768474, 3.0294117647058822, 3.0833333333333335, 3.109725685785536, 3.1772710555351233, 3.212703101920236, 3.1697137580794092, 3.178684741851745, 3.202749537892791, 3.2118491921005385, 3.215389442309201, 3.220511073253833, 3.2173166834349294, 3.2223456006768187, 3.224588375837532], "deg": [2, 2, 2, 3, 3, 3, 4, 6, 6, 6, 6, 6, 6, 6, 6]}, "TiPbO3": {"eigen_cent": [0.003798231729685513, 0.004165845692955855, 0.0038553853250152684, 0.0034048892725186478, 0.003005467545084505, 0.0033279095782940663, 0.0031314000258351447, 0.0027570712246746958, 0.0025493305315390947, 0.002339728228891571, 0.0021135894961589147, 0.0020130474342533056, 0.0018576137754097786, 0.0017694494162244997, 0.001759279683731671], "deg_cent": [0.003289473684210526, 0.0038412291933418692, 0.002749770852428964, 0.0018714909544603868, 0.0011037527593818985, 0.0012312238364934746, 0.0011082379017362395, 0.0008654262224145391, 0.0006932409012131716, 0.000567000567000567, 0.0004706620646375902, 0.0004088864658579801, 0.0003551136363636364, 0.00031727565966897575, 0.00031165593185123624], "discovery_prec": 1992, "clus_coeff": [1.0, 0.6666666666666666, 0.6666666666666666, 0.6666666666666666, 0.6666666666666666, 0.8, 0.8, 0.8, 0.8, 0.8, 0.8, 0.8, 0.8, 0.8, 0.8], "deg_neigh": [64.5, 55.666666666666664, 60.333333333333336, 72.66666666666667, 91.66666666666667, 83.6, 82.16666666666667, 92.0, 102.83333333333333, 109.0, 119.66666666666667, 127.16666666666667, 141.83333333333334, 149.33333333333334, 149.66666666666666], "discovery": 1995, "shortest_path": [2.865353037766831, 2.9053708439897696, 2.9615384615384617, 3.002493765586035, 3.063994115483634, 3.069670113244707, 3.1013850415512465, 3.1198442457456013, 3.1448706099815156, 3.162808277426061, 3.166209114440348, 3.171243611584327, 3.167958809256081, 3.1716899323181047, 3.1735833376616633], "deg": [2, 3, 3, 3, 3, 5, 6, 6, 6, 6, 6, 6, 6, 6, 6]}, "YAl2Ni": {"eigen_cent": [0, 0, 0, 0.0002325271644640528, 0.0002163884621688974, 0.0002142385594630106, 0.00018938195880240647, 0.0001578593181033062, 0.0001381368915190182, 0.00019903748353604115, 0.00016803840598917074, 0.00015603240835146932, 0.0001638401556453201, 0.000215943577035942, 0.00021478996779166176], "deg_cent": [0, 0, 0, 0.0006238303181534623, 0.0003679175864606328, 0.0007387343018960847, 0.0005542213190467394, 0.00043277553375649163, 0.00034666050381326557, 0.0004725451280597297, 0.0004706620646375902, 0.0004770342101676435, 0.00041429924242424244, 0.00042303421289196765, 0.00041554124246831497], "discovery_prec": 1972, "clus_coeff": [0, 0, 0, 0, 0, 1.0, 1.0, 1.0, 1.0, 0.6, 0.5333333333333333, 0.5714285714285714, 0.5714285714285714, 0.5714285714285714, 0.5714285714285714], "deg_neigh": [0, 0, 0, 12.0, 22.0, 13.666666666666666, 16.333333333333332, 17.333333333333332, 18.666666666666668, 20.8, 19.666666666666668, 19.142857142857142, 19.857142857142858, 23.625, 24.0], "discovery": 1975, "shortest_path": [0, 0, 0, 3.726932668329177, 3.736300110334682, 3.770556376169375, 3.7979312892500925, 3.81984710803404, 3.845407279029463, 3.75014175014175, 3.763981488744215, 3.7770357751277683, 3.772208084275315, 3.7735300338409474, 3.7741131252272373], "deg": [0, 0, 0, 1, 1, 3, 3, 3, 3, 5, 6, 7, 7, 8, 8]}, "Lu2Mn12P7": {"eigen_cent": [0.004850872496678926, 0.004628773084285452, 0.0042713844861889776, 0.004031324629496472, 0.003770345959799614, 0.0032876418323325622, 0.0030307271175774655, 0.0028000933794146863, 0.0025821918359477452, 0.002408171250814795, 0.0021251204992697873, 0.0019836235887667752, 0.0018159162207393989, 0.001748403543989998, 0.001737791577235855], "deg_cent": [0.004934210526315789, 0.0038412291933418692, 0.002749770852428964, 0.0018714909544603868, 0.0014716703458425313, 0.0009849790691947797, 0.0007388252678241596, 0.0005769508149430262, 0.00046216060080878107, 0.000378000378000378, 0.00031377470975839345, 0.0002725909772386534, 0.00023674242424242425, 0.00021151710644598382, 0.00020777062123415748], "discovery_prec": 1993, "clus_coeff": [0.6666666666666666, 0.6666666666666666, 0.6666666666666666, 0.6666666666666666, 0.6666666666666666, 0.6666666666666666, 0.6666666666666666, 0.6666666666666666, 0.6666666666666666, 0.6666666666666666, 0.6666666666666666, 0.6666666666666666, 0.6666666666666666, 0.6666666666666666, 0.6666666666666666], "deg_neigh": [52.333333333333336, 58.333333333333336, 67.66666666666667, 94.33333333333333, 103.75, 131.5, 154.5, 178.75, 199.5, 222.75, 249.0, 263.75, 281.5, 294.5, 296.0], "discovery": 1995, "shortest_path": [2.9014778325123154, 2.942455242966752, 2.980769230769231, 3.0, 3.0353070981978667, 3.0645002461841457, 3.078670360110803, 3.101961349870205, 3.130083179297597, 3.146366814702825, 3.150992234685073, 3.157410562180579, 3.156832573829674, 3.1649217428087986, 3.1657404040928685], "deg": [3, 3, 3, 3, 4, 4, 4, 4, 4, 4, 4, 4, 4, 4, 4]}, "Na5Zr2F13": {"eigen_cent": [0.032327371222407565, 0.03094627872069605, 0.029914950038979277, 0.02921338683859695, 0.02624082374997561, 0.023274999578442406, 0.022029370136611402, 0.020010146254215433, 0.01934613976527125, 0.01863884445053959, 0.01743593951759563, 0.016743307177905026, 0.015421321797733631, 0.014665630234950577, 0.014597346383406007], "deg_cent": [0.029605263157894735, 0.023047375160051217, 0.01924839596700275, 0.017467248908296942, 0.011409642988590356, 0.00935960591133005, 0.007574358026972104, 0.006347374495095211, 0.00543101455974116, 0.005292505434268973, 0.005491057420771886, 0.0051792285675344146, 0.004616477272727273, 0.0041774628523081805, 0.00410346976937461], "discovery_prec": 1965, "clus_coeff": [0.27450980392156865, 0.27450980392156865, 0.2523809523809524, 0.20899470899470898, 0.1827956989247312, 0.155049786628734, 0.14878048780487804, 0.14059196617336153, 0.1711378353376503, 0.1435064935064935, 0.11428571428571428, 0.10877192982456141, 0.10656010656010656, 0.10580980201233366, 0.10580980201233366], "deg_neigh": [65.94444444444444, 73.44444444444444, 75.52380952380952, 78.32142857142857, 95.54838709677419, 102.63157894736842, 116.5609756097561, 127.45454545454545, 138.61702127659575, 132.51785714285714, 121.14285714285714, 121.13157894736842, 129.0897435897436, 134.68354430379748, 135.65822784810126], "discovery": 1965, "shortest_path": [2.367816091954023, 2.420716112531969, 2.4661172161172162, 2.4806733167082293, 2.533112582781457, 2.5550357054912585, 2.5772072404876245, 2.6021924130967835, 2.630733679953784, 2.6524286524286524, 2.668052396266374, 2.6804088586030663, 2.689057229093922, 2.701089255499154, 2.7031631434062224], "deg": [18, 18, 21, 28, 31, 38, 41, 44, 47, 56, 70, 76, 78, 79, 79]}, "Na2In": {"eigen_cent": [0.030179284709156307, 0.02861613182595364, 0.02649298569330562, 0.023570528223358735, 0.023426705273095465, 0.02053201195492488, 0.0193359725076782, 0.01727858089961137, 0.016456127725821282, 0.017101863750369956, 0.016021984732228805, 0.015126800560929491, 0.014528145031563923, 0.013734618093404373, 0.013664932454698325], "deg_cent": [0.023026315789473683, 0.019206145966709345, 0.01466544454628781, 0.010605115408608859, 0.008094186902133923, 0.005909874415168678, 0.0049870705578130775, 0.0038944180008654264, 0.0032351242056614673, 0.003024003024003024, 0.0028239723878255413, 0.002521466539457544, 0.0024266098484848485, 0.0021680503410713343, 0.002129648867650114], "discovery_prec": 1993, "clus_coeff": [0.7472527472527473, 0.6571428571428571, 0.6083333333333333, 0.5441176470588235, 0.4675324675324675, 0.427536231884058, 0.396011396011396, 0.396011396011396, 0.40476190476190477, 0.3709677419354839, 0.346031746031746, 0.33183183183183185, 0.29024390243902437, 0.29024390243902437, 0.29024390243902437], "deg_neigh": [72.07142857142857, 73.2, 78.8125, 89.94117647058823, 98.72727272727273, 115.0, 121.18518518518519, 138.22222222222223, 150.96428571428572, 159.6875, 163.38888888888889, 169.43243243243242, 170.85365853658536, 178.65853658536585, 179.9268292682927], "discovery": 1995, "shortest_path": [2.5566502463054186, 2.6074168797953963, 2.642857142857143, 2.6714463840399003, 2.726369988966532, 2.756031511570655, 2.7876269621421974, 2.8099221228728006, 2.840804066543438, 2.8445620334498725, 2.846027139383481, 2.854037478705281, 2.8553589394567083, 2.8651649746192893, 2.866202669713811], "deg": [14, 15, 16, 17, 22, 24, 27, 27, 28, 32, 36, 37, 41, 41, 41]}, "BaRh3Pb6": {"eigen_cent": [0.004577206805432841, 0.004376691152112872, 0.004051331147816649, 0.0036317746830869862, 0.0032285025940675433, 0.0028609754836795773, 0.002633337659935767, 0.002358576098233541, 0.0021532433245393346, 0.002003425509083432, 0.001785733558068971, 0.0016734836148151956, 0.001540667044814331, 0.0014472532056297872, 0.001439121705316068], "deg_cent": [0.003289473684210526, 0.002560819462227913, 0.0018331805682859762, 0.0012476606363069245, 0.0011037527593818985, 0.0009849790691947797, 0.0009235315847801995, 0.0007211885186787826, 0.0005777007510109763, 0.0004725451280597297, 0.0003922183871979918, 0.00034073872154831674, 0.0003551136363636364, 0.00031727565966897575, 0.00031165593185123624], "discovery_prec": 1987, "clus_coeff": [0, 0, 0, 0, 0.3333333333333333, 0.3333333333333333, 0.4, 0.4, 0.4, 0.4, 0.4, 0.4, 0.4, 0.4, 0.4], "deg_neigh": [74.0, 79.0, 89.5, 114.5, 99.66666666666667, 96.25, 93.0, 104.4, 114.8, 124.0, 133.0, 142.4, 131.66666666666666, 138.16666666666666, 138.5], "discovery": 1990, "shortest_path": [2.8095238095238093, 2.868286445012788, 2.9148351648351647, 2.942643391521197, 3.001838911364472, 3.0273264401772524, 3.0550323176361958, 3.0713873665993656, 3.0932301293900184, 3.1105651105651106, 3.118754412110754, 3.1269505962521293, 3.1273598863703618, 3.1325084602368864, 3.135043889264011], "deg": [2, 2, 2, 2, 3, 4, 5, 5, 5, 5, 5, 5, 6, 6, 6]}, "Al2Ga2Bi2O9": {"eigen_cent": [0.0054460428194594065, 0.005394890502862913, 0.005263693842258549, 0.004736606315758268, 0.004252294336417731, 0.005028200237242196, 0.004793717985419103, 0.004346939067645838, 0.004132999739304625, 0.004292180975649684, 0.00421737452264441, 0.004308284713562496, 0.004605705715881515, 0.004591971633840606, 0.004602669363818306], "deg_cent": [0.004934210526315789, 0.0038412291933418692, 0.002749770852428964, 0.0018714909544603868, 0.0011037527593818985, 0.0014774686037921695, 0.0011082379017362395, 0.0008654262224145391, 0.0006932409012131716, 0.0006615006615006615, 0.0005490626715820849, 0.0004770017035775128, 0.00047345682665561937, 0.00042301184433164127, 0.00041554124246831497], "discovery_prec": 2011, "clus_coeff": [0.3333333333333333, 0.3333333333333333, 0.3333333333333333, 0.3333333333333333, 0.3333333333333333, 0.7333333333333333, 0.7333333333333333, 0.7333333333333333, 0.7333333333333333, 0.6666666666666666, 0.6666666666666666, 0.6666666666666666, 0.6428571428571429, 0.6428571428571429, 0.6428571428571429], "deg_neigh": [88.33333333333333, 106.66666666666667, 131.66666666666666, 162.66666666666666, 217.33333333333334, 165.5, 201.66666666666666, 241.66666666666666, 278.0, 285.42857142857144, 345.42857142857144, 415.85714285714283, 456.875, 511.25, 521.25], "discovery": 2015, "shortest_path": [2.671592775041051, 2.703324808184143, 2.7463369963369964, 2.8017456359102244, 2.8951820522250826, 2.9059576563269327, 2.9361034164358264, 2.9573117969426015, 2.9877541589648797, 3.008504204856846, 3.0063529411764707, 3.000204415372036, 2.9904722452361225, 2.9897425051551845, 2.9900275281774267], "deg": [3, 3, 3, 3, 3, 6, 6, 6, 6, 7, 7, 7, 8, 8, 8]}, "Ba3TaGa3Si2O14": {"eigen_cent": [0.005531865121271547, 0.005439074633156323, 0.005458944661309683, 0.004982951865564837, 0.005996771395565479, 0.0067226709911776365, 0.0068607580835385405, 0.006239723925940811, 0.005951846790108485, 0.0057401639070510015, 0.005628126163371335, 0.00571024621848043, 0.005464907142599648, 0.0054508190527936965, 0.005459392313383123], "deg_cent": [0.006578947368421052, 0.005121638924455826, 0.0036663611365719525, 0.002495321272613849, 0.002207505518763797, 0.0017237133710908644, 0.0014776505356483192, 0.0012981393336218088, 0.0010398613518197574, 0.0008505008505008505, 0.0007059377206055377, 0.0006132879045996593, 0.0005326389299875718, 0.0004759134895034636, 0.00046748389777685436], "discovery_prec": 2010, "clus_coeff": [0.5, 0.5, 0.5, 0.5, 0.6666666666666666, 0.7619047619047619, 0.7857142857142857, 0.7777777777777778, 0.7777777777777778, 0.7777777777777778, 0.7777777777777778, 0.7777777777777778, 0.7777777777777778, 0.7777777777777778, 0.7777777777777778], "deg_neigh": [76.5, 90.0, 114.0, 139.5, 148.66666666666666, 186.71428571428572, 204.5, 214.33333333333334, 247.0, 285.44444444444446, 346.77777777777777, 400.3333333333333, 464.6666666666667, 521.0, 530.1111111111111], "discovery": 2010, "shortest_path": [2.6568144499178983, 2.6918158567774935, 2.7353479853479854, 2.8123441396508726, 2.869069510849577, 2.8889709502708025, 2.925023084025854, 2.9473608306893566, 2.9763170055452863, 2.994425021260512, 2.988, 2.9833060779503953, 2.9748490945674044, 2.9748307952622675, 2.9755362800602505], "deg": [4, 4, 4, 4, 6, 7, 8, 9, 9, 9, 9, 9, 9, 9, 9]}, "Ce4S3NCl3": {"eigen_cent": [0.0024469208533965735, 0.00271885982411485, 0.0026715734097823747, 0.002380867271976678, 0.002139548127871308, 0.0019794852376008257, 0.0018751789110754509, 0.0017170792666199408, 0.002027895404113251, 0.001914820571535564, 0.001764562545454886, 0.0019833441163866123, 0.0018427285239741476, 0.0017803632359765194, 0.0017925075578750864], "deg_cent": [0.001644736842105263, 0.002560819462227913, 0.0018331805682859762, 0.0012476606363069245, 0.0007358351729212656, 0.0004924895345973898, 0.0003694126339120798, 0.0002884754074715131, 0.0003466204506065858, 0.0002835002835002835, 0.00023531257353517923, 0.000272572402044293, 0.00023672841332780968, 0.0002643963830574798, 0.00031165593185123624], "discovery_prec": 2009, "clus_coeff": [0, 1.0, 1.0, 1.0, 1.0, 1.0, 1.0, 1.0, 0.6666666666666666, 0.6666666666666666, 0.6666666666666666, 0.8333333333333334, 0.8333333333333334, 0.8, 0.8], "deg_neigh": [121.0, 75.5, 88.0, 106.5, 134.5, 172.0, 200.5, 229.5, 213.33333333333334, 233.66666666666666, 264.6666666666667, 251.25, 286.75, 250.4, 212.66666666666666], "discovery": 2010, "shortest_path": [2.8538587848932675, 2.873401534526854, 2.9276556776556775, 2.981296758104738, 3.087532180948878, 3.1277695716395866, 3.1536472760849494, 3.170752812229593, 3.111945471349353, 3.135783804214306, 3.1374901960784314, 3.1155628236576725, 3.1098354834891704, 3.113261421319797, 3.1129694073650858], "deg": [1, 2, 2, 2, 2, 2, 2, 2, 3, 3, 3, 4, 4, 5, 6]}, "TmAl2Ni": {"eigen_cent": [0, 0, 0, 0, 0.00011183765602042355, 0.00013071714005629905, 0.00011899160012272484, 0.00010156953008792687, 0.0002148473255067783, 0.00019529668444189947, 0.00017399274058551068, 0.00016038943521594955, 0.00013890973265838602, 0.00012766380458033354, 0.00012681820361000955], "deg_cent": [0, 0, 0, 0, 0.0003679175864606328, 0.0007387343018960847, 0.0007389617587289858, 0.0005770340450086555, 0.0006933210076265311, 0.0005670541536716756, 0.0004706620646375902, 0.0004088864658579801, 0.0003551136363636364, 0.00031727565966897575, 0.00031165593185123624], "discovery_prec": 1973, "clus_coeff": [0, 0, 0, 0, 0, 0.6666666666666666, 0.5, 0.5, 0.4, 0.4, 0.4, 0.4, 0.4, 0.4, 0.4], "deg_neigh": [0, 0, 0, 0, 17.0, 11.666666666666666, 10.75, 12.25, 20.5, 22.333333333333332, 24.166666666666668, 25.833333333333332, 27.0, 27.5, 27.5], "discovery": 1975, "shortest_path": [0, 0, 0, 0, 3.8050753953659435, 3.8345642540620384, 3.853343184336904, 3.8710514928602335, 3.664355863662623, 3.6851256851256853, 3.694956467173896, 3.708688245315162, 3.7207196543765164, 3.730700084602369, 3.7310549005349816], "deg": [0, 0, 0, 0, 1, 3, 4, 4, 6, 6, 6, 6, 6, 6, 6]}, "Ho4Ni13C4": {"eigen_cent": [0.002956828681936031, 0.0029031184172780616, 0.002792305671579678, 0.0025983756969998155, 0.002360698313708221, 0.002065751289156088, 0.0019350256175987859, 0.0017926649030943467, 0.0018456309631292513, 0.0017601351854283638, 0.0016272206500263656, 0.0015901059662703795, 0.0014677266957448907, 0.0014468184393723034, 0.001445490239251557], "deg_cent": [0.001644736842105263, 0.0012804097311139564, 0.0009165902841429881, 0.0006238303181534623, 0.0003679175864606328, 0.0002462447672986949, 0.0001847063169560399, 0.00014423770373575654, 0.00023108030040439053, 0.000189000189000189, 0.0002353310323187951, 0.0002725909772386534, 0.00023674242424242425, 0.0002643963830574798, 0.00025971327654269685], "discovery_prec": 1991, "clus_coeff": [0, 0, 0, 0, 0, 0, 0, 0, 1.0, 1.0, 0.6666666666666666, 0.8333333333333334, 0.8333333333333334, 0.8, 0.8], "deg_neigh": [126.0, 150.0, 185.0, 247.0, 333.0, 399.0, 472.0, 556.0, 346.0, 423.5, 324.0, 275.0, 295.0, 262.2, 265.2], "discovery": 1995, "shortest_path": [2.8357963875205257, 2.870843989769821, 2.9075091575091574, 2.935785536159601, 2.9996322177271058, 3.0445593303791236, 3.0668513388734997, 3.069800980674935, 3.0679297597042514, 3.0743645469148633, 3.077653149266609, 3.081703577512777, 3.0839202225247084, 3.08867385786802, 3.090011946190204], "deg": [1, 1, 1, 1, 1, 1, 1, 1, 2, 2, 3, 4, 4, 5, 5]}, "LiPr2IrO6": {"eigen_cent": [0.006301063141574275, 0.006042822031943514, 0.006081221521857016, 0.005563960400768845, 0.005113124931466386, 0.004731478720802117, 0.004532216536185239, 0.004181797466532631, 0.003991678459612933, 0.004015888960648747, 0.005374461197469536, 0.005356354182294677, 0.0051284955935414385, 0.005615956264641908, 0.005627434688880832], "deg_cent": [0.006578947368421052, 0.005121638924455826, 0.00458295142071494, 0.0031191515907673115, 0.001839587932303164, 0.0012312238364934746, 0.0009235315847801995, 0.0007211885186787826, 0.0005777007510109763, 0.000567000567000567, 0.0007843752451172641, 0.0006814310051107325, 0.0005918560606060606, 0.0006874305959494474, 0.0006752545190110118], "discovery_prec": 2005, "clus_coeff": [0.3333333333333333, 0.3333333333333333, 0.3, 0.3, 0.3, 0.3, 0.3, 0.3, 0.3, 0.4, 0.4222222222222222, 0.4222222222222222, 0.4222222222222222, 0.3974358974358974, 0.3974358974358974], "deg_neigh": [74.5, 86.0, 87.0, 112.2, 155.0, 205.4, 250.6, 300.0, 349.2, 346.3333333333333, 299.9, 343.1, 398.7, 368.0769230769231, 375.46153846153845], "discovery": 2005, "shortest_path": [2.6239737274220034, 2.6675191815856776, 2.7252747252747254, 2.766832917705736, 2.850680397204855, 2.8906942392909896, 2.9144967682363805, 2.9355350447072395, 2.9681146025878005, 2.9816687139752434, 2.939686274509804, 2.9388116653038976, 2.936438421021483, 2.9376586294416245, 2.9384511504700566], "deg": [4, 4, 5, 5, 5, 5, 5, 5, 5, 6, 10, 10, 10, 13, 13]}, "HoGa6Fe6": {"eigen_cent": [0.0031276180975478157, 0.002994976947401639, 0.002739444133066974, 0.0026551163300360223, 0.002547146669106039, 0.0022895270797833405, 0.002135701131502113, 0.002019840089794825, 0.001889571443524075, 0.001784348688735494, 0.001638571473276183, 0.001547470190193689, 0.0014485947374008922, 0.001375037481108596, 0.0013681263955801467], "deg_cent": [0.001644736842105263, 0.0012804097311139564, 0.0009165902841429881, 0.0012476606363069245, 0.0011037527593818985, 0.0007387343018960847, 0.0005541189508681197, 0.0005769508149430262, 0.00046216060080878107, 0.00037803610244778376, 0.00031377470975839345, 0.0002725909772386534, 0.00023674242424242425, 0.0002643963830574798, 0.00025971327654269685], "discovery_prec": 1990, "clus_coeff": [0, 0, 0, 0, 0.6666666666666666, 0.6666666666666666, 0.6666666666666666, 0.5, 0.5, 0.5, 0.5, 0.5, 0.5, 0.5, 0.5], "deg_neigh": [116.0, 125.0, 137.0, 97.0, 100.66666666666667, 129.33333333333334, 151.0, 138.0, 162.75, 186.75, 212.0, 223.0, 245.75, 210.4, 211.2], "discovery": 1990, "shortest_path": [2.896551724137931, 2.9437340153452687, 3.0073260073260073, 3.024937655860349, 3.0581095991173224, 3.0923190546528803, 3.115235457063712, 3.1342659359676954, 3.1628927911275415, 3.1744471744471743, 3.178366930739666, 3.1854173764906304, 3.1841747055690357, 3.1889276649746194, 3.189217264841843], "deg": [1, 1, 1, 2, 3, 3, 3, 4, 4, 4, 4, 4, 4, 5, 5]}, "Dy2Ti3Si4": {"eigen_cent": [0, 0, 0, 0.0006170167343882967, 0.0005317633922072566, 0.0007448919148938974, 0.0006520033319632045, 0.0005638267635496763, 0.0005064584149988784, 0.0004687972641495123, 0.0004146400191328831, 0.000383101976116224, 0.00033964748584918835, 0.000371733557435156, 0.0003693202428017791], "deg_cent": [0, 0, 0, 0.0006238303181534623, 0.0003679175864606328, 0.0004924895345973898, 0.0003694126339120798, 0.0002884754074715131, 0.00023108030040439053, 0.000189000189000189, 0.0001568750490234528, 0.0001362862010221465, 0.00011837121212121212, 0.00015863782983448787, 0.00015582796592561812], "discovery_prec": 2002, "clus_coeff": [0, 0, 0, 0, 0, 1.0, 1.0, 1.0, 1.0, 1.0, 1.0, 1.0, 1.0, 1.0, 1.0], "deg_neigh": [0, 0, 0, 38.0, 47.0, 49.0, 56.0, 60.5, 64.5, 68.0, 73.5, 78.0, 85.0, 80.33333333333333, 80.66666666666667], "discovery": 2005, "shortest_path": [0, 0, 0, 3.498129675810474, 3.528870908422214, 3.5612998522895127, 3.590027700831025, 3.6192673781367177, 3.645101663585952, 3.6724936218463573, 3.68078431372549, 3.6910602343962933, 3.6949162573237855, 3.622937817258883, 3.6250973874201424], "deg": [0, 0, 0, 1, 1, 2, 2, 2, 2, 2, 2, 2, 2, 3, 3]}, "UMnSe3": {"eigen_cent": [0.0033894927184750343, 0.0032814598725485022, 0.0030532658920852363, 0.003551588471536175, 0.003130812997572013, 0.0026908007119863402, 0.0024625439448938656, 0.002254453026563958, 0.0021636934219187217, 0.001984972419479611, 0.0017702884927646694, 0.0016541177072204427, 0.0015095679067145557, 0.001430044874788712, 0.0014233624939785623], "deg_cent": [0.003289473684210526, 0.002560819462227913, 0.0018331805682859762, 0.002495321272613849, 0.0014716703458425313, 0.0009849790691947797, 0.0007389617587289858, 0.0005770340450086555, 0.0005777675063554426, 0.0004725451280597297, 0.0003922183871979918, 0.00034073872154831674, 0.0002959280303030303, 0.0002643963830574798, 0.00025971327654269685], "discovery_prec": 1974, "clus_coeff": [1.0, 1.0, 1.0, 0.5, 0.5, 0.5, 0.5, 0.5, 0.5, 0.5, 0.5, 0.5, 0.5, 0.5, 0.5], "deg_neigh": [58.0, 67.0, 80.0, 68.25, 91.5, 117.25, 138.75, 161.75, 152.6, 166.2, 185.2, 198.4, 214.8, 226.8, 229.8], "discovery": 1975, "shortest_path": [2.916256157635468, 2.9565217391304346, 2.990842490842491, 2.9719451371571073, 3.0132401618242, 3.0433284096504187, 3.05688954562246, 3.0761575075724794, 3.102946273830156, 3.1218106218106216, 3.1297356655423956, 3.134787052810903, 3.134343374563532, 3.140175549915398, 3.140393704877162], "deg": [2, 2, 2, 4, 4, 4, 4, 4, 5, 5, 5, 5, 5, 5, 5]}, "TbSi2Pd2": {"eigen_cent": [0.0019093721049338178, 0.0019000914503780324, 0.0018257483400067008, 0.001656677257194186, 0.0015518212251175402, 0.0016283859177732623, 0.0015657080178233718, 0.001391656865436884, 0.0013685517723081738, 0.0012635206265024885, 0.0011782078950759672, 0.0011270356235716652, 0.0010516543947354776, 0.0010001331809439118, 0.0009936915378881068], "deg_cent": [0.001644736842105263, 0.0012804097311139564, 0.0009165902841429881, 0.0012476606363069245, 0.0007358351729212656, 0.0009849790691947797, 0.0009235315847801995, 0.0007211885186787826, 0.0006932409012131716, 0.0005670541536716756, 0.0004706620646375902, 0.0004088864658579801, 0.0003551136363636364, 0.00031727565966897575, 0.00031165593185123624], "discovery_prec": 1986, "clus_coeff": [0, 0, 0, 0, 0, 0.5, 0.4, 0.4, 0.4, 0.4, 0.4, 0.4, 0.4, 0.4, 0.4], "deg_neigh": [95.0, 116.0, 134.0, 84.0, 118.0, 93.25, 94.8, 108.0, 116.83333333333333, 131.0, 150.33333333333334, 167.5, 188.0, 203.0, 203.66666666666666], "discovery": 1990, "shortest_path": [3.0180623973727423, 3.0485933503836318, 3.0952380952380953, 3.1390274314214466, 3.204854726002207, 3.1974396848842934, 3.202954755309326, 3.227862705509086, 3.2393715341959335, 3.268191268191268, 3.2687269589771746, 3.271822827938671, 3.2656092797538023, 3.2714149746192893, 3.2739832753337144], "deg": [1, 1, 1, 2, 2, 4, 5, 5, 6, 6, 6, 6, 6, 6, 6]}, "InRh": {"eigen_cent": [0.01310383759753445, 0.012439244077120944, 0.011961326309235541, 0.011627826803460658, 0.010634713109596433, 0.00947260186837112, 0.009223042012941909, 0.009001131349283367, 0.008303291164154887, 0.007693229797733792, 0.00691841028977655, 0.006750620262442769, 0.00625674019318305, 0.0059499004079907915, 0.005932110939694876], "deg_cent": [0.009868421052631578, 0.0076824583866837385, 0.006416131989000917, 0.00749063670411985, 0.005520794994479205, 0.005172413793103448, 0.00572695363014964, 0.005481823427582228, 0.0047376935521146295, 0.004063888101313675, 0.0034515218073423283, 0.003679978192721821, 0.003787878787878788, 0.003542911532970229, 0.0034801579056721378], "discovery_prec": 1957, "clus_coeff": [0.5333333333333333, 0.5333333333333333, 0.47619047619047616, 0.2727272727272727, 0.21904761904761905, 0.15714285714285714, 0.12473118279569892, 0.1337126600284495, 0.12073170731707317, 0.11295681063122924, 0.10993657505285412, 0.09433962264150944, 0.07490079365079365, 0.07055630936227951, 0.07055630936227951], "deg_neigh": [72.5, 80.0, 82.0, 65.5, 72.86666666666666, 65.9047619047619, 56.096774193548384, 57.26315789473684, 60.26829268292683, 62.69767441860465, 67.20454545454545, 61.592592592592595, 57.953125, 58.656716417910445, 59.40298507462686], "discovery": 1960, "shortest_path": [2.605911330049261, 2.661125319693095, 2.7023809523809526, 2.7230193387398627, 2.7704194260485653, 2.8135927111548877, 2.8313631326191357, 2.8471080340400983, 2.868284228769497, 2.886221886221886, 2.89685465526708, 2.899625212947189, 2.8998046990590045, 2.9048223350253806, 2.9046901781540537], "deg": [6, 6, 7, 12, 15, 21, 31, 38, 41, 43, 44, 54, 64, 67, 67]}, "Li2MgH2N2": {"eigen_cent": [0.0010844533192558127, 0.0010000297352801134, 0.0009024655352819549, 0.0008078496499099295, 0.0007100087749548659, 0.0005950438724028326, 0.0010216351994622166, 0.0009326551693569149, 0.0008293977614917738, 0.0007665485324008557, 0.0006725006575011644, 0.0006230637088756346, 0.0007025359872303909, 0.000663766400210202, 0.0007055010028382817], "deg_cent": [0.001644736842105263, 0.0012804097311139564, 0.0009165902841429881, 0.0006238303181534623, 0.0003679175864606328, 0.0002462447672986949, 0.0007388252678241596, 0.0005769508149430262, 0.00046216060080878107, 0.000378000378000378, 0.0003137500980469056, 0.000272572402044293, 0.0003550926199917145, 0.0003701549362804717, 0.00041554124246831497], "discovery_prec": 2009, "clus_coeff": [0, 0, 0, 0, 0, 0, 0.6666666666666666, 0.6666666666666666, 0.6666666666666666, 0.6666666666666666, 0.6666666666666666, 0.6666666666666666, 0.6666666666666666, 0.6666666666666666, 0.6428571428571429], "deg_neigh": [33.0, 33.0, 35.0, 40.0, 48.0, 57.0, 32.75, 35.75, 38.0, 41.25, 46.5, 48.75, 53.166666666666664, 50.857142857142854, 47.375], "discovery": 2010, "shortest_path": [3.2397372742200328, 3.296675191815857, 3.3434065934065935, 3.3634663341645887, 3.40860610518573, 3.442146725750862, 3.4247460757156047, 3.4391404672627632, 3.4588724584103514, 3.4756685249929133, 3.486901960784314, 3.5011583537748705, 3.469996449283939, 3.4785850253807107, 3.4791980470576016], "deg": [1, 1, 1, 1, 1, 1, 4, 4, 4, 4, 4, 4, 6, 7, 8]}, "LiPH21S3N7": {"eigen_cent": [0.005777744534249214, 0.005664050852394247, 0.0055659022555434624, 0.00659349739087573, 0.006079878150753403, 0.005642133645893328, 0.005697095309619901, 0.00530230723993798, 0.00516785664988531, 0.005269971902331459, 0.005466549595159772, 0.005503654444491763, 0.005511053054317513, 0.005315329857616889, 0.0055020615185299784], "deg_cent": [0.003289473684210526, 0.002560819462227913, 0.002749770852428964, 0.002495321272613849, 0.001839587932303164, 0.0014774686037921695, 0.0012929442186922792, 0.0010096639261502956, 0.0009243212016175621, 0.0008505008505008505, 0.0008628127696289905, 0.000817717206132879, 0.0008285984848484849, 0.0007403098725609434, 0.0008310824849366299], "discovery_prec": 2002, "clus_coeff": [0, 0, 0, 0.5, 0.5, 0.4666666666666667, 0.42857142857142855, 0.42857142857142855, 0.5357142857142857, 0.5555555555555556, 0.5454545454545454, 0.5757575757575758, 0.5494505494505495, 0.5494505494505495, 0.5916666666666667], "deg_neigh": [142.5, 160.0, 125.66666666666667, 140.0, 147.2, 157.0, 164.0, 196.0, 199.75, 209.33333333333334, 215.27272727272728, 224.83333333333334, 235.07142857142858, 256.0, 239.375], "discovery": 2005, "shortest_path": [2.6551724137931036, 2.717391304347826, 2.7765567765567765, 2.816708229426434, 2.9172489885987494, 2.9566715903495813, 2.980978762696214, 2.9919238534756274, 3.0158271719038816, 3.0323159784560145, 2.9965490196078433, 2.997887707822295, 2.993785879150145, 2.9967745346869714, 2.997351062172129], "deg": [2, 2, 3, 4, 5, 6, 7, 7, 8, 9, 11, 12, 14, 14, 16]}, "BaGe3Ir": {"eigen_cent": [0.0042364600331478335, 0.004255980179157125, 0.003918249959587494, 0.0035522107499944824, 0.0032127441105771906, 0.0031535479521198596, 0.0029596333940143382, 0.0028649468578900023, 0.0026497132705870833, 0.002498357990837524, 0.0022823228938373533, 0.002261103956428394, 0.002142025965857677, 0.0021307023462086077, 0.0021251359183755733], "deg_cent": [0.003289473684210526, 0.005121638924455826, 0.0036663611365719525, 0.002495321272613849, 0.0014716703458425313, 0.0014774686037921695, 0.0011082379017362395, 0.0010096639261502956, 0.0008087810514153668, 0.0006615006615006615, 0.0005490626715820849, 0.000545144804088586, 0.00047345682665561937, 0.0004759134895034636, 0.00046748389777685436], "discovery_prec": 2010, "clus_coeff": [0, 0.3333333333333333, 0.3333333333333333, 0.3333333333333333, 0.3333333333333333, 0.3333333333333333, 0.3333333333333333, 0.2857142857142857, 0.2857142857142857, 0.2857142857142857, 0.2857142857142857, 0.25, 0.25, 0.25, 0.25], "deg_neigh": [78.5, 47.75, 54.5, 67.25, 92.5, 89.0, 107.33333333333333, 112.14285714285714, 137.14285714285714, 161.57142857142858, 186.0, 183.0, 208.125, 212.77777777777777, 216.0], "discovery": 2010, "shortest_path": [2.8111658456486044, 2.8554987212276215, 2.913919413919414, 2.9625935162094765, 3.0169179845531446, 3.0315115706548497, 3.051523545706371, 3.0736948370349007, 3.0976201478743066, 3.1108381366342246, 3.111529411764706, 3.1126328699918235, 3.108474375665759, 3.1082381556683587, 3.1086583909001195], "deg": [2, 4, 4, 4, 4, 6, 6, 7, 7, 7, 7, 8, 8, 9, 9]}, "BaAs2Ru2": {"eigen_cent": [0.002483534941874735, 0.002358831116851532, 0.002127898569363215, 0.0019777211389441574, 0.0017763561467415963, 0.0015172285120140004, 0.001398412961341759, 0.0016014895640761992, 0.0014578318571052508, 0.0013466284179065105, 0.0012183843592684638, 0.001139435556094281, 0.0011128791055355898, 0.0010457259767773976, 0.0010450292167183829], "deg_cent": [0.001644736842105263, 0.0012804097311139564, 0.0009165902841429881, 0.0006238303181534623, 0.0003679175864606328, 0.0002462447672986949, 0.0001847063169560399, 0.00043271311120726956, 0.0003466204506065858, 0.0002835002835002835, 0.00023531257353517923, 0.00020442930153321976, 0.00023672841332780968, 0.00021151710644598382, 0.00020777062123415748], "discovery_prec": 2009, "clus_coeff": [0, 0, 0, 0, 0, 0, 0, 0.6666666666666666, 0.6666666666666666, 0.6666666666666666, 0.6666666666666666, 0.6666666666666666, 0.6666666666666666, 0.6666666666666666, 0.6666666666666666], "deg_neigh": [74.0, 81.0, 89.0, 123.0, 176.0, 224.0, 273.0, 136.66666666666666, 159.33333333333334, 185.66666666666666, 207.66666666666666, 224.33333333333334, 198.25, 211.25, 214.5], "discovery": 2010, "shortest_path": [2.962233169129721, 3.016624040920716, 3.0705128205128207, 3.094139650872818, 3.134240529606473, 3.1688823239783357, 3.18264081255771, 3.15950389385636, 3.1853049907578557, 3.1942738353963906, 3.2061960784313723, 3.214636140637776, 3.2160610723162506, 3.222239847715736, 3.2238092764763935], "deg": [1, 1, 1, 1, 1, 1, 1, 3, 3, 3, 3, 3, 4, 4, 4]}, "Ca3MnNiO6": {"eigen_cent": [0.005368725212291819, 0.00517971709945949, 0.0049128598364125515, 0.004423375461371438, 0.003986584995513138, 0.0035802143039535953, 0.0032933671844797945, 0.002973479533153709, 0.0029354859435470142, 0.002797010058211119, 0.0026330116930996707, 0.00256207813707703, 0.0023965688460972066, 0.0023329575265043073, 0.0023255340396490633], "deg_cent": [0.004934210526315789, 0.0038412291933418692, 0.002749770852428964, 0.0018714909544603868, 0.0014716703458425313, 0.0009849790691947797, 0.0007388252678241596, 0.0005769508149430262, 0.0005777007510109763, 0.0004725004725004725, 0.00039218762255863204, 0.00034073872154831674, 0.0002959280303030303, 0.0002643963830574798, 0.00025971327654269685], "discovery_prec": 1999, "clus_coeff": [1.0, 1.0, 1.0, 1.0, 0.8333333333333334, 0.8333333333333334, 0.8333333333333334, 0.8333333333333334, 0.9, 0.9, 0.9, 0.9, 0.9, 0.9, 0.9], "deg_neigh": [68.0, 73.0, 85.33333333333333, 102.33333333333333, 97.75, 119.75, 137.5, 156.25, 146.0, 163.4, 184.8, 201.6, 220.8, 239.2, 241.6], "discovery": 2000, "shortest_path": [2.779967159277504, 2.836317135549872, 2.8672161172161172, 2.9021197007481296, 2.9661640308937107, 3.0041851304775973, 3.035641735918744, 3.0571098932794922, 3.086645101663586, 3.1023339317773786, 3.10643137254902, 3.1088245315161838, 3.1136888205006805, 3.1170685279187818, 3.117903703318963], "deg": [3, 3, 3, 3, 4, 4, 4, 4, 5, 5, 5, 5, 5, 5, 5]}, "CuAuSe4": {"eigen_cent": [0.0014156164628538863, 0.0019015547391903703, 0.0018500727843026045, 0.0017058055978367342, 0.0015182906482314523, 0.0014580210616388061, 0.0013743825101472553, 0.0015513246909230685, 0.0014616763244567263, 0.001360924258752753, 0.001309779463031952, 0.0013110240946574956, 0.0012650142553397837, 0.001247520796627134, 0.0012418124713345672], "deg_cent": [0.001644736842105263, 0.002560819462227913, 0.0018331805682859762, 0.0012476606363069245, 0.0007358351729212656, 0.0004924895345973898, 0.0005541189508681197, 0.0005769508149430262, 0.00046216060080878107, 0.000378000378000378, 0.0003137500980469056, 0.000272572402044293, 0.00023674242424242425, 0.00021151710644598382, 0.00020777062123415748], "discovery_prec": 2001, "clus_coeff": [0, 0, 0, 0, 0, 0, 0.6666666666666666, 0.6666666666666666, 0.6666666666666666, 0.6666666666666666, 0.6666666666666666, 0.6666666666666666, 0.6666666666666666, 0.6666666666666666, 0.6666666666666666], "deg_neigh": [74.0, 52.0, 67.5, 82.0, 109.5, 154.5, 120.0, 122.0, 143.0, 161.5, 196.75, 238.5, 299.25, 331.0, 333.25], "discovery": 2005, "shortest_path": [3.090311986863711, 3.139386189258312, 3.1538461538461537, 3.2076059850374063, 3.288341301949246, 3.3325947808961103, 3.365650969529086, 3.387078165561004, 3.4132393715341958, 3.4271000661438156, 3.4155294117647057, 3.4080130825838104, 3.3937977155708112, 3.390228426395939, 3.392146678439724], "deg": [1, 2, 2, 2, 2, 2, 3, 4, 4, 4, 4, 4, 4, 4, 4]}, "YBe13": {"eigen_cent": [0.009760139944751531, 0.009351767741259993, 0.00876554689002989, 0.008319507950396592, 0.008079048836330247, 0.007088938554094661, 0.006555240850950658, 0.0058788789402866035, 0.0055022493564904585, 0.005176941089855445, 0.004735939751715838, 0.004537525404213406, 0.005233984758649441, 0.005068491229484812, 0.00504382812317899], "deg_cent": [0.011513157894736841, 0.008962868117797696, 0.006416131989000917, 0.0056144728633811605, 0.004047093451066961, 0.002708692440285644, 0.002031769486516439, 0.0017308524448290783, 0.0015021955165241507, 0.0012286173329552972, 0.0010982114841543772, 0.0010222161646449503, 0.000946969696969697, 0.0008989477023954312, 0.0008830251402451694], "discovery_prec": 1985, "clus_coeff": [0.47619047619047616, 0.47619047619047616, 0.47619047619047616, 0.3333333333333333, 0.32727272727272727, 0.32727272727272727, 0.32727272727272727, 0.3181818181818182, 0.2948717948717949, 0.2948717948717949, 0.34065934065934067, 0.3238095238095238, 0.4, 0.375, 0.375], "deg_neigh": [56.42857142857143, 64.28571428571429, 74.14285714285714, 71.77777777777777, 84.81818181818181, 112.45454545454545, 134.0, 142.41666666666666, 154.76923076923077, 175.07692307692307, 185.35714285714286, 189.2, 222.125, 229.2941176470588, 231.05882352941177], "discovery": 1985, "shortest_path": [2.632183908045977, 2.676470588235294, 2.727106227106227, 2.791770573566085, 2.858403824935638, 2.880600689315608, 2.907848568790397, 2.932218055956158, 2.949624494511843, 2.970610470610471, 2.9731743666169894, 2.975809199318569, 2.9282121086583417, 2.931207698815567, 2.932633875240222], "deg": [7, 7, 7, 9, 11, 11, 11, 12, 13, 13, 14, 15, 16, 17, 17]}, "HoBi2IO4": {"eigen_cent": [0.007901188378305246, 0.008207782312449388, 0.0077205672714051685, 0.0067602633424200965, 0.005791013170681338, 0.005136755535763646, 0.004691921806979176, 0.0042373522394239275, 0.003945733410254653, 0.003671680662890187, 0.003397102951517418, 0.0032943311295507457, 0.0034934948286807154, 0.0033687752363982257, 0.0034888814665044892], "deg_cent": [0.008223684210526315, 0.0076824583866837385, 0.005499541704857928, 0.0037429819089207735, 0.002207505518763797, 0.0014774686037921695, 0.0011082379017362395, 0.0008654262224145391, 0.0008087810514153668, 0.0006615006615006615, 0.0005490626715820849, 0.0004770342101676435, 0.0004734848484848485, 0.00042303421289196765, 0.00046748389777685436], "discovery_prec": 2000, "clus_coeff": [0.6, 0.6666666666666666, 0.6666666666666666, 0.6666666666666666, 0.6666666666666666, 0.6666666666666666, 0.6666666666666666, 0.6666666666666666, 0.6190476190476191, 0.6190476190476191, 0.6190476190476191, 0.6190476190476191, 0.5357142857142857, 0.5357142857142857, 0.5833333333333334], "deg_neigh": [55.2, 55.5, 61.833333333333336, 71.5, 86.16666666666667, 104.33333333333333, 118.33333333333333, 138.33333333333334, 131.14285714285714, 143.85714285714286, 160.0, 190.71428571428572, 214.875, 229.75, 212.11111111111111], "discovery": 2000, "shortest_path": [2.715927750410509, 2.758312020460358, 2.8104395604395602, 2.8634663341645887, 2.9411548363368887, 2.9864598719842443, 3.017543859649123, 3.0347562734352467, 3.060536044362292, 3.0770102995369935, 3.0827450980392155, 3.083543441226576, 3.081257027874771, 3.085607021996616, 3.086376149171558], "deg": [5, 6, 6, 6, 6, 6, 6, 6, 7, 7, 7, 7, 8, 8, 9]}, "Tb2Fe3Si5": {"eigen_cent": [0.00423854462727765, 0.004108611193611742, 0.003951602381496798, 0.003608940030124797, 0.003314236028007465, 0.0031083306075111584, 0.002877707623562375, 0.0026636698489363366, 0.0025158261348251715, 0.0024190105059503164, 0.0022409745807496807, 0.002134949290686966, 0.0019852934977104193, 0.0018874396393555213, 0.0018818960573325238], "deg_cent": [0.006578947368421052, 0.005121638924455826, 0.0036663611365719525, 0.002495321272613849, 0.0014716703458425313, 0.0012312238364934746, 0.0009235315847801995, 0.0007211885186787826, 0.0005777675063554426, 0.0005670541536716756, 0.0005491057420771886, 0.0004770342101676435, 0.00041429924242424244, 0.0003701549362804717, 0.00036359858715977563], "discovery_prec": 1982, "clus_coeff": [0.8333333333333334, 0.8333333333333334, 0.8333333333333334, 0.8333333333333334, 0.8333333333333334, 0.8, 0.8, 0.8, 0.8, 0.6666666666666666, 0.6666666666666666, 0.6666666666666666, 0.6666666666666666, 0.6666666666666666, 0.6666666666666666], "deg_neigh": [43.0, 50.5, 62.0, 80.5, 108.75, 111.2, 129.0, 152.4, 180.8, 182.33333333333334, 179.42857142857142, 197.28571428571428, 212.28571428571428, 227.57142857142858, 229.57142857142858], "discovery": 1985, "shortest_path": [2.7963875205254514, 2.829923273657289, 2.869047619047619, 2.8958852867830425, 2.9646929018021333, 3.0, 3.024561403508772, 3.029276031150851, 3.0398613518197575, 3.0505575505575506, 3.0537297042905327, 3.057580919931857, 3.060780020121915, 3.0676818950930627, 3.0693398431413286], "deg": [4, 4, 4, 4, 4, 5, 5, 5, 5, 6, 7, 7, 7, 7, 7]}, "V3Co": {"eigen_cent": [0.0028716299714882025, 0.0026729641133680913, 0.004048090332595315, 0.0038117764271027505, 0.0034348917868775967, 0.0030710085591092095, 0.0034634673906100985, 0.0031395603009946624, 0.0028238378600580266, 0.0025696742874245218, 0.0022737218761961515, 0.0021146646881609814, 0.0018927634565935134, 0.0017984953165160052, 0.0017882029214054559], "deg_cent": [0.003289473684210526, 0.002560819462227913, 0.0027522935779816515, 0.003121098626716604, 0.002576370997423629, 0.0024630541871921183, 0.0027711065952336967, 0.002308136180034622, 0.0018488560203374163, 0.001512144409791135, 0.0012550988390335738, 0.001158511653264277, 0.001006155303030303, 0.0008989477023954312, 0.0008830251402451694], "discovery_prec": 1951, "clus_coeff": [1.0, 1.0, 0.6666666666666666, 0.6, 0.5714285714285714, 0.4666666666666667, 0.3238095238095238, 0.31666666666666665, 0.31666666666666665, 0.31666666666666665, 0.31666666666666665, 0.29411764705882354, 0.29411764705882354, 0.29411764705882354, 0.29411764705882354], "deg_neigh": [44.5, 46.0, 53.0, 41.4, 39.285714285714285, 36.6, 36.333333333333336, 39.4375, 43.6875, 46.0625, 49.375, 48.529411764705884, 50.64705882352941, 52.8235294117647, 53.35294117647059], "discovery": 1955, "shortest_path": [3.0213464696223316, 3.0626598465473145, 3.0595783684692943, 3.093574547723019, 3.128403237674761, 3.1657227283920215, 3.1409309198374586, 3.16587335929612, 3.1927209705372617, 3.216027216027216, 3.2229194446623266, 3.232708688245315, 3.2380896017044445, 3.2443422165820643, 3.244481379525269], "deg": [2, 2, 3, 5, 7, 10, 15, 16, 16, 16, 16, 17, 17, 17, 17]}, "CeGe2Pt2": {"eigen_cent": [0.002496550012000848, 0.00245095943391975, 0.002290170373587745, 0.0023196009579177345, 0.0022321836761417116, 0.002044518633993939, 0.0019258891771142454, 0.0017281533058730984, 0.0016171159895059818, 0.0015283611259577926, 0.0013911753003971912, 0.0013369464059515483, 0.0013000228101019817, 0.0012598485871018082, 0.0012540591364777704], "deg_cent": [0.001644736842105263, 0.0012804097311139564, 0.0009165902841429881, 0.0018714909544603868, 0.001839587932303164, 0.0012312238364934746, 0.0009235315847801995, 0.0007212925562608194, 0.0005777675063554426, 0.0004725451280597297, 0.0003922183871979918, 0.0004088864658579801, 0.00041429924242424244, 0.00042303421289196765, 0.00041554124246831497], "discovery_prec": 1979, "clus_coeff": [0, 0, 0, 0.6666666666666666, 0.3, 0.3, 0.3, 0.3, 0.3, 0.3, 0.3, 0.3333333333333333, 0.3333333333333333, 0.32142857142857145, 0.32142857142857145], "deg_neigh": [106.0, 127.0, 150.0, 64.66666666666667, 59.0, 81.4, 99.0, 116.4, 139.4, 162.6, 186.2, 172.5, 177.14285714285714, 175.5, 177.125], "discovery": 1980, "shortest_path": [2.9146141215106733, 2.952685421994885, 3.0036630036630036, 3.054862842892768, 3.0981978668628174, 3.133924175283112, 3.1529085872576177, 3.1745276215202654, 3.2045060658578857, 3.2224532224532223, 3.222135069417209, 3.221533219761499, 3.2066639048351777, 3.204473350253807, 3.2045395522775673], "deg": [1, 1, 1, 3, 5, 5, 5, 5, 5, 5, 5, 6, 7, 8, 8]}, "PuAs": {"eigen_cent": [0.0031351492314652396, 0.0030214906989552343, 0.0028208383763227755, 0.002464779162313969, 0.002132215947224721, 0.0018392442928663565, 0.001656154929926558, 0.0014738406079096, 0.0013917519657308537, 0.0012909670511646438, 0.001170950394318598, 0.00111581991627873, 0.001032291985407953, 0.0009727983632182181, 0.0009685355455889615], "deg_cent": [0.003289473684210526, 0.002560819462227913, 0.0018331805682859762, 0.0012476606363069245, 0.0007358351729212656, 0.0004924895345973898, 0.0003694808793644929, 0.00028851702250432774, 0.00023110700254217703, 0.00018901805122389188, 0.00015688735487919673, 0.0001362954886193267, 0.00011837121212121212, 0.00010575855322299191, 0.00010388531061707874], "discovery_prec": 1973, "clus_coeff": [0, 0, 0, 0, 0, 0, 0, 0, 0, 0, 0, 0, 0, 0, 0], "deg_neigh": [49.0, 59.0, 65.5, 81.5, 107.0, 131.5, 148.5, 182.0, 206.0, 229.0, 253.5, 277.0, 309.0, 324.0, 327.0], "discovery": 1975, "shortest_path": [2.9211822660098523, 2.946291560102302, 2.98992673992674, 3.0261845386533666, 3.088267745494667, 3.1258000984736585, 3.152936830439601, 3.174239146112794, 3.214095898324668, 3.238990738990739, 3.2449603890501217, 3.2477001703577515, 3.2457240930342666, 3.2524851945854483, 3.2544019113904326], "deg": [2, 2, 2, 2, 2, 2, 2, 2, 2, 2, 2, 2, 2, 2, 2]}, "RuCl2O": {"eigen_cent": [0.006205929367507384, 0.006018517780691856, 0.006093795727979444, 0.005843457661699984, 0.005273488661876136, 0.0056713983199718114, 0.0054130387640916825, 0.005791018858636918, 0.005544779933166055, 0.005486492127446863, 0.00582667364573406, 0.00606863783152858, 0.006174371783767069, 0.0059657387848496835, 0.005950796379470161], "deg_cent": [0.009868421052631578, 0.0076824583866837385, 0.006416131989000917, 0.006238303181534623, 0.003679175864606328, 0.002954937207584339, 0.0024011821204285187, 0.0020193278523005912, 0.0016175621028307336, 0.0014175014175014176, 0.0014118754412110754, 0.0012948071418836036, 0.0013612689393939395, 0.0012162233620644069, 0.0011946810720964056], "discovery_prec": 1997, "clus_coeff": [0.6666666666666666, 0.6666666666666666, 0.7142857142857143, 0.4444444444444444, 0.4444444444444444, 0.5454545454545454, 0.5256410256410257, 0.5164835164835165, 0.5164835164835165, 0.4666666666666667, 0.42483660130718953, 0.42105263157894735, 0.4031620553359684, 0.4031620553359684, 0.4031620553359684], "deg_neigh": [52.833333333333336, 58.666666666666664, 60.0, 55.4, 68.3, 80.41666666666667, 88.23076923076923, 104.14285714285714, 118.0, 126.53333333333333, 137.5, 152.57894736842104, 150.47826086956522, 162.1304347826087, 163.7826086956522], "discovery": 2000, "shortest_path": [2.7274220032840724, 2.778772378516624, 2.8351648351648353, 2.884663341645885, 3.004045605001839, 3.0420974889217134, 3.069067405355494, 3.0044707239688493, 3.0358133086876156, 3.0559387697250306, 3.051764705882353, 3.0526064735945484, 3.0489435994555247, 3.0536167512690353, 3.0544330753648783], "deg": [6, 6, 7, 10, 10, 12, 13, 14, 14, 15, 18, 19, 23, 23, 23]}, "Eu4I6O": {"eigen_cent": [0.00875587418804847, 0.008547853299226634, 0.008020365167975645, 0.0073501246277829935, 0.006852210467024172, 0.006201674454591646, 0.005840756185847282, 0.005399431381249353, 0.005233464792113301, 0.004986852958569143, 0.00466582885549187, 0.004520831701686784, 0.004210888731759347, 0.004158493099539447, 0.004152368354934945], "deg_cent": [0.006578947368421052, 0.005121638924455826, 0.0036663611365719525, 0.0031191515907673115, 0.002207505518763797, 0.0014774686037921695, 0.0011082379017362395, 0.0008654262224145391, 0.0006932409012131716, 0.000567000567000567, 0.00047062514707035846, 0.0004088586030664395, 0.0003551136363636364, 0.0003701549362804717, 0.00036359858715977563], "discovery_prec": 2004, "clus_coeff": [0.3333333333333333, 0.3333333333333333, 0.3333333333333333, 0.4, 0.6, 0.6, 0.6, 0.6, 0.6, 0.6, 0.6, 0.6, 0.6, 0.6666666666666666, 0.6666666666666666], "deg_neigh": [103.25, 115.25, 128.25, 128.4, 137.83333333333334, 168.0, 195.66666666666666, 237.66666666666666, 271.6666666666667, 304.5, 356.0, 389.0, 432.3333333333333, 409.0, 415.14285714285717], "discovery": 2005, "shortest_path": [2.5582922824302137, 2.6202046035805626, 2.696886446886447, 2.7556109725685785, 2.8528870908422213, 2.8998030526834073, 2.9301939058171746, 2.9413037207960775, 2.96996303142329, 2.9862987810639705, 2.989098039215686, 2.9907331698010355, 2.992365508670178, 2.994765228426396, 2.994961824131304], "deg": [4, 4, 4, 5, 6, 6, 6, 6, 6, 6, 6, 6, 6, 7, 7]}, "BaCo2As2": {"eigen_cent": [0.0026035133710571967, 0.002483504783360549, 0.002327676995346423, 0.004198158571451565, 0.003958375267507952, 0.003395325029114531, 0.003155558422347134, 0.003165065462681816, 0.0029582924379159335, 0.002756910918778285, 0.0026826259162067365, 0.002552281947001027, 0.002448042227317234, 0.0023265554882085943, 0.0023239237789097365], "deg_cent": [0.001644736842105263, 0.0012804097311139564, 0.0009165902841429881, 0.0018714909544603868, 0.0014716703458425313, 0.0009849790691947797, 0.0007388252678241596, 0.0007212925562608194, 0.0005777675063554426, 0.0004725451280597297, 0.0004706620646375902, 0.0004088864658579801, 0.00041429924242424244, 0.0003701549362804717, 0.00036359858715977563], "discovery_prec": 1980, "clus_coeff": [0, 0, 0, 1.0, 0.8333333333333334, 0.8333333333333334, 0.8333333333333334, 0.6, 0.6, 0.6, 0.6, 0.6, 0.6190476190476191, 0.6190476190476191, 0.6190476190476191], "deg_neigh": [95.0, 103.0, 119.0, 94.66666666666667, 106.5, 132.25, 158.75, 165.6, 196.2, 223.4, 218.66666666666666, 237.33333333333334, 233.85714285714286, 251.14285714285714, 254.57142857142858], "discovery": 1980, "shortest_path": [2.9507389162561575, 3.0153452685421995, 3.0631868131868134, 2.958229426433915, 2.994115483633689, 3.0302806499261448, 3.0448753462603877, 3.059425933939132, 3.079376083188908, 3.0893970893970892, 3.096164405051377, 3.105826235093697, 3.105521690240871, 3.11082910321489, 3.1119306082169014], "deg": [1, 1, 1, 3, 4, 4, 4, 5, 5, 5, 6, 6, 7, 7, 7]}, "Tb3Al2Ni6": {"eigen_cent": [0.002019486395827724, 0.0018762011689882794, 0.001693440298916892, 0.001467529802056209, 0.0012460530114149508, 0.0010422964844764607, 0.0009379361961953106, 0.0010408147063106857, 0.0009263818301360904, 0.0008522132201469513, 0.0007752851890973197, 0.000714583982084819, 0.0006301265156669613, 0.0005827422362154585, 0.0005795360164925093], "deg_cent": [0.003289473684210526, 0.002560819462227913, 0.0018331805682859762, 0.0012476606363069245, 0.0007358351729212656, 0.0007387343018960847, 0.0005541189508681197, 0.0007212925562608194, 0.0005777675063554426, 0.0004725451280597297, 0.0004706620646375902, 0.0004088864658579801, 0.0003551136363636364, 0.00031727565966897575, 0.00031165593185123624], "discovery_prec": 1980, "clus_coeff": [1.0, 1.0, 1.0, 1.0, 1.0, 0.3333333333333333, 0.3333333333333333, 0.5, 0.5, 0.5, 0.6666666666666666, 0.6666666666666666, 0.6666666666666666, 0.6666666666666666, 0.6666666666666666], "deg_neigh": [28.0, 30.5, 34.5, 42.0, 56.0, 51.333333333333336, 63.666666666666664, 55.2, 63.6, 73.0, 70.83333333333333, 76.16666666666667, 80.83333333333333, 85.66666666666667, 86.33333333333333], "discovery": 1980, "shortest_path": [3.1395730706075535, 3.1892583120204603, 3.2252747252747254, 3.247506234413965, 3.276940051489518, 3.3030526834071887, 3.3248384118190213, 3.328861964517525, 3.352050837666089, 3.3674163674163675, 3.381833869323084, 3.400272572402044, 3.4113748002604014, 3.4229060913705585, 3.4237261725445385], "deg": [2, 2, 2, 2, 2, 3, 3, 5, 5, 5, 6, 6, 6, 6, 6]}, "NaZnF3": {"eigen_cent": [0.00517317490008637, 0.004983154911005286, 0.004814776364444059, 0.004837417867290082, 0.00465940127139169, 0.004076671000253451, 0.0036947104701620247, 0.003302926400360899, 0.0031069716201691236, 0.0029751206050594864, 0.0027196444572944356, 0.002611357248493598, 0.0023977499690017003, 0.0022905104881300307, 0.0022802534400868974], "deg_cent": [0.004934210526315789, 0.0038412291933418692, 0.002749770852428964, 0.002495321272613849, 0.001839587932303164, 0.0012312238364934746, 0.0009235315847801995, 0.0007211885186787826, 0.0005777007510109763, 0.0004725451280597297, 0.0003922183871979918, 0.00034073872154831674, 0.0002959280303030303, 0.0002643963830574798, 0.00025971327654269685], "discovery_prec": 1990, "clus_coeff": [0.6666666666666666, 0.6666666666666666, 0.6666666666666666, 0.6666666666666666, 0.8, 0.8, 0.8, 0.8, 0.8, 0.8, 0.8, 0.8, 0.8, 0.8, 0.8], "deg_neigh": [71.0, 80.66666666666667, 97.0, 101.0, 106.0, 139.8, 161.8, 183.4, 205.4, 225.0, 252.8, 274.2, 299.2, 316.8, 319.4], "discovery": 1990, "shortest_path": [2.7142857142857144, 2.7634271099744248, 2.8076923076923075, 2.842269326683292, 2.9212945936005883, 2.953225012309207, 2.9835641735918745, 3.0137006057109894, 3.049676524953789, 3.0773955773955772, 3.0840850262765707, 3.0878364565587733, 3.090666982304551, 3.0960236886632826, 3.096452500908949], "deg": [3, 3, 3, 4, 5, 5, 5, 5, 5, 5, 5, 5, 5, 5, 5]}, "TiSO5": {"eigen_cent": [0.0019466507748813033, 0.0019444592110636617, 0.002518231255395301, 0.004748054404429902, 0.0043369241980466215, 0.005363627560898027, 0.00514592850787422, 0.005623725423208209, 0.005446828416491778, 0.005537658541539156, 0.007795509918328843, 0.008173910964589703, 0.007968495352625619, 0.007807740810192389, 0.007819685093236328], "deg_cent": [0.003289473684210526, 0.002560819462227913, 0.002749770852428964, 0.0037429819089207735, 0.002207505518763797, 0.0019699581383895593, 0.0014776505356483192, 0.0014423770373575653, 0.0011554015020219526, 0.001134001134001134, 0.0011766551615939756, 0.0010903639089546136, 0.0011245265151515152, 0.001004706255618423, 0.000986910450862248], "discovery_prec": 1992, "clus_coeff": [0, 0, 0.3333333333333333, 0.3333333333333333, 0.3333333333333333, 0.39285714285714285, 0.39285714285714285, 0.4666666666666667, 0.4666666666666667, 0.4090909090909091, 0.3904761904761905, 0.36666666666666664, 0.391812865497076, 0.391812865497076, 0.391812865497076], "deg_neigh": [89.5, 108.5, 104.0, 87.83333333333333, 118.5, 138.125, 169.625, 187.6, 216.4, 215.66666666666666, 260.8666666666667, 290.9375, 285.42105263157896, 316.89473684210526, 322.7894736842105], "discovery": 1995, "shortest_path": [2.9326765188834156, 2.9859335038363173, 3.0045787545787546, 2.7811720698254363, 2.878999632217727, 2.894879369768587, 2.9224376731301938, 2.9169310643207385, 2.9481284658040665, 2.9711801946518, 2.942897482155463, 2.9419420783645656, 2.939101615671421, 2.9389805414551606, 2.940320988936789], "deg": [2, 2, 3, 6, 6, 8, 8, 10, 10, 12, 15, 16, 19, 19, 19]}, "AlAgTe2": {"eigen_cent": [0.004690505588844632, 0.004594211523814659, 0.004486773178264887, 0.0041905747688352965, 0.0037899223613205263, 0.0035033956922632934, 0.003303029764682393, 0.0029687459557835, 0.002929851964112875, 0.002726322749780433, 0.0024996073832615766, 0.002522133146539975, 0.002323004927855964, 0.0022210816679813904, 0.0022128496836213464], "deg_cent": [0.003289473684210526, 0.002560819462227913, 0.001834862385321101, 0.0012484394506866417, 0.000736105999263894, 0.0004926108374384236, 0.0003694808793644929, 0.00028851702250432774, 0.00034666050381326557, 0.0002835270768358378, 0.0002353310323187951, 0.00034073872154831674, 0.0002959280303030303, 0.0002643963830574798, 0.00025971327654269685], "discovery_prec": 1953, "clus_coeff": [0, 0, 0, 0, 0, 0, 0, 0, 0.6666666666666666, 0.6666666666666666, 0.6666666666666666, 0.4, 0.4, 0.4, 0.4], "deg_neigh": [96.0, 109.5, 141.5, 180.0, 240.5, 316.5, 372.0, 437.5, 341.6666666666667, 370.6666666666667, 416.6666666666667, 296.8, 335.0, 363.6, 367.0], "discovery": 1955, "shortest_path": [2.7766830870279144, 2.8273657289002556, 2.843263061411549, 2.873362445414847, 2.940765268579838, 2.973405565131741, 3.0016623568526044, 3.0175969998557624, 3.041825534373195, 3.0652995652995654, 3.0689465840458077, 3.0635093696763205, 3.0606024738119193, 3.064562182741117, 3.06721030488755], "deg": [2, 2, 2, 2, 2, 2, 2, 2, 3, 3, 3, 5, 5, 5, 5]}, "YAsO4": {"eigen_cent": [0.00540439810827889, 0.005399624093341001, 0.007394678209434849, 0.006602286019989255, 0.0059339267771308804, 0.005625714794900886, 0.00534148224219783, 0.005241851378099714, 0.005026777076420687, 0.005052415734772708, 0.0053048426985195934, 0.005618589465260339, 0.0062835049820486105, 0.006195938540585669, 0.006203375984796103], "deg_cent": [0.006589785831960461, 0.005128205128205128, 0.005504587155963303, 0.003745318352059925, 0.002208317997791682, 0.001477832512315271, 0.0011084426380934787, 0.001154068090017311, 0.0009244280101687081, 0.0008505812305075135, 0.0009413241292751804, 0.000954068420335287, 0.0008877840909090909, 0.0007931891491724393, 0.0007791398296280906], "discovery_prec": 1934, "clus_coeff": [0.6666666666666666, 0.6666666666666666, 0.6666666666666666, 0.6666666666666666, 0.6666666666666666, 0.6666666666666666, 0.6666666666666666, 0.6428571428571429, 0.6428571428571429, 0.6388888888888888, 0.5757575757575758, 0.5494505494505495, 0.5238095238095238, 0.5238095238095238, 0.5238095238095238], "deg_neigh": [69.0, 82.75, 86.83333333333333, 105.0, 139.33333333333334, 186.16666666666666, 223.33333333333334, 211.875, 243.625, 254.22222222222223, 241.5, 245.21428571428572, 292.8, 326.3333333333333, 332.53333333333336], "discovery": 1945, "shortest_path": [2.669407894736842, 2.7131882202304736, 2.7387717690192486, 2.8047411104179663, 2.909860191317145, 2.9527210046786507, 2.98226819357222, 2.9981249098514353, 3.033044482957828, 3.053770553770554, 3.0520825162757865, 3.045383304940375, 2.9571521571876667, 2.9571171742808797, 2.9581883342855657], "deg": [4, 4, 6, 6, 6, 6, 6, 8, 8, 9, 12, 14, 15, 15, 15]}, "Rb2O": {"eigen_cent": [0.029222062175331083, 0.027663515746010427, 0.02571734036600364, 0.02558671488905529, 0.022590385299916752, 0.0206561132225537, 0.02048759099756406, 0.021432445092530648, 0.02111303577440884, 0.020215879046042964, 0.021212023761046365, 0.020312898755004524, 0.020331734106624394, 0.02003674098044549, 0.01996639642482937], "deg_cent": [0.026359143327841845, 0.020512820512820513, 0.014678899082568808, 0.011860174781523096, 0.007729112992270887, 0.007389162561576354, 0.007389617587289858, 0.00706866705135603, 0.006008782066096603, 0.005954068613552594, 0.006197050517728271, 0.005792558266321385, 0.006036931818181818, 0.005658082597430067, 0.0055578641180137126], "discovery_prec": 1939, "clus_coeff": [0.45, 0.45, 0.45, 0.4619883040935672, 0.3952380952380952, 0.23908045977011494, 0.17051282051282052, 0.17687074829931973, 0.17571644042232276, 0.13978494623655913, 0.11392405063291139, 0.10700280112044817, 0.09900990099009901, 0.0978663375066126, 0.0978663375066126], "deg_neigh": [60.8125, 64.6875, 74.375, 86.6842105263158, 101.47619047619048, 90.56666666666666, 85.475, 92.9795918367347, 103.53846153846153, 97.2063492063492, 97.44303797468355, 98.68235294117648, 96.57843137254902, 99.85981308411215, 100.82242990654206], "discovery": 1945, "shortest_path": [2.4720394736842106, 2.5377720870678617, 2.5728689275893677, 2.5807860262008733, 2.6530537159676233, 2.698842649593696, 2.7114887329146655, 2.7066205106014714, 2.7176198729058347, 2.732848232848233, 2.7285277276649147, 2.735809199318569, 2.7359294549328284, 2.7412225042301186, 2.7420661715057393], "deg": [16, 16, 16, 19, 21, 30, 40, 49, 52, 63, 79, 85, 102, 107, 107]}, "RbVSe2": {"eigen_cent": [0.005825643342476659, 0.005538468587760307, 0.006851015791283981, 0.006118960861260849, 0.005361482442669387, 0.006026500804087005, 0.005559488978362507, 0.005850724354926822, 0.005539321611482944, 0.005091115240746492, 0.004779511584696191, 0.00457621526129989, 0.004199888297392621, 0.004019762206100654, 0.004001732284909254], "deg_cent": [0.003289473684210526, 0.002560819462227913, 0.002749770852428964, 0.0018714909544603868, 0.0011037527593818985, 0.0009849790691947797, 0.0007388252678241596, 0.0010096639261502956, 0.0009243212016175621, 0.000756000756000756, 0.0007843752451172641, 0.0007495741056218058, 0.0006510416666666666, 0.0005816720427264555, 0.0005713692083939331], "discovery_prec": 2005, "clus_coeff": [1.0, 1.0, 1.0, 1.0, 1.0, 0.8333333333333334, 0.8333333333333334, 0.6190476190476191, 0.6428571428571429, 0.6428571428571429, 0.5333333333333333, 0.5636363636363636, 0.5636363636363636, 0.5636363636363636, 0.5636363636363636], "deg_neigh": [101.5, 110.5, 107.66666666666667, 132.66666666666666, 172.66666666666666, 202.0, 234.25, 174.0, 173.0, 186.0, 172.8, 175.9090909090909, 196.8181818181818, 207.9090909090909, 210.0], "discovery": 2005, "shortest_path": [2.7586206896551726, 2.8222506393861893, 2.847985347985348, 2.876558603491272, 2.923501287237955, 2.933284096504185, 2.9573407202216067, 2.963080473031439, 2.9864833641404807, 3.004724558253803, 3.007607843137255, 3.009811937857727, 3.008699769189797, 3.0136421319796955, 3.0142315483301303], "deg": [2, 2, 3, 3, 3, 4, 4, 7, 8, 8, 10, 11, 11, 11, 11]}, "Er2GeRh3": {"eigen_cent": [0, 0, 0, 0, 0.00018284304817314226, 0.00014029435887187033, 0.0003082811242176111, 0.0002634834091847824, 0.00023503412034204407, 0.00020938826078000048, 0.00017728220550383865, 0.00016262677277055002, 0.00014388775198316079, 0.00013216228526109373, 0.00013146081834896486], "deg_cent": [0, 0, 0, 0, 0.0003679175864606328, 0.0002462447672986949, 0.0003694126339120798, 0.0002884754074715131, 0.0003466204506065858, 0.0002835270768358378, 0.0002353310323187951, 0.00020444323292899004, 0.0001775568181818182, 0.00015863782983448787, 0.00015582796592561812], "discovery_prec": 1987, "clus_coeff": [0, 0, 0, 0, 0, 0, 1.0, 1.0, 1.0, 1.0, 1.0, 1.0, 1.0, 1.0, 1.0], "deg_neigh": [0, 0, 0, 0, 17.0, 18.0, 28.0, 30.5, 25.666666666666668, 27.0, 27.333333333333332, 28.333333333333332, 30.0, 30.333333333333332, 30.333333333333332], "discovery": 1990, "shortest_path": [0, 0, 0, 0, 3.731518940787054, 3.787296898079764, 3.7104339796860573, 3.724689933660225, 3.737176524953789, 3.751653751653752, 3.7681386775433365, 3.7771720613287902, 3.784754690181689, 3.7932529610829104, 3.7925518101075157], "deg": [0, 0, 0, 0, 1, 1, 2, 2, 3, 3, 3, 3, 3, 3, 3]}, "Rb2NaNiF6": {"eigen_cent": [0.004999371418562626, 0.004740510366908082, 0.004500653103125381, 0.003907852723760737, 0.0033593758100518498, 0.0029096054780182036, 0.0026484456531431196, 0.002379052874262403, 0.0022195398207748664, 0.002117565431207655, 0.0020549452066062376, 0.001963372218150877, 0.0017779361141559767, 0.0016866708016448054, 0.0016790420773146984], "deg_cent": [0.003289473684210526, 0.002560819462227913, 0.0018331805682859762, 0.0018714909544603868, 0.0011037527593818985, 0.0012312238364934746, 0.0009235315847801995, 0.0008654262224145391, 0.0008087810514153668, 0.0006615006615006615, 0.0007059377206055377, 0.0006132879045996593, 0.0005326704545454545, 0.0004759134895034636, 0.00046748389777685436], "discovery_prec": 2002, "clus_coeff": [1.0, 1.0, 1.0, 0.6666666666666666, 0.6666666666666666, 0.4, 0.4, 0.5333333333333333, 0.6190476190476191, 0.6190476190476191, 0.6388888888888888, 0.6388888888888888, 0.6388888888888888, 0.6388888888888888, 0.6388888888888888], "deg_neigh": [87.5, 94.5, 110.5, 87.66666666666667, 102.66666666666667, 76.8, 92.2, 88.33333333333333, 86.0, 92.85714285714286, 85.66666666666667, 90.66666666666667, 96.11111111111111, 99.77777777777777, 100.22222222222223], "discovery": 2005, "shortest_path": [2.7980295566502464, 2.840153452685422, 2.8727106227106227, 2.9114713216957604, 2.988230967267378, 3.0228951255539145, 3.0539242843951984, 3.0761465243726565, 3.103743068391867, 3.125862231881319, 3.1323921568627453, 3.1359362224039247, 3.1390187607267563, 3.1454103214890017, 3.1455357606606764], "deg": [2, 2, 2, 3, 3, 5, 5, 6, 7, 7, 9, 9, 9, 9, 9]}, "Ho2Co3Ge5": {"eigen_cent": [0.004674812724277617, 0.00472014222697422, 0.004459377082033242, 0.004248076339494974, 0.0038579009986506436, 0.0035165705872399664, 0.003229394282232394, 0.002934995569225894, 0.002722062305144555, 0.002572403508052037, 0.002347759402952232, 0.002373690881283316, 0.0022211909570590323, 0.002141512167347625, 0.0021336348404407688], "deg_cent": [0.003289473684210526, 0.0038412291933418692, 0.002749770852428964, 0.002495321272613849, 0.0014716703458425313, 0.0009849790691947797, 0.0007388252678241596, 0.0007211885186787826, 0.0005777007510109763, 0.0004725451280597297, 0.0003922183871979918, 0.0004770342101676435, 0.00041429924242424244, 0.00042303421289196765, 0.00041554124246831497], "discovery_prec": 1986, "clus_coeff": [1.0, 1.0, 1.0, 0.8333333333333334, 0.8333333333333334, 0.8333333333333334, 0.8333333333333334, 0.7, 0.7, 0.7, 0.7, 0.5714285714285714, 0.5714285714285714, 0.6071428571428571, 0.6071428571428571], "deg_neigh": [92.0, 74.66666666666667, 88.66666666666667, 84.25, 115.0, 156.25, 184.0, 172.8, 202.2, 234.8, 268.6, 218.71428571428572, 244.71428571428572, 239.5, 242.375], "discovery": 1990, "shortest_path": [2.825944170771757, 2.867007672634271, 2.902930402930403, 2.945137157107232, 2.997425524089739, 3.0248645987198426, 3.0506001846722066, 3.07210845111047, 3.095887245841035, 3.115290115290115, 3.1136559730174915, 3.114412265758092, 3.106764514410842, 3.1067047377326564, 3.1073598919648884], "deg": [2, 3, 3, 4, 4, 4, 4, 5, 5, 5, 5, 7, 7, 8, 8]}, "Li3PS4": {"eigen_cent": [0.008048785537123938, 0.007882362163033648, 0.007708854879346405, 0.006887150441868583, 0.006314981771007142, 0.005857394023243782, 0.00590238116515589, 0.00551488079854838, 0.00534977866474658, 0.005486889430379858, 0.00567433295952103, 0.005731195837988052, 0.00576208599770018, 0.005545759367151386, 0.0056873980396079885], "deg_cent": [0.008223684210526315, 0.006402048655569782, 0.005499541704857928, 0.0037429819089207735, 0.0025754231052244297, 0.0019699581383895593, 0.0016623568526043591, 0.0012981393336218088, 0.0011554015020219526, 0.001134001134001134, 0.0010981253431641697, 0.001090289608177172, 0.0012428241699710008, 0.0011632825719120135, 0.0011946810720964056], "discovery_prec": 2011, "clus_coeff": [0.7, 0.7, 0.6, 0.6, 0.5714285714285714, 0.5357142857142857, 0.5, 0.5, 0.5111111111111111, 0.5151515151515151, 0.5054945054945055, 0.48333333333333334, 0.4523809523809524, 0.42857142857142855, 0.44664031620553357], "deg_neigh": [77.2, 87.8, 86.5, 105.33333333333333, 116.85714285714286, 132.0, 143.44444444444446, 173.0, 180.2, 177.08333333333334, 188.64285714285714, 187.375, 174.9047619047619, 181.45454545454547, 183.1304347826087], "discovery": 2015, "shortest_path": [2.592775041050903, 2.649616368286445, 2.7133699633699635, 2.7724438902743143, 2.8786318499448327, 2.9212210733628754, 2.9455216989843027, 2.9554369772137297, 2.982902033271719, 3.0006614381555323, 2.9806274509803923, 2.982420278004906, 2.9771570600071016, 2.980330989266642, 2.9819768347789957], "deg": [5, 5, 6, 6, 7, 8, 9, 9, 10, 12, 14, 16, 21, 22, 23]}, "Ga3PO7": {"eigen_cent": [0.00419503156888875, 0.00414590926529268, 0.004109562365279963, 0.0042387185893090215, 0.004225241900486364, 0.006335856367766369, 0.006108474282620957, 0.00652487873640514, 0.006451158023576671, 0.006246105831801166, 0.008166796570747965, 0.009090620837384298, 0.009454386435024418, 0.010297140495764943, 0.010294707132875537], "deg_cent": [0.003289473684210526, 0.002560819462227913, 0.0018331805682859762, 0.002495321272613849, 0.001839587932303164, 0.0019699581383895593, 0.0014776505356483192, 0.0014423770373575653, 0.001270941652224148, 0.0010395010395010396, 0.0012550003921876225, 0.0012266593975739403, 0.0011245265151515152, 0.001163344085452911, 0.0011427384167878663], "discovery_prec": 1998, "clus_coeff": [0, 0, 0, 0.6666666666666666, 0.7, 0.6071428571428571, 0.6071428571428571, 0.6666666666666666, 0.6181818181818182, 0.6181818181818182, 0.5833333333333334, 0.5424836601307189, 0.5497076023391813, 0.5194805194805194, 0.5194805194805194], "deg_neigh": [124.5, 150.5, 193.5, 131.75, 152.0, 161.5, 196.25, 205.4, 220.45454545454547, 257.54545454545456, 261.875, 291.0, 330.3157894736842, 332.22727272727275, 337.22727272727275], "discovery": 2000, "shortest_path": [2.651888341543514, 2.686700767263427, 2.7261904761904763, 2.7674563591022445, 2.844428098565649, 2.8545051698670605, 2.8803324099722993, 2.8875108162676666, 2.906192236598891, 2.9172257393933667, 2.891843137254902, 2.8814310051107324, 2.8674912706397584, 2.863525803722504, 2.8639692515452135], "deg": [2, 2, 2, 4, 5, 8, 8, 10, 11, 11, 16, 18, 19, 22, 22]}, "NbTe4Ir": {"eigen_cent": [0, 0, 5.6009726495502624e-05, 4.742201105826341e-05, 0.0002868138849859374, 0.00028032129750014663, 0.00024810136138305345, 0.00022760330919617362, 0.00020176670646279251, 0.00021615880741967096, 0.00019874772409699977, 0.0001911570449332185, 0.000173099201388119, 0.00016075804648525428, 0.00015986649923282618], "deg_cent": [0, 0, 0.0009165902841429881, 0.0006238303181534623, 0.0011037527593818985, 0.0009849790691947797, 0.0007388252678241596, 0.0005769508149430262, 0.00046216060080878107, 0.0004725004725004725, 0.0003922183871979918, 0.00034073872154831674, 0.0002959280303030303, 0.0002643963830574798, 0.00025971327654269685], "discovery_prec": 1992, "clus_coeff": [0, 0, 0, 0, 0.6666666666666666, 0.5, 0.5, 0.5, 0.5, 0.5, 0.5, 0.5, 0.5, 0.5, 0.5], "deg_neigh": [0, 0, 4.0, 4.0, 15.333333333333334, 15.5, 16.0, 18.0, 18.25, 20.4, 25.2, 27.6, 28.4, 29.8, 30.0], "discovery": 1995, "shortest_path": [0, 0, 3.922161172161172, 3.9719451371571073, 3.6222876057374034, 3.657065484982767, 3.6903047091412744, 3.709402942024805, 3.733133086876155, 3.752527638665785, 3.762569613303004, 3.7696763202725725, 3.7668225128721073, 3.7747990693739424, 3.7765543032254714], "deg": [0, 0, 1, 1, 3, 4, 4, 4, 4, 5, 5, 5, 5, 5, 5]}, "Gd3BWO9": {"eigen_cent": [0.006495550776451089, 0.006224360433007128, 0.006946268779445189, 0.006147538610759936, 0.005470032576349397, 0.004980563814115389, 0.004685226111521522, 0.004542736427466162, 0.004264657033029934, 0.004196193824691718, 0.004092476046343146, 0.004113615966054491, 0.004058999837875514, 0.00402497403915298, 0.004043207232109359], "deg_cent": [0.004934210526315789, 0.0038412291933418692, 0.0036663611365719525, 0.002495321272613849, 0.0014716703458425313, 0.0009849790691947797, 0.0007388252678241596, 0.0007211885186787826, 0.0005777007510109763, 0.000567000567000567, 0.00047062514707035846, 0.0004088586030664395, 0.0004142747233236669, 0.0003701549362804717, 0.00036359858715977563], "discovery_prec": 2006, "clus_coeff": [0.6666666666666666, 0.6666666666666666, 0.5, 0.5, 0.5, 0.5, 0.5, 0.5, 0.5, 0.6666666666666666, 0.6666666666666666, 0.6666666666666666, 0.7142857142857143, 0.7142857142857143, 0.7142857142857143], "deg_neigh": [95.66666666666667, 109.33333333333333, 114.25, 138.75, 185.75, 249.75, 302.5, 297.4, 338.6, 329.1666666666667, 400.3333333333333, 462.3333333333333, 465.57142857142856, 527.0, 540.4285714285714], "discovery": 2010, "shortest_path": [2.6141215106732347, 2.666240409207161, 2.7032967032967035, 2.7618453865336656, 2.8381757999264434, 2.8695224027572626, 2.898245614035088, 2.9189501009518315, 2.9497458410351203, 2.9689124066899746, 2.9687058823529413, 2.9668165712728265, 2.9633684459699374, 2.9635681049069373, 2.9632265101542616], "deg": [3, 3, 4, 4, 4, 4, 4, 5, 5, 6, 6, 6, 7, 7, 7]}, "NaHF2": {"eigen_cent": [0.032326935167022015, 0.03328364302964361, 0.03198834156560442, 0.030916769759789374, 0.028226013107419113, 0.028182677099418726, 0.027753573772373114, 0.027389375512841763, 0.029413266806618907, 0.029658412335572242, 0.029892566099426435, 0.029312322757654184, 0.027584094613541336, 0.027011439223209657, 0.027024111643589917], "deg_cent": [0.032948929159802305, 0.028205128205128206, 0.02018348623853211, 0.018726591760299626, 0.011409642988590356, 0.00960591133004926, 0.008128579346018844, 0.007212925562608194, 0.007048763577536399, 0.006332104716000378, 0.006118606840288672, 0.005383671800463404, 0.004853219696969697, 0.004759134895034636, 0.004726781633077083], "discovery_prec": 1923, "clus_coeff": [0.4, 0.38095238095238093, 0.38095238095238093, 0.32413793103448274, 0.3161290322580645, 0.26180836707152494, 0.2568710359408034, 0.24326530612244898, 0.26612021857923496, 0.25780189959294436, 0.24741924741924742, 0.24732229795520935, 0.2417946401686239, 0.21872659176029963, 0.21684981684981686], "deg_neigh": [73.25, 78.54545454545455, 93.54545454545455, 91.36666666666666, 115.41935483870968, 125.74358974358974, 137.0, 151.32, 156.21311475409837, 166.80597014925374, 172.64102564102564, 188.41772151898735, 203.1951219512195, 201.65555555555557, 202.01098901098902], "discovery": 1945, "shortest_path": [2.2023026315789473, 2.2586427656850194, 2.3189734188817597, 2.3661883967560824, 2.474981604120677, 2.518098990396454, 2.5517177687476913, 2.565700274051637, 2.5862507221259388, 2.602816102816103, 2.604596438936387, 2.6087223168654172, 2.609043025389122, 2.6108819796954315, 2.6116449384511506], "deg": [20, 22, 22, 30, 31, 39, 44, 50, 61, 67, 78, 79, 82, 90, 91]}, "Er2Cr2C3": {"eigen_cent": [0.007775995945741707, 0.007453424645343622, 0.006985875044588191, 0.006253386891798654, 0.005516425799205998, 0.004594060453232947, 0.004227431219025558, 0.0038429072376828335, 0.003536157183132758, 0.003318282693766311, 0.0029853302779325776, 0.0028244418321157353, 0.002575017551564079, 0.0024205561721434106, 0.002411678269745952], "deg_cent": [0.006578947368421052, 0.005121638924455826, 0.0036663611365719525, 0.002495321272613849, 0.0014716703458425313, 0.0012312238364934746, 0.0011082379017362395, 0.0010096639261502956, 0.0008087810514153668, 0.0006615631792836216, 0.0005491057420771886, 0.0004770342101676435, 0.00041429924242424244, 0.0003701549362804717, 0.00036359858715977563], "discovery_prec": 1986, "clus_coeff": [0.3333333333333333, 0.3333333333333333, 0.3333333333333333, 0.3333333333333333, 0.3333333333333333, 0.3, 0.3333333333333333, 0.3333333333333333, 0.3333333333333333, 0.3333333333333333, 0.3333333333333333, 0.3333333333333333, 0.3333333333333333, 0.3333333333333333, 0.3333333333333333], "deg_neigh": [69.0, 78.0, 93.5, 117.0, 154.0, 149.4, 146.83333333333334, 146.57142857142858, 165.71428571428572, 198.42857142857142, 223.28571428571428, 243.28571428571428, 259.42857142857144, 276.7142857142857, 278.85714285714283], "discovery": 1990, "shortest_path": [2.691297208538588, 2.7365728900255752, 2.772893772893773, 2.809226932668329, 2.8661272526664217, 2.9084194977843425, 2.9344413665743305, 2.9512546870493224, 2.969616451016636, 2.9834624834624837, 2.990744372107616, 2.9970017035775127, 3.001183642066639, 3.008142978003384, 3.0096088921207085], "deg": [4, 4, 4, 4, 4, 5, 6, 7, 7, 7, 7, 7, 7, 7, 7]}, "LuSi2Rh2": {"eigen_cent": [0.0019093721049337996, 0.0019000914503780305, 0.0018257483400067023, 0.0016329393735070147, 0.0017898812307116478, 0.0016862664975961991, 0.0015612433423838605, 0.0013905967154477427, 0.0012876556816264482, 0.001190994437857067, 0.0011315020651132305, 0.001083500673649957, 0.0010170464150064352, 0.0009673282125242156, 0.0009610524988986241], "deg_cent": [0.001644736842105263, 0.0012804097311139564, 0.0009165902841429881, 0.0012476606363069245, 0.001839587932303164, 0.0014774686037921695, 0.0011082379017362395, 0.0008654262224145391, 0.0006933210076265311, 0.0005670541536716756, 0.0005491057420771886, 0.0005451819544773068, 0.0004734848484848485, 0.00042303421289196765, 0.00041554124246831497], "discovery_prec": 1983, "clus_coeff": [0, 0, 0, 0, 0.3, 0.3333333333333333, 0.3333333333333333, 0.3333333333333333, 0.3333333333333333, 0.3333333333333333, 0.2857142857142857, 0.2857142857142857, 0.2857142857142857, 0.2857142857142857, 0.2857142857142857], "deg_neigh": [95.0, 116.0, 134.0, 80.0, 52.4, 66.5, 81.66666666666667, 92.66666666666667, 121.16666666666667, 133.66666666666666, 133.42857142857142, 129.875, 144.875, 156.0, 156.5], "discovery": 1985, "shortest_path": [3.0180623973727423, 3.0485933503836318, 3.0952380952380953, 3.1571072319201994, 3.146745126884884, 3.184145741014279, 3.207386888273315, 3.226276319584655, 3.24841132293472, 3.274900774900775, 3.2744528982665306, 3.2770698466780237, 3.267680653370421, 3.275327834179357, 3.2766841531189943], "deg": [1, 1, 1, 2, 5, 6, 6, 6, 6, 6, 7, 8, 8, 8, 8]}, "Ba5B3ClO9": {"eigen_cent": [0.009423954065363558, 0.008909122324623901, 0.008390516783214948, 0.009327616163500231, 0.008379194144648697, 0.009307059416287294, 0.008680362440442001, 0.008890284775518219, 0.008377595418848369, 0.008268247870571266, 0.009178357577125228, 0.009010943920912366, 0.010884294428434539, 0.01057746431326131, 0.010665518843413596], "deg_cent": [0.008223684210526315, 0.006402048655569782, 0.00458295142071494, 0.0037429819089207735, 0.002207505518763797, 0.002216202905688254, 0.0016623568526043591, 0.0015866147410933218, 0.001270941652224148, 0.001323001323001323, 0.0014118754412110754, 0.0012265758091993186, 0.0013020062733029533, 0.0011632825719120135, 0.001246623727404945], "discovery_prec": 2011, "clus_coeff": [0.7, 0.7, 0.7, 0.6, 0.6, 0.5833333333333334, 0.5833333333333334, 0.5818181818181818, 0.5818181818181818, 0.5714285714285714, 0.48366013071895425, 0.48366013071895425, 0.5108225108225108, 0.5108225108225108, 0.4927536231884058], "deg_neigh": [77.0, 85.8, 103.4, 129.66666666666666, 186.0, 184.11111111111111, 219.44444444444446, 231.0909090909091, 264.3636363636364, 243.14285714285714, 248.0, 280.22222222222223, 302.3181818181818, 332.04545454545456, 311.25], "discovery": 2015, "shortest_path": [2.6239737274220034, 2.6726342710997444, 2.7042124542124544, 2.718204488778055, 2.7745494667157042, 2.7848350566223536, 2.8112650046168053, 2.818430920103836, 2.8472735674676524, 2.8669564395729, 2.856705882352941, 2.8579313164349958, 2.8393892768374958, 2.8402157246338495, 2.839869111307329], "deg": [5, 5, 5, 6, 6, 9, 9, 11, 11, 14, 18, 18, 22, 22, 24]}, "Pb3I2Cl4O6": {"eigen_cent": [0.0022900873949026203, 0.002715221782907992, 0.0025954175646066835, 0.0027633757125978585, 0.0023520289994002144, 0.0026522625042821046, 0.00244205136944958, 0.0021621804434661137, 0.002090004620232587, 0.0020409601936718313, 0.0019456716297423596, 0.0019037911885638346, 0.0017433602481303863, 0.001675449717650342, 0.0016730430313047716], "deg_cent": [0.004934210526315789, 0.005121638924455826, 0.0036663611365719525, 0.0037429819089207735, 0.002207505518763797, 0.0017237133710908644, 0.0012929442186922792, 0.0010096639261502956, 0.0009243212016175621, 0.0008505008505008505, 0.0007843752451172641, 0.0006814310051107325, 0.0005918210333195242, 0.0005287927661149596, 0.0005194265530853937], "discovery_prec": 2010, "clus_coeff": [1.0, 0.6666666666666666, 0.6666666666666666, 0.6, 0.6, 0.6190476190476191, 0.6190476190476191, 0.6190476190476191, 0.5357142857142857, 0.5, 0.5555555555555556, 0.5555555555555556, 0.5555555555555556, 0.5555555555555556, 0.5555555555555556], "deg_neigh": [33.666666666666664, 36.5, 40.0, 37.5, 42.5, 49.714285714285715, 55.714285714285715, 63.42857142857143, 63.375, 64.55555555555556, 66.0, 72.6, 78.5, 84.7, 85.7], "discovery": 2010, "shortest_path": [2.9852216748768474, 2.989769820971867, 3.041208791208791, 3.087905236907731, 3.1757999264435455, 3.207533234859675, 3.2437673130193905, 3.2597346408999135, 3.2922828096118297, 3.3169233676651233, 3.3216470588235296, 3.321749795584628, 3.3172564800568116, 3.3187394247038915, 3.317301199813016], "deg": [3, 4, 4, 6, 6, 7, 7, 7, 8, 9, 10, 10, 10, 10, 10]}, "La": {"eigen_cent": [0.09186591645620075, 0.08689948900373963, 0.08135860466592863, 0.07404685081932777, 0.06624406342583984, 0.05660432810206008, 0.052369716142388514, 0.047358273678679966, 0.04315172655267521, 0.0413291885940048, 0.03714203009295275, 0.0346693942428871, 0.03153726939291516, 0.030039172056085493, 0.029903095933480867], "deg_cent": [0.07907742998352553, 0.0641025641025641, 0.04954128440366973, 0.038077403245942575, 0.02686786897313213, 0.021182266009852218, 0.017919822649177904, 0.015579919215233698, 0.013404206147446267, 0.011624610150269351, 0.01106055851898337, 0.010017718413520513, 0.01035748106060606, 0.010522976045687695, 0.010336588406399335], "discovery_prec": 1956, "clus_coeff": [0.5407801418439716, 0.5020408163265306, 0.4591194968553459, 0.3918032786885246, 0.3059360730593607, 0.25116279069767444, 0.2184278350515464, 0.19591554170993422, 0.17661169415292355, 0.16766626682660268, 0.1375886524822695, 0.12990401640108099, 0.09569786535303777, 0.07867620932947567, 0.07867620932947567], "deg_neigh": [60.583333333333336, 63.16, 67.5, 74.67213114754098, 83.72602739726027, 89.05813953488372, 93.23711340206185, 97.87037037037037, 101.26724137931035, 107.60975609756098, 104.94326241134752, 106.84353741496598, 97.13142857142857, 91.20603015075378, 92.0], "discovery": 1945, "shortest_path": [2.307565789473684, 2.357234314980794, 2.4051329055912007, 2.4298190892077356, 2.458793230316409, 2.4979069194779613, 2.525120059106021, 2.5587768642723208, 2.5894858463316, 2.6044226044226044, 2.6131461291081655, 2.6273935264054513, 2.638160620228443, 2.6476311336717426, 2.6488339479561627], "deg": [48, 50, 54, 61, 73, 86, 97, 108, 116, 123, 141, 147, 175, 199, 199]}, "RbCaCO3F": {"eigen_cent": [0.008516857027296463, 0.008234552917827436, 0.009464528307494257, 0.008737911266598132, 0.007868484945899971, 0.00713752756202164, 0.006735481483363457, 0.00698178662611502, 0.007223707371339207, 0.007001269989316168, 0.00675088780577398, 0.00672734831717735, 0.006590878524251805, 0.00645909333124057, 0.006469000260896336], "deg_cent": [0.006578947368421052, 0.005121638924455826, 0.005499541704857928, 0.004366812227074236, 0.0025754231052244297, 0.0017237133710908644, 0.0012929442186922792, 0.0011539016298860523, 0.0010398613518197574, 0.0008505008505008505, 0.0007059377206055377, 0.0006132879045996593, 0.000710185239983429, 0.0006345177664974619, 0.0006233118637024725], "discovery_prec": 2011, "clus_coeff": [0.3333333333333333, 0.3333333333333333, 0.6666666666666666, 0.6666666666666666, 0.6666666666666666, 0.6666666666666666, 0.6666666666666666, 0.6785714285714286, 0.6944444444444444, 0.6944444444444444, 0.6944444444444444, 0.6944444444444444, 0.6666666666666666, 0.6666666666666666, 0.6666666666666666], "deg_neigh": [102.5, 117.5, 110.16666666666667, 118.85714285714286, 158.28571428571428, 203.42857142857142, 245.57142857142858, 275.125, 299.0, 347.55555555555554, 414.6666666666667, 471.22222222222223, 405.5, 448.5833333333333, 456.5833333333333], "discovery": 2015, "shortest_path": [2.5336617405582924, 2.584398976982097, 2.5961538461538463, 2.6458852867830425, 2.7304155939683707, 2.776464795667159, 2.8066481994459833, 2.8205941736371503, 2.8414972273567467, 2.8563734290843805, 2.855529411764706, 2.8543199781956936, 2.854479820097053, 2.8562364511182783, 2.85674959746533], "deg": [4, 4, 6, 7, 7, 7, 7, 8, 9, 9, 9, 9, 12, 12, 12]}, "Cr2CdSe4": {"eigen_cent": [0.0032068713070702664, 0.0030329675022337387, 0.0028372285268958605, 0.0025054566154553534, 0.0028122945442975627, 0.002551242604505394, 0.0022937145252085187, 0.0020024485954064017, 0.0018265202801293911, 0.0016662409906761805, 0.0014889842688072027, 0.0013966132663829221, 0.0012651779599981397, 0.0011778268442053127, 0.0011704817330182324], "deg_cent": [0.001644736842105263, 0.0012804097311139564, 0.0009165902841429881, 0.0006238303181534623, 0.0011037527593818985, 0.0012312238364934746, 0.0009235315847801995, 0.0007211885186787826, 0.0005777007510109763, 0.0004725004725004725, 0.0003922183871979918, 0.00034073872154831674, 0.0002959280303030303, 0.0002643963830574798, 0.00025971327654269685], "discovery_prec": 1991, "clus_coeff": [0, 0, 0, 0, 0.6666666666666666, 0.5, 0.5, 0.5, 0.5, 0.5, 0.5, 0.5, 0.5, 0.5, 0.5], "deg_neigh": [103.0, 111.0, 133.0, 159.0, 82.0, 67.2, 80.2, 89.6, 97.8, 105.4, 115.6, 122.2, 130.6, 133.4, 133.6], "discovery": 1995, "shortest_path": [2.9408866995073892, 2.9859335038363173, 3.0183150183150182, 3.0654613466334166, 3.070614196395734, 3.0984736582964056, 3.12539242843952, 3.14724545716758, 3.180683918669131, 3.1990928848152698, 3.206133814416817, 3.210085178875639, 3.208084275315145, 3.21367385786802, 3.2144081441853216], "deg": [1, 1, 1, 1, 3, 5, 5, 5, 5, 5, 5, 5, 5, 5, 5]}, "Li": {"eigen_cent": [0.13430801219064528, 0.12894226841192213, 0.12500420831582604, 0.12360857226286663, 0.12279140095169823, 0.10685346359725126, 0.10184204031488184, 0.09857644806897935, 0.09172906472412991, 0.08922136057831338, 0.08022690586049513, 0.07540578633143603, 0.07106975969825144, 0.06735982317205325, 0.06730748437387987], "deg_cent": [0.13838550247116968, 0.1141025641025641, 0.0981651376146789, 0.09675405742821473, 0.08833271991166727, 0.06724137931034482, 0.05819323849990763, 0.054818234275822275, 0.04668361451351976, 0.04234004347415178, 0.03741763413868842, 0.033528690200354365, 0.030598958333333332, 0.028713447200042302, 0.02841263245377104], "discovery_prec": 1948, "clus_coeff": [0.29288582903040733, 0.27119509703779365, 0.2061364838652795, 0.1226644323418517, 0.06827057182705719, 0.06041262658909718, 0.0505307855626327, 0.043230106929593115, 0.041041200894282974, 0.03714245765420262, 0.03423885277381393, 0.03301707151491067, 0.03204234327440661, 0.030131903528980042, 0.029953593024891013], "deg_neigh": [49.79761904761905, 51.550561797752806, 50.953271028037385, 46.74193548387097, 44.8125, 50.57142857142857, 53.42857142857143, 55.65263157894737, 59.777227722772274, 62.06919642857143, 64.68972746331237, 66.78861788617886, 70.36170212765957, 71.25598526703499, 71.51553930530164], "discovery": 1945, "shortest_path": [2.1348684210526314, 2.175416133162612, 2.21173235563703, 2.2121023081721773, 2.2200147167034583, 2.2666830829844864, 2.2983007018840045, 2.321505841627001, 2.343269786250722, 2.3548478548478546, 2.374146991920935, 2.3922316865417375, 2.404095401550571, 2.417195431472081, 2.419155456292526], "deg": [84, 89, 107, 155, 240, 273, 315, 380, 404, 448, 477, 492, 517, 543, 547]}, "Cs2ZrF6": {"eigen_cent": [0.0018910875782360281, 0.0017548862388735865, 0.0016354446488842291, 0.001429701230139028, 0.0025563641502153386, 0.002065867465540931, 0.0018752221700242347, 0.001662355986105311, 0.0018801059700687384, 0.0018136043456571927, 0.0016464546784361366, 0.0015608511361845147, 0.0013985915234700622, 0.0013128768272467415, 0.0013055028538464905], "deg_cent": [0.003289473684210526, 0.002560819462227913, 0.0018331805682859762, 0.0012484394506866417, 0.001104158998895841, 0.0007389162561576355, 0.0005542213190467394, 0.00043277553375649163, 0.00046221400508435407, 0.00037803610244778376, 0.00031377470975839345, 0.0002725909772386534, 0.00023674242424242425, 0.00021151710644598382, 0.00020777062123415748], "discovery_prec": 1956, "clus_coeff": [0, 0, 0, 0, 0.3333333333333333, 0.3333333333333333, 0.3333333333333333, 0.3333333333333333, 0.5, 0.5, 0.5, 0.5, 0.5, 0.5, 0.5], "deg_neigh": [41.0, 45.0, 56.0, 74.0, 95.0, 122.0, 151.0, 172.33333333333334, 168.25, 187.5, 212.25, 233.0, 251.25, 261.5, 262.5], "discovery": 1960, "shortest_path": [3.1067323481116587, 3.163682864450128, 3.1932234432234434, 3.2164691203992515, 2.9904341427520236, 3.0221620290568825, 3.046730698189878, 3.068224433867013, 3.081109185441941, 3.1006426006426007, 3.1071456584830184, 3.1126405451448043, 3.115345919393975, 3.1222504230118444, 3.1230457591024776], "deg": [2, 2, 2, 2, 3, 3, 3, 3, 4, 4, 4, 4, 4, 4, 4]}, "SnI2": {"eigen_cent": [0.002803873603021958, 0.003439222845003741, 0.003286740581363792, 0.003690720270904741, 0.003267254309671281, 0.003102244630920385, 0.0028340218974401265, 0.0025939040491107495, 0.002379443581562978, 0.0022334509120800162, 0.00208983660968561, 0.0020134981417644277, 0.0018548717392653671, 0.001782694350393215, 0.0017746934390010694], "deg_cent": [0.006578947368421052, 0.006402048655569782, 0.00458295142071494, 0.0037429819089207735, 0.0025754231052244297, 0.0017237133710908644, 0.0012931830777757251, 0.0015868436237738027, 0.0013866420152530623, 0.0011341083073433513, 0.0010982114841543772, 0.000954068420335287, 0.0008285984848484849, 0.0007403098725609434, 0.0007271971743195513], "discovery_prec": 1972, "clus_coeff": [0.3333333333333333, 0.4, 0.4, 0.4666666666666667, 0.38095238095238093, 0.38095238095238093, 0.38095238095238093, 0.2909090909090909, 0.25757575757575757, 0.25757575757575757, 0.25274725274725274, 0.25274725274725274, 0.25274725274725274, 0.25274725274725274, 0.25274725274725274], "deg_neigh": [31.0, 34.4, 38.8, 46.666666666666664, 49.714285714285715, 62.714285714285715, 73.0, 55.27272727272727, 54.916666666666664, 58.583333333333336, 57.714285714285715, 63.214285714285715, 69.5, 73.42857142857143, 73.71428571428571], "discovery": 1975, "shortest_path": [2.9129720853858787, 2.9092071611253196, 2.95970695970696, 2.958852867830424, 3.041191614564178, 3.0839487936976857, 3.1108237901736238, 3.119573056396942, 3.1463893703061814, 3.166131166131166, 3.165189426621696, 3.166678023850085, 3.1596733147896074, 3.1630710659898478, 3.1642341453280007], "deg": [4, 5, 5, 6, 7, 7, 7, 11, 12, 12, 14, 14, 14, 14, 14]}, "Lu": {"eigen_cent": [0.07946045470616933, 0.07672334424667425, 0.07021989162304423, 0.06565668229762245, 0.058586911804583953, 0.047775114022298025, 0.0431003825973718, 0.03837169010776859, 0.03595298460039101, 0.03397590416990877, 0.029962822104425052, 0.02790541730168023, 0.02549927117915229, 0.02394533804056276, 0.023833888726696947], "deg_cent": [0.0642504118616145, 0.05384615384615385, 0.04036697247706422, 0.033083645443196, 0.02686786897313213, 0.02019704433497537, 0.01662663957140218, 0.01413733410271206, 0.012248671134735382, 0.010868537945373784, 0.009491684970191403, 0.008791059015946573, 0.008345170454545454, 0.007720374385278409, 0.007635570330355288], "discovery_prec": 1956, "clus_coeff": [0.7017543859649122, 0.6283391405342624, 0.5887949260042283, 0.4521044992743106, 0.2583713850837139, 0.21379102679915687, 0.1875156054931336, 0.16999789606564275, 0.1583108715184187, 0.14172387490465294, 0.131267217630854, 0.11858042635658915, 0.10324214792299899, 0.0992914501653283, 0.09812692200167739], "deg_neigh": [62.41025641025641, 64.14285714285714, 69.20454545454545, 73.41509433962264, 72.23287671232876, 77.84146341463415, 82.93333333333334, 87.9795918367347, 92.49056603773585, 94.94782608695652, 98.7107438016529, 97.96899224806202, 97.39716312056737, 99.28767123287672, 99.51020408163265], "discovery": 1945, "shortest_path": [2.4161184210526314, 2.437900128040973, 2.472960586617782, 2.4834684965689333, 2.4893303899926416, 2.5316424525978825, 2.5626154414480977, 2.593538150872638, 2.617677642980936, 2.6360801360801362, 2.6492273903835595, 2.665349233390119, 2.6770432621175355, 2.6859137055837565, 2.6869059367371317], "deg": [39, 42, 44, 53, 73, 82, 90, 98, 106, 115, 121, 129, 141, 146, 147]}, "SnI4": {"eigen_cent": [0.0022184695531557073, 0.0029686829909017043, 0.0031485889922598866, 0.0035185468209068525, 0.003643223811879166, 0.0032979211223559566, 0.0032273139583940008, 0.0029326646751643677, 0.002735985286686406, 0.002696777411727631, 0.002727646779046529, 0.002713896299922212, 0.0026560471820676005, 0.0025208922960126483, 0.0025171387027376406], "deg_cent": [0.006589785831960461, 0.00641025641025641, 0.005504587155963303, 0.004369538077403246, 0.003312476996687523, 0.0022167487684729066, 0.002032144836504711, 0.002019619157530294, 0.0016177490177952392, 0.001417635384179189, 0.0013335425164731722, 0.0012266593975739403, 0.0011245265151515152, 0.001004706255618423, 0.000986910450862248], "discovery_prec": 1923, "clus_coeff": [0.3333333333333333, 0.4, 0.4, 0.38095238095238093, 0.3055555555555556, 0.3055555555555556, 0.32727272727272727, 0.24175824175824176, 0.24175824175824176, 0.24761904761904763, 0.23529411764705882, 0.23529411764705882, 0.23976608187134502, 0.23976608187134502, 0.23976608187134502], "deg_neigh": [30.5, 35.2, 36.833333333333336, 44.857142857142854, 45.44444444444444, 56.666666666666664, 57.54545454545455, 54.142857142857146, 60.642857142857146, 64.06666666666666, 68.29411764705883, 73.22222222222223, 80.78947368421052, 85.57894736842105, 86.42105263157895], "discovery": 1945, "shortest_path": [2.9835526315789473, 2.9282970550576186, 2.9679193400549955, 2.970056144728634, 3.0474613686534218, 3.0829844865796603, 3.1078684891023274, 3.113659310543776, 3.134373194685153, 3.152901152901153, 3.1407953564985487, 3.138534923339012, 3.132745457773569, 3.1350465313028764, 3.137069547602971], "deg": [4, 5, 6, 7, 9, 9, 11, 14, 14, 15, 17, 18, 19, 19, 19]}, "ThAl10Fe2": {"eigen_cent": [0.001537815229726951, 0.001495091046462863, 0.0015404135247138954, 0.0013135231960566497, 0.0012838191041368923, 0.001105471267903974, 0.0010006255658481047, 0.001018393400896329, 0.0009104232517728919, 0.0008477026866404136, 0.0007554378571431712, 0.0007096515680272299, 0.0006463119087781801, 0.0006038765584070798, 0.0006004179598626064], "deg_cent": [0.001644736842105263, 0.0012804097311139564, 0.002749770852428964, 0.0018714909544603868, 0.0014716703458425313, 0.0009849790691947797, 0.0007388252678241596, 0.0007211885186787826, 0.0005777007510109763, 0.000567000567000567, 0.00047062514707035846, 0.0004088586030664395, 0.0003551136363636364, 0.00031727565966897575, 0.00031165593185123624], "discovery_prec": 2005, "clus_coeff": [0, 0, 0.6666666666666666, 0.6666666666666666, 0.5, 0.5, 0.5, 0.4, 0.4, 0.4, 0.4, 0.4, 0.4, 0.4, 0.4], "deg_neigh": [74.0, 81.0, 38.333333333333336, 41.666666666666664, 49.25, 63.75, 71.5, 80.6, 88.2, 79.5, 88.5, 95.0, 106.83333333333333, 113.33333333333333, 114.33333333333333], "discovery": 2005, "shortest_path": [3.1313628899835795, 3.1675191815856776, 3.1785714285714284, 3.248129675810474, 3.3045237219566017, 3.3407188577055638, 3.3634349030470916, 3.3528987597346407, 3.385050831792976, 3.406406500992157, 3.412078431372549, 3.4199373126192425, 3.424158134580103, 3.4330054991539765, 3.4343219238560225], "deg": [1, 1, 3, 3, 4, 4, 4, 5, 5, 6, 6, 6, 6, 6, 6]}, "K2Ag2SnSe4": {"eigen_cent": [0.004420070912619626, 0.0043228734736262524, 0.004230893186605147, 0.004276998476558632, 0.003871458692497787, 0.00357920283672429, 0.0033696130040516466, 0.0032094130461560433, 0.003025541963726199, 0.0028318300536305115, 0.002905751788699719, 0.0028517065330113675, 0.0026950168806999944, 0.0026282741871674095, 0.002619071131917396], "deg_cent": [0.003289473684210526, 0.002560819462227913, 0.0018331805682859762, 0.0018714909544603868, 0.0011037527593818985, 0.0007387343018960847, 0.0005541189508681197, 0.0005769508149430262, 0.0005777007510109763, 0.0004725004725004725, 0.0007059377206055377, 0.0006814774430966335, 0.0007102272727272727, 0.0006874305959494474, 0.0006752545190110118], "discovery_prec": 2000, "clus_coeff": [0, 0, 0, 0.3333333333333333, 0.3333333333333333, 0.3333333333333333, 0.3333333333333333, 0.16666666666666666, 0.3, 0.3, 0.4444444444444444, 0.4666666666666667, 0.4393939393939394, 0.4230769230769231, 0.4230769230769231], "deg_neigh": [95.0, 106.5, 136.5, 123.0, 166.33333333333334, 221.66666666666666, 261.3333333333333, 241.0, 221.0, 246.4, 172.88888888888889, 181.3, 178.58333333333334, 179.6153846153846, 181.30769230769232], "discovery": 2000, "shortest_path": [2.7717569786535305, 2.8324808184143224, 2.850732600732601, 2.869077306733167, 2.9378447958808387, 2.9716888232397833, 2.9992613111726687, 3.014565907124315, 3.038354898336414, 3.0598129074931495, 3.0607058823529414, 3.0596252129471893, 3.053796531928745, 3.0577939932318103, 3.06040617046694], "deg": [2, 2, 2, 3, 3, 3, 3, 4, 5, 5, 9, 10, 12, 13, 13]}, "DyGe2Rh2": {"eigen_cent": [0, 0, 0.0001269213764136985, 0.0001227127004009079, 0.00010358457945496207, 8.907469232264033e-05, 7.952374085494485e-05, 6.708781594475411e-05, 7.99785760458698e-05, 8.804799592848971e-05, 7.636199207031102e-05, 7.241750483416928e-05, 6.66580949224507e-05, 6.39337781184712e-05, 6.35962348135947e-05], "deg_cent": [0, 0, 0.0009165902841429881, 0.0006238303181534623, 0.0003679175864606328, 0.0002462447672986949, 0.0001847063169560399, 0.00014423770373575654, 0.00034666050381326557, 0.00037803610244778376, 0.00031377470975839345, 0.0002725909772386534, 0.00023674242424242425, 0.00021151710644598382, 0.00020777062123415748], "discovery_prec": 1985, "clus_coeff": [0, 0, 0, 0, 0, 0, 0, 0, 0.6666666666666666, 0.6666666666666666, 0.6666666666666666, 0.6666666666666666, 0.6666666666666666, 0.6666666666666666, 0.6666666666666666], "deg_neigh": [0, 0, 10.0, 14.0, 15.0, 17.0, 19.0, 21.0, 14.0, 15.25, 16.0, 18.0, 19.0, 21.25, 21.5], "discovery": 1985, "shortest_path": [0, 0, 3.707875457875458, 3.7344139650872816, 3.781169547627804, 3.809453471196455, 3.8308402585410897, 3.847995385059129, 3.859272097053726, 3.872708372708373, 3.8791277747274298, 3.885587734241908, 3.8812215186127714, 3.8848350253807107, 3.885887913571911], "deg": [0, 0, 1, 1, 1, 1, 1, 1, 3, 4, 4, 4, 4, 4, 4]}, "CF4": {"eigen_cent": [0.0243700393593486, 0.024097398512923633, 0.02633589728228317, 0.02486381605505379, 0.02406750342512463, 0.02164837586890981, 0.021190468085497138, 0.020198850957775082, 0.020238477705540207, 0.022068711608556085, 0.021217793490293107, 0.02091109972327824, 0.019267657389886828, 0.018579504770348906, 0.018547318749635403], "deg_cent": [0.03125, 0.026888604353393086, 0.02474793767186068, 0.019962570180910792, 0.012877115526122149, 0.008864811622753016, 0.0077590984666543504, 0.006347374495095211, 0.005662121562283337, 0.005008978357433135, 0.004628176968936304, 0.004157012402889465, 0.003669507575757576, 0.0033313944265242453, 0.0032723872844379804], "discovery_prec": 1972, "clus_coeff": [0.4327485380116959, 0.38571428571428573, 0.3504273504273504, 0.3024193548387097, 0.29747899159663865, 0.2920634920634921, 0.27990708478513354, 0.2938689217758985, 0.28061224489795916, 0.29027576197387517, 0.25248392752776155, 0.2502732240437158, 0.24431517715494447, 0.23963133640552994, 0.23963133640552994], "deg_neigh": [58.68421052631579, 61.285714285714285, 62.629629629629626, 68.40625, 84.28571428571429, 105.02777777777777, 112.64285714285714, 128.54545454545453, 136.40816326530611, 155.54716981132074, 162.96610169491527, 175.68852459016392, 191.82258064516128, 204.04761904761904, 206.3015873015873], "discovery": 1975, "shortest_path": [2.2627257799671594, 2.309462915601023, 2.3626373626373627, 2.4139650872817957, 2.506436189775653, 2.549975381585426, 2.578869597340229, 2.6050771671714985, 2.6353552859618716, 2.644868644868645, 2.6484430151384424, 2.6505621805792163, 2.650943954548145, 2.6544521996615904, 2.6556900223341815], "deg": [19, 21, 27, 32, 35, 36, 42, 44, 49, 53, 59, 61, 62, 63, 63]}, "NaVSi2O6": {"eigen_cent": [0.0015791672007961215, 0.0015728039261231584, 0.002526030375170063, 0.002256630417982156, 0.0020248173184592767, 0.004186024579337005, 0.0038921482596796795, 0.0034783839745377194, 0.003548808680902637, 0.003312359602667871, 0.0031066746018514908, 0.0030278425127645042, 0.0027877990011419165, 0.0026926951195311425, 0.0026781792660046082], "deg_cent": [0.001644736842105263, 0.0012804097311139564, 0.002749770852428964, 0.0018714909544603868, 0.0011037527593818985, 0.0012312238364934746, 0.0009235315847801995, 0.0007211885186787826, 0.0006932409012131716, 0.000567000567000567, 0.0004706620646375902, 0.0004088864658579801, 0.0003551136363636364, 0.00031727565966897575, 0.00031165593185123624], "discovery_prec": 1994, "clus_coeff": [0, 0, 1.0, 1.0, 1.0, 0.7, 0.7, 0.7, 0.7333333333333333, 0.7333333333333333, 0.7333333333333333, 0.7333333333333333, 0.7333333333333333, 0.7333333333333333, 0.7333333333333333], "deg_neigh": [79.0, 91.0, 55.333333333333336, 63.0, 75.33333333333333, 112.4, 131.0, 146.4, 144.5, 156.33333333333334, 177.83333333333334, 191.16666666666666, 209.0, 220.66666666666666, 221.0], "discovery": 1995, "shortest_path": [2.9441707717569785, 2.9782608695652173, 2.989010989010989, 3.0554862842892767, 3.139021699154101, 3.0497291974396847, 3.080886426592798, 3.101961349870205, 3.1315850277264325, 3.1554379665501275, 3.1560122362538237, 3.1586371379897784, 3.157779487482985, 3.1633883248730963, 3.1658962239650963], "deg": [1, 1, 3, 3, 3, 5, 5, 5, 6, 6, 6, 6, 6, 6, 6]}, "CdS2O7": {"eigen_cent": [0.001396453148584069, 0.001400900990942088, 0.0019854795366455527, 0.0018605361234690098, 0.0019497896846661202, 0.002006689312897919, 0.0020034510605696273, 0.002762361376957686, 0.00273513703936056, 0.002734385886573809, 0.002757224983344856, 0.002895138264517649, 0.002994625590003283, 0.002998829061658234, 0.003026099560623536], "deg_cent": [0.003289473684210526, 0.002560819462227913, 0.002749770852428964, 0.0018714909544603868, 0.001839587932303164, 0.0014774686037921695, 0.0011082379017362395, 0.0011539016298860523, 0.0009243212016175621, 0.0007560722048955675, 0.0006275494195167869, 0.0005451819544773068, 0.0005326704545454545, 0.0004759134895034636, 0.00046748389777685436], "discovery_prec": 1988, "clus_coeff": [0, 0, 0.3333333333333333, 0.3333333333333333, 0.6, 0.6666666666666666, 0.6666666666666666, 0.6428571428571429, 0.6428571428571429, 0.6428571428571429, 0.6428571428571429, 0.6428571428571429, 0.6111111111111112, 0.6111111111111112, 0.6111111111111112], "deg_neigh": [68.0, 83.5, 86.33333333333333, 110.33333333333333, 97.6, 113.5, 140.16666666666666, 161.25, 187.875, 217.625, 266.0, 313.0, 333.22222222222223, 374.77777777777777, 384.6666666666667], "discovery": 1990, "shortest_path": [3.0180623973727423, 3.0703324808184145, 3.03021978021978, 3.099127182044888, 3.2030158146377343, 3.2333825701624814, 3.260203139427516, 3.2231035477357945, 3.2735674676524953, 3.3085428085428084, 3.298768530865166, 3.2900851788756387, 3.2706989406403504, 3.267290609137056, 3.2682698800186984], "deg": [2, 2, 3, 3, 5, 6, 6, 8, 8, 8, 8, 8, 9, 9, 9]}, "PaP2": {"eigen_cent": [0.0007742464232813225, 0.0008035912433060184, 0.0007874577126759702, 0.0007014377475398207, 0.0006494267833767272, 0.0006127762552948059, 0.0005911259064693504, 0.0005381876167546014, 0.000538872431538125, 0.0005284238153430612, 0.0005067714297218521, 0.00050606198754395, 0.0004921170408406488, 0.0004885440239780033, 0.0004883921360975814], "deg_cent": [0.001644736842105263, 0.0012804097311139564, 0.0009165902841429881, 0.0006238303181534623, 0.0003679175864606328, 0.0002462447672986949, 0.0001847063169560399, 0.00014423770373575654, 0.00023110700254217703, 0.00018901805122389188, 0.00015688735487919673, 0.0001362954886193267, 0.00011837121212121212, 0.00010575855322299191, 0.00010388531061707874], "discovery_prec": 1981, "clus_coeff": [0, 0, 0, 0, 0, 0, 0, 0, 0, 0, 0, 0, 0, 0, 0], "deg_neigh": [32.0, 41.0, 48.0, 61.0, 77.0, 115.0, 143.0, 175.0, 103.5, 118.0, 145.5, 167.0, 189.0, 215.5, 218.0], "discovery": 1985, "shortest_path": [3.218390804597701, 3.2557544757033248, 3.302197802197802, 3.365336658354115, 3.457153365207797, 3.501969473165928, 3.53185595567867, 3.5398038650129795, 3.568110918544194, 3.5851445851445853, 3.5872617460192955, 3.5882112436115845, 3.584896727229686, 3.5921637055837565, 3.5946605723783307], "deg": [1, 1, 1, 1, 1, 1, 1, 1, 2, 2, 2, 2, 2, 2, 2]}, "PH3NF5": {"eigen_cent": [0.006181819983612686, 0.00611699789917087, 0.0059551113521722895, 0.00552364847662117, 0.004996683402498293, 0.004789123121627284, 0.004518529245401482, 0.004152129739585494, 0.00402896058963784, 0.004293735333093435, 0.004535181885711044, 0.004432068385810087, 0.004244965709344132, 0.004083445427603768, 0.004077568031974478], "deg_cent": [0.004934210526315789, 0.0038412291933418692, 0.002749770852428964, 0.002495321272613849, 0.0014716703458425313, 0.0014774686037921695, 0.0011082379017362395, 0.0008654262224145391, 0.0006933210076265311, 0.0007560722048955675, 0.0007059930969563853, 0.0006133296987869702, 0.0005918560606060606, 0.0005287927661149596, 0.0005194265530853937], "discovery_prec": 1983, "clus_coeff": [0.6666666666666666, 0.6666666666666666, 0.6666666666666666, 0.8333333333333334, 0.8333333333333334, 0.8666666666666667, 0.8666666666666667, 0.8666666666666667, 0.8666666666666667, 0.8214285714285714, 0.75, 0.75, 0.7777777777777778, 0.7777777777777778, 0.7777777777777778], "deg_neigh": [93.0, 109.33333333333333, 130.33333333333334, 126.5, 165.0, 144.5, 170.66666666666666, 199.66666666666666, 235.16666666666666, 220.75, 242.44444444444446, 272.77777777777777, 278.0, 303.7, 307.3], "discovery": 1985, "shortest_path": [2.7126436781609193, 2.7468030690537084, 2.79029304029304, 2.826059850374065, 2.903641044501655, 2.9414081733136386, 2.965650969529086, 2.9701471012402654, 2.98474870017331, 2.991022491022491, 2.988312808847753, 2.9884838160136287, 2.987453394093626, 2.990006345177665, 2.991637666857113], "deg": [3, 3, 3, 4, 4, 6, 6, 6, 6, 8, 9, 9, 10, 10, 10]}, "Li2Sb": {"eigen_cent": [0.01962524582387017, 0.018689785068531087, 0.017415659830863146, 0.016284312985191826, 0.015107196546457565, 0.01339817332059967, 0.012906902018162943, 0.012491813440640489, 0.011450375680577588, 0.011583360949651412, 0.010978686518956175, 0.010292799268478882, 0.010004148951492788, 0.009445805494835138, 0.009401174866741387], "deg_cent": [0.018092105263157895, 0.014084507042253521, 0.010999083409715857, 0.008109794135995009, 0.005518763796909493, 0.005417384880571288, 0.004802364240857037, 0.004039238315060588, 0.0033510515368615668, 0.0029297797939703244, 0.0026670850329463445, 0.002317023306528554, 0.002189867424242424, 0.0019565332346253503, 0.0019218782464159568], "discovery_prec": 1977, "clus_coeff": [0.509090909090909, 0.509090909090909, 0.45454545454545453, 0.4358974358974359, 0.4095238095238095, 0.2597402597402597, 0.24, 0.24867724867724866, 0.23645320197044334, 0.22580645161290322, 0.2103386809269162, 0.2103386809269162, 0.2072072072072072, 0.2072072072072072, 0.2072072072072072], "deg_neigh": [62.72727272727273, 68.72727272727273, 72.58333333333333, 87.53846153846153, 104.86666666666666, 93.63636363636364, 97.46153846153847, 111.07142857142857, 119.3103448275862, 131.80645161290323, 139.05882352941177, 146.85294117647058, 151.45945945945945, 159.0, 160.02702702702703], "discovery": 1980, "shortest_path": [2.5533661740558293, 2.6176470588235294, 2.662087912087912, 2.6901496259351623, 2.7337256344244207, 2.7609551944854753, 2.7817174515235457, 2.7946055098802827, 2.8241478913922586, 2.825741825741826, 2.8326927602164877, 2.84572402044293, 2.8512753743268036, 2.8616751269035534, 2.863345972056303], "deg": [11, 11, 12, 13, 15, 22, 26, 28, 29, 31, 34, 34, 37, 37, 37]}, "Li2Se": {"eigen_cent": [0.07280915108170598, 0.06962383384594921, 0.06563764428995085, 0.06673144086972, 0.061716796080528755, 0.054869112862576036, 0.050592541848478216, 0.04723110684657313, 0.04401005103232396, 0.04152430370185611, 0.03839969844671033, 0.03688342071211036, 0.03600442941909291, 0.03465574365125022, 0.03450800792899024], "deg_cent": [0.06743421052631579, 0.05377720870678617, 0.04124656278643447, 0.03618215845290081, 0.025018395879323033, 0.018714602314700814, 0.014594494734897469, 0.012694748990190421, 0.01086202911948232, 0.009828938663642378, 0.008550360840916222, 0.007836990595611285, 0.007398200757575758, 0.0069271852361059705, 0.0068044878454186575], "discovery_prec": 1971, "clus_coeff": [0.2939024390243902, 0.27990708478513354, 0.25353535353535356, 0.20871143375680581, 0.17120280948200176, 0.156140350877193, 0.1522233041220383, 0.14341692789968652, 0.13246396705559368, 0.11277072442120986, 0.11128100577641863, 0.10922959572845156, 0.10206451612903227, 0.09888432178508515, 0.09888432178508515], "deg_neigh": [64.36585365853658, 69.54761904761905, 75.55555555555556, 79.62068965517241, 91.66176470588235, 103.86842105263158, 116.12658227848101, 124.95454545454545, 131.7340425531915, 133.01923076923077, 145.39449541284404, 150.81739130434784, 160.712, 165.03053435114504, 166.5267175572519], "discovery": 1975, "shortest_path": [2.1822660098522166, 2.234015345268542, 2.2673992673992673, 2.291770573566085, 2.34902537697683, 2.4069423929098965, 2.4479128186183967, 2.4643011683254, 2.492432120161756, 2.5152145152145153, 2.522080163150051, 2.5306984667802386, 2.524116707107771, 2.528817681895093, 2.530670544850153], "deg": [41, 42, 45, 58, 68, 76, 79, 88, 94, 104, 109, 115, 125, 131, 131]}, "ErInPd": {"eigen_cent": [0, 0.00016442772767938228, 0.00014865773247232044, 0.00013389148419251396, 0.00011514682651300836, 9.435804563790862e-05, 8.405496701839561e-05, 7.014391552505823e-05, 6.217214721200544e-05, 5.757294408818022e-05, 0.00011661415667431619, 0.0001718275454044871, 0.00015504810271509473, 0.00014634023240675713, 0.0001455500635736724], "deg_cent": [0, 0.0012804097311139564, 0.0009165902841429881, 0.0006238303181534623, 0.0003679175864606328, 0.0002462447672986949, 0.0001847063169560399, 0.00014423770373575654, 0.00011554015020219527, 0.000189000189000189, 0.00023531257353517923, 0.00034071550255536625, 0.0002959280303030303, 0.00031727565966897575, 0.00031165593185123624], "discovery_prec": 2005, "clus_coeff": [0, 0, 0, 0, 0, 0, 0, 0, 0, 1.0, 0.3333333333333333, 0.4, 0.4, 0.4, 0.4], "deg_neigh": [0, 6.0, 6.0, 9.0, 12.0, 14.0, 20.0, 20.0, 21.0, 16.5, 23.0, 26.2, 30.4, 28.333333333333332, 29.333333333333332], "discovery": 2005, "shortest_path": [0, 3.6777493606138107, 3.717032967032967, 3.729426433915212, 3.7480691430673043, 3.7806499261447564, 3.797045244690674, 3.819296221517162, 3.840573012939002, 3.856751393744685, 3.7907450980392157, 3.7898609975470157, 3.792448363614843, 3.7995452622673436, 3.8008622032929935], "deg": [0, 1, 1, 1, 1, 1, 1, 1, 1, 2, 3, 5, 5, 6, 6]}, "Ta2Be17": {"eigen_cent": [0, 0, 0, 1.272915603043667e-05, 1.0976835403646377e-05, 6.181559285528917e-05, 5.505959936007161e-05, 4.563162649297932e-05, 4.205321666906437e-05, 3.754116820348807e-05, 3.2270449599508e-05, 2.9876266957775374e-05, 2.641739078945084e-05, 2.4469444386057997e-05, 2.429751681265275e-05], "deg_cent": [0, 0, 0, 0.0006238303181534623, 0.000736105999263894, 0.0007389162561576355, 0.0005542213190467394, 0.00043277553375649163, 0.00034666050381326557, 0.0002835270768358378, 0.0002353310323187951, 0.00020444323292899004, 0.0001775568181818182, 0.00015863782983448787, 0.00015582796592561812], "discovery_prec": 1961, "clus_coeff": [0, 0, 0, 0, 0, 0.6666666666666666, 0.6666666666666666, 0.6666666666666666, 0.6666666666666666, 0.6666666666666666, 0.6666666666666666, 0.6666666666666666, 0.6666666666666666, 0.6666666666666666, 0.6666666666666666], "deg_neigh": [0, 0, 0, 2.0, 2.5, 5.333333333333333, 5.333333333333333, 5.333333333333333, 5.666666666666667, 5.666666666666667, 6.0, 6.0, 6.0, 6.0, 6.0], "discovery": 1965, "shortest_path": [0, 0, 0, 4.343516209476309, 4.361662987490802, 3.8810637773947305, 3.9050609530845954, 3.9255733448723498, 3.9493934142114386, 3.969098469098469, 3.974821554631736, 3.9846678023850086, 3.983665739480381, 3.9908523688663284, 3.9925725860904793], "deg": [0, 0, 0, 1, 2, 3, 3, 3, 3, 3, 3, 3, 3, 3, 3]}, "Ba5Ga5Pb": {"eigen_cent": [0.002525993866386111, 0.0023237298152115255, 0.0024017779544144007, 0.0022440441398582332, 0.001967317476590936, 0.0016038189003159062, 0.0014539432774613075, 0.001340443798780253, 0.0012117627370288558, 0.0011128824263315102, 0.001006160854731308, 0.0009319925566204911, 0.0008662557160711516, 0.0008062905776128886, 0.0008073844152186978], "deg_cent": [0.001644736842105263, 0.0012804097311139564, 0.0018331805682859762, 0.0012476606363069245, 0.0007358351729212656, 0.0004924895345973898, 0.0003694126339120798, 0.00043271311120726956, 0.0003466204506065858, 0.0002835002835002835, 0.00023531257353517923, 0.00020442930153321976, 0.00017754630999585724, 0.00015863782983448787, 0.00015582796592561812], "discovery_prec": 2006, "clus_coeff": [0, 0, 1.0, 1.0, 1.0, 1.0, 1.0, 1.0, 1.0, 1.0, 1.0, 1.0, 1.0, 1.0, 1.0], "deg_neigh": [84.0, 88.0, 59.5, 80.0, 116.5, 146.5, 175.0, 142.33333333333334, 158.0, 168.0, 190.66666666666666, 202.0, 213.66666666666666, 222.66666666666666, 226.66666666666666], "discovery": 2010, "shortest_path": [3.1264367816091956, 3.1713554987212276, 3.2124542124542126, 3.201995012468828, 3.2103714600956232, 3.256523879862137, 3.2849492151431208, 3.2936256129218346, 3.3082255083179297, 3.3238212227156763, 3.3356862745098037, 3.350027255382938, 3.363356610249734, 3.3739424703891707, 3.374798732665039], "deg": [1, 1, 2, 2, 2, 2, 2, 3, 3, 3, 3, 3, 3, 3, 3]}, "Mn3Si": {"eigen_cent": [0.04900879139049206, 0.04769239815275873, 0.04560990903064202, 0.04373998879484458, 0.04056808343682204, 0.0368094264478944, 0.035386536501293114, 0.03564653355896171, 0.03586238803454371, 0.03479090152801138, 0.031450969059593915, 0.029925104726937577, 0.028043455002379737, 0.027285070825613572, 0.027175474630594353], "deg_cent": [0.03782894736842105, 0.03201024327784891, 0.025664527956003668, 0.021210230817217717, 0.01545253863134658, 0.012561576354679803, 0.010714945501570294, 0.010242354298903635, 0.00935983360295817, 0.008505812305075135, 0.0072168183244430495, 0.006746626686656672, 0.00615530303030303, 0.005816720427264555, 0.0057136920839393306], "discovery_prec": 1967, "clus_coeff": [0.49407114624505927, 0.4766666666666667, 0.4126984126984127, 0.3244206773618538, 0.24274099883855982, 0.1984313725490196, 0.17906836055656383, 0.15412474849094568, 0.14444444444444443, 0.1320848938826467, 0.1285236502627807, 0.11626468769325912, 0.11202389843166542, 0.10725604670558798, 0.10725604670558798], "deg_neigh": [77.1304347826087, 80.44, 86.03571428571429, 94.6470588235294, 106.38095238095238, 113.88235294117646, 121.79310344827586, 125.36619718309859, 129.92592592592592, 131.82222222222222, 143.92391304347825, 143.97979797979798, 151.69230769230768, 154.6818181818182, 156.23636363636365], "discovery": 1970, "shortest_path": [2.2939244663382596, 2.3324808184143224, 2.3745421245421245, 2.401496259351621, 2.443913203383597, 2.483132233440039, 2.509974141115626, 2.5218520121159673, 2.548469093009821, 2.577773577773578, 2.5889873715585536, 2.6020442930153322, 2.6100491211457655, 2.618707698815567, 2.6193320521477172], "deg": [23, 25, 28, 34, 42, 51, 58, 71, 81, 90, 92, 99, 104, 110, 110]}, "Zr2Si": {"eigen_cent": [0.02289011941354919, 0.02142680819165073, 0.0198561583451774, 0.017759481837889765, 0.016674663314078946, 0.014797670580399097, 0.01357321485266568, 0.01229536097947337, 0.011364040949010034, 0.010870414382345473, 0.009711047244328893, 0.009070681059790262, 0.008382001589236474, 0.007986239965133934, 0.007950371477803394], "deg_cent": [0.019736842105263157, 0.015364916773367477, 0.011915673693858845, 0.010605115408608859, 0.008462104488594555, 0.007633587786259542, 0.006281174949196379, 0.005481823427582228, 0.004622140050843541, 0.004347415178149514, 0.003686852839661123, 0.0032710917268638407, 0.002959280303030303, 0.0026968431071862937, 0.002649075420735508], "discovery_prec": 1972, "clus_coeff": [0.48484848484848486, 0.48484848484848486, 0.41025641025641024, 0.27941176470588236, 0.22924901185770752, 0.23225806451612904, 0.20677361853832443, 0.18492176386913228, 0.18974358974358974, 0.1758454106280193, 0.17391304347826086, 0.17287234042553193, 0.17469387755102042, 0.1772549019607843, 0.1772549019607843], "deg_neigh": [65.66666666666667, 70.41666666666667, 76.46153846153847, 73.94117647058823, 78.0, 76.06451612903226, 81.26470588235294, 83.71052631578948, 89.025, 86.1304347826087, 92.72340425531915, 95.91666666666667, 98.72, 102.11764705882354, 103.05882352941177], "discovery": 1975, "shortest_path": [2.568144499178982, 2.6381074168797953, 2.6657509157509156, 2.693266832917706, 2.734828981243104, 2.7671097981290007, 2.7984854082009605, 2.820568296552719, 2.844945118428654, 2.865242865242865, 2.8741077731586793, 2.8850425894378193, 2.8960170444457596, 2.9043464467005076, 2.9049498779411], "deg": [12, 12, 13, 17, 23, 31, 34, 38, 40, 46, 47, 48, 50, 51, 51]}, "Hf9AsW4": {"eigen_cent": [0.0013786869422917059, 0.0012549023310886422, 0.001122240142006674, 0.0009462928727303617, 0.0007954054278140854, 0.0006085989536911877, 0.000522810289964664, 0.00045605155845883323, 0.0004281767469031862, 0.00039952621750252303, 0.0003418746850108619, 0.00031083161913916747, 0.00028468802905438266, 0.00026254613625695743, 0.0002608606446856348], "deg_cent": [0.001644736842105263, 0.0012804097311139564, 0.0009165902841429881, 0.0006238303181534623, 0.0003679175864606328, 0.0002462447672986949, 0.0001847063169560399, 0.0002884754074715131, 0.00034666050381326557, 0.0002835270768358378, 0.0002353310323187951, 0.00020444323292899004, 0.0001775568181818182, 0.00015863782983448787, 0.00015582796592561812], "discovery_prec": 1982, "clus_coeff": [0, 0, 0, 0, 0, 0, 0, 1.0, 1.0, 1.0, 1.0, 1.0, 1.0, 1.0, 1.0], "deg_neigh": [38.0, 39.0, 42.0, 49.0, 69.0, 74.0, 84.0, 49.5, 42.666666666666664, 43.333333333333336, 45.333333333333336, 46.333333333333336, 49.333333333333336, 52.666666666666664, 52.666666666666664], "discovery": 1985, "shortest_path": [3.3596059113300494, 3.4028132992327365, 3.437728937728938, 3.4551122194513715, 3.4648767929385804, 3.519940915805022, 3.5460757156048013, 3.5809056821459473, 3.599191218948585, 3.6183141183141183, 3.6231861322456664, 3.6375468483816014, 3.639344262295082, 3.648001269035533, 3.6474835090635227], "deg": [1, 1, 1, 1, 1, 1, 1, 2, 3, 3, 3, 3, 3, 3, 3]}, "XeF4": {"eigen_cent": [0.005946801645959728, 0.0058333443298106405, 0.005831636457216691, 0.005547973614783183, 0.00516080546414155, 0.004943357582274204, 0.004754269403037408, 0.00435492989375116, 0.004265184013457472, 0.00474711163744701, 0.0045920413257202015, 0.004805226093342533, 0.004642884428199332, 0.004603655964986029, 0.004617552446144487], "deg_cent": [0.006578947368421052, 0.005121638924455826, 0.0036663611365719525, 0.0031191515907673115, 0.002208317997791682, 0.001477832512315271, 0.0011084426380934787, 0.001009809578765147, 0.0008088745088976196, 0.0011341083073433513, 0.0009413241292751804, 0.0010903639089546136, 0.001065340909090909, 0.001110464808841415, 0.0010907957614793267], "discovery_prec": 1963, "clus_coeff": [0.6666666666666666, 0.6666666666666666, 0.6666666666666666, 0.8, 0.8, 0.8, 0.8, 0.6666666666666666, 0.6666666666666666, 0.4696969696969697, 0.4696969696969697, 0.4166666666666667, 0.39869281045751637, 0.3476190476190476, 0.3476190476190476], "deg_neigh": [88.25, 102.5, 127.75, 132.6, 147.16666666666666, 202.16666666666666, 246.0, 249.14285714285714, 291.14285714285717, 209.0, 250.16666666666666, 223.125, 232.22222222222223, 224.47619047619048, 228.47619047619048], "discovery": 1965, "shortest_path": [2.5730706075533663, 2.6163682864450126, 2.66025641025641, 2.72069825436409, 2.8241353936718174, 2.8625954198473282, 2.8958256372367934, 2.918794172796769, 2.950317735413056, 2.9688149688149688, 2.9650953015922816, 2.958909710391823, 2.9488666627211932, 2.946912013536379, 2.94634602399626], "deg": [4, 4, 4, 5, 6, 6, 6, 7, 7, 12, 12, 16, 18, 21, 21]}, "XeF3": {"eigen_cent": [0.006421755199142275, 0.006988672883789209, 0.00697685454252961, 0.006515638031322532, 0.0061426866753224955, 0.005975791380643036, 0.00573006811146676, 0.005226084639753678, 0.005138189832070445, 0.005427683657916919, 0.0052683148276261825, 0.005488205415072613, 0.005344753415243779, 0.00530421428820456, 0.005317675621062443], "deg_cent": [0.006578947368421052, 0.0076824583866837385, 0.005499541704857928, 0.004366812227074236, 0.003312476996687523, 0.00270935960591133, 0.002032144836504711, 0.0017311021350259665, 0.0013866420152530623, 0.0013231263585672432, 0.0011766551615939756, 0.001362954886193267, 0.0014204545454545455, 0.0014806197451218868, 0.0014543943486391025], "discovery_prec": 1965, "clus_coeff": [0.3333333333333333, 0.3333333333333333, 0.3333333333333333, 0.47619047619047616, 0.5, 0.45454545454545453, 0.45454545454545453, 0.4090909090909091, 0.4090909090909091, 0.4065934065934066, 0.38095238095238093, 0.32105263157894737, 0.3188405797101449, 0.2777777777777778, 0.2777777777777778], "deg_neigh": [90.0, 74.83333333333333, 91.16666666666667, 98.14285714285714, 102.44444444444444, 114.0909090909091, 136.72727272727272, 147.58333333333334, 172.5, 177.35714285714286, 198.06666666666666, 176.95, 175.25, 169.46428571428572, 172.57142857142858], "discovery": 1965, "shortest_path": [2.5911330049261085, 2.631713554987212, 2.6785714285714284, 2.7406483790523692, 2.8395879323031643, 2.8793400640236393, 2.913188031030661, 2.9343718448002307, 2.9652224147891393, 2.9827064827064826, 2.9781159306612284, 2.971175468483816, 2.960407172870924, 2.958174703891709, 2.9574611748818365], "deg": [4, 6, 6, 7, 9, 11, 11, 12, 12, 14, 15, 20, 24, 28, 28]}, "XeF2": {"eigen_cent": [0.006144654269447007, 0.006268807835898193, 0.006186329672162692, 0.0056388152814645055, 0.006554367579242815, 0.006167054606364758, 0.005860575393243112, 0.005349346084261548, 0.005161862152990191, 0.005401677015780875, 0.00517203193900711, 0.005254326199326008, 0.005057606440332283, 0.005003046966282636, 0.0050144105021213345], "deg_cent": [0.006578947368421052, 0.006402048655569782, 0.00458295142071494, 0.0031191515907673115, 0.002576370997423629, 0.0022167487684729066, 0.001662663957140218, 0.001298326601269475, 0.0010399815114397967, 0.0009450902561194594, 0.0008628804518355821, 0.000954068420335287, 0.001006155303030303, 0.001004706255618423, 0.000986910450862248], "discovery_prec": 1963, "clus_coeff": [0.6666666666666666, 0.6, 0.6, 0.6, 0.6666666666666666, 0.5833333333333334, 0.5833333333333334, 0.5833333333333334, 0.5833333333333334, 0.6222222222222222, 0.5636363636363636, 0.43956043956043955, 0.3897058823529412, 0.3508771929824561, 0.3508771929824561], "deg_neigh": [84.5, 80.2, 97.4, 120.4, 129.0, 135.55555555555554, 165.0, 195.22222222222223, 226.55555555555554, 244.6, 265.72727272727275, 245.35714285714286, 238.0, 239.26315789473685, 243.6315789473684], "discovery": 1965, "shortest_path": [2.5911330049261085, 2.632992327365729, 2.6785714285714284, 2.741271820448878, 2.8142016188373806, 2.855454321595666, 2.888437384558552, 2.9101399105726236, 2.9404968226458696, 2.96002646002646, 2.9577221742881794, 2.9513458262350936, 2.9424158134580103, 2.941677241962775, 2.941203968212746], "deg": [4, 5, 5, 5, 7, 9, 9, 9, 9, 10, 11, 14, 17, 19, 19]}, "ErInPt": {"eigen_cent": [0.002176833870231631, 0.0020692493257398223, 0.0019770682641551945, 0.001780201418019247, 0.0016244343656296296, 0.001482594777613735, 0.0013125837200098757, 0.0013062503775777196, 0.0011893166908086706, 0.0011203000522206647, 0.0010852140917960553, 0.0011181570541955236, 0.0010362579438896735, 0.000980864412453561, 0.000977557087299458], "deg_cent": [0.001644736842105263, 0.0012804097311139564, 0.0009165902841429881, 0.0006238303181534623, 0.0007358351729212656, 0.0004924895345973898, 0.0003694126339120798, 0.0005769508149430262, 0.00046216060080878107, 0.000378000378000378, 0.00039218762255863204, 0.0004088586030664395, 0.0003550926199917145, 0.00031727565966897575, 0.00031165593185123624], "discovery_prec": 2006, "clus_coeff": [0, 0, 0, 0, 0, 0, 0, 0.3333333333333333, 0.3333333333333333, 0.3333333333333333, 0.4, 0.4, 0.4, 0.4, 0.4], "deg_neigh": [78.0, 88.0, 105.0, 125.0, 86.5, 114.5, 127.5, 81.5, 89.5, 100.5, 98.4, 101.5, 111.83333333333333, 122.33333333333333, 123.83333333333333], "discovery": 2010, "shortest_path": [2.993431855500821, 3.0319693094629154, 3.06959706959707, 3.114713216957606, 3.1552041191614566, 3.19177744953225, 3.2278855032317635, 3.2138736659936544, 3.2401802218114604, 3.258338845317963, 3.24078431372549, 3.236167893158899, 3.2331045094093978, 3.2379441624365484, 3.2384563444657974], "deg": [1, 1, 1, 1, 2, 2, 2, 4, 4, 4, 5, 6, 6, 6, 6]}, "Sr2CuClO2": {"eigen_cent": [0.008481489664142824, 0.009279004197098284, 0.009171581750736523, 0.008421117587682866, 0.0075562886436418685, 0.007445739370084668, 0.0070917464794067395, 0.006768799828888577, 0.006457199409032011, 0.0060279853604193545, 0.005763556226636197, 0.005929601648371258, 0.005591047795864947, 0.005564414196223034, 0.0055451804963757775], "deg_cent": [0.006578947368421052, 0.006402048655569782, 0.005499541704857928, 0.0037429819089207735, 0.002207505518763797, 0.002216202905688254, 0.001847063169560399, 0.0017308524448290783, 0.0015021955165241507, 0.0012286173329552972, 0.0010982114841543772, 0.0010222161646449503, 0.0008877840909090909, 0.0008460684257839353, 0.0008310824849366299], "discovery_prec": 1985, "clus_coeff": [0.6666666666666666, 0.6, 0.6, 0.6, 0.6, 0.5, 0.4666666666666667, 0.45454545454545453, 0.46153846153846156, 0.46153846153846156, 0.5054945054945055, 0.5428571428571428, 0.5428571428571428, 0.5583333333333333, 0.5583333333333333], "deg_neigh": [82.0, 83.0, 85.5, 109.66666666666667, 149.66666666666666, 138.22222222222223, 149.9, 153.66666666666666, 162.0, 179.92307692307693, 196.64285714285714, 212.0, 244.13333333333333, 251.0625, 252.8125], "discovery": 1985, "shortest_path": [2.6699507389162562, 2.7020460358056266, 2.741758241758242, 2.7655860349127184, 2.8175799926443545, 2.850073855243722, 2.8707294552169897, 2.8901067205076436, 2.91473136915078, 2.935267435267435, 2.939995293748529, 2.9343100511073255, 2.9325324022015744, 2.938874788494078, 2.9417233677868384], "deg": [4, 5, 6, 6, 6, 9, 10, 12, 13, 13, 14, 15, 15, 16, 16]}, "CaAl4O7": {"eigen_cent": [0.026330836803365024, 0.02547097749997881, 0.02566623937109922, 0.024722067673459674, 0.023379290687417585, 0.02338720256386417, 0.02189873910033086, 0.020815933623633532, 0.01976361569571899, 0.018992212643041947, 0.01853204017050599, 0.018387461481414527, 0.01722800686043415, 0.016825519116388472, 0.01678020023937518], "deg_cent": [0.02631578947368421, 0.020486555697823303, 0.016498625114573784, 0.014348097317529632, 0.009933774834437087, 0.008374384236453201, 0.006650655828560872, 0.005770340450086555, 0.004968800554656806, 0.0042529061525375675, 0.0037652965171007216, 0.0036118304484121576, 0.0031960227272727275, 0.0030141187668552695, 0.0029607313525867444], "discovery_prec": 1970, "clus_coeff": [0.26666666666666666, 0.26666666666666666, 0.28104575163398693, 0.23715415019762845, 0.23931623931623933, 0.28342245989304815, 0.2746031746031746, 0.258974358974359, 0.24473975636766335, 0.23636363636363636, 0.23315602836879432, 0.20972423802612483, 0.20894479385045422, 0.19799498746867167, 0.19799498746867167], "deg_neigh": [71.0, 79.4375, 87.55555555555556, 88.04347826086956, 104.37037037037037, 114.94117647058823, 126.83333333333333, 138.725, 148.0, 158.7111111111111, 178.91666666666666, 181.28301886792454, 201.0, 209.26315789473685, 211.5438596491228], "discovery": 1970, "shortest_path": [2.2824302134646963, 2.3529411764705883, 2.3974358974358974, 2.4644638403990027, 2.539536594336153, 2.580891406057621, 2.625785001847063, 2.6479157651810183, 2.6718659734257653, 2.6965601965601964, 2.690642403325751, 2.6914480408858603, 2.6882878617506067, 2.6874471235194584, 2.6879447358853166], "deg": [16, 16, 18, 23, 27, 34, 36, 40, 43, 45, 48, 53, 54, 57, 57]}, "HgSO4": {"eigen_cent": [0.0012950044178847036, 0.001296248961389218, 0.0018696340413725406, 0.001770683880059628, 0.003017374072129717, 0.0029902934520996795, 0.0029196698867646974, 0.0026837932195932705, 0.0026609764070634327, 0.002925685604949105, 0.002918342480852314, 0.0035160280571915, 0.003357065135821583, 0.0034184474120455234, 0.0034356544308442693], "deg_cent": [0.003289473684210526, 0.002560819462227913, 0.002749770852428964, 0.0018714909544603868, 0.002576370997423629, 0.0019704433497536944, 0.0014779235174579716, 0.001154068090017311, 0.0009244280101687081, 0.0011341083073433513, 0.0009413241292751804, 0.0008859206760256235, 0.0007694128787878788, 0.0007403098725609434, 0.0007271971743195513], "discovery_prec": 1962, "clus_coeff": [1.0, 1.0, 0.6666666666666666, 0.6666666666666666, 0.7142857142857143, 0.7142857142857143, 0.7142857142857143, 0.7142857142857143, 0.7142857142857143, 0.6212121212121212, 0.6212121212121212, 0.6025641025641025, 0.6025641025641025, 0.5934065934065934, 0.5934065934065934], "deg_neigh": [64.0, 78.0, 80.66666666666667, 104.33333333333333, 81.71428571428571, 98.375, 119.875, 144.875, 169.625, 140.91666666666666, 171.33333333333334, 200.23076923076923, 231.0, 243.71428571428572, 249.07142857142858], "discovery": 1965, "shortest_path": [3.077175697865353, 3.1457800511508953, 3.1135531135531136, 3.1664588528678306, 3.03495217071376, 3.071164737749323, 3.1008496490579978, 3.123900187509015, 3.1618717504332756, 3.1903231903231903, 3.1858969330927915, 3.1424872231686543, 3.129490442090312, 3.125951776649746, 3.126525736248896], "deg": [2, 2, 3, 3, 7, 8, 8, 8, 8, 12, 12, 13, 13, 14, 14]}, "Li5La5Si4N12": {"eigen_cent": [0.004821875870294415, 0.0046146475481565015, 0.004417255096236855, 0.0039992711020772325, 0.003937776478432314, 0.0036574862130026586, 0.0036901973922036737, 0.003625221201670235, 0.0033613456943630505, 0.0033906475435208417, 0.0031572114471854315, 0.0030026677292580503, 0.0028876064253950374, 0.002838561987384539, 0.0028294667252504293], "deg_cent": [0.003289473684210526, 0.002560819462227913, 0.0018331805682859762, 0.0012476606363069245, 0.0011037527593818985, 0.0009849790691947797, 0.0011082379017362395, 0.0010096639261502956, 0.0008087810514153668, 0.000756000756000756, 0.0007059377206055377, 0.0006132879045996593, 0.0005918210333195242, 0.0006345513193379515, 0.0006233118637024725], "discovery_prec": 2010, "clus_coeff": [0, 0, 0, 0, 0.6666666666666666, 0.6666666666666666, 0.4, 0.38095238095238093, 0.38095238095238093, 0.42857142857142855, 0.4166666666666667, 0.4166666666666667, 0.4222222222222222, 0.5, 0.5], "deg_neigh": [103.0, 113.5, 133.0, 174.5, 169.66666666666666, 163.25, 135.83333333333334, 142.57142857142858, 158.42857142857142, 161.0, 165.44444444444446, 180.66666666666666, 191.5, 178.33333333333334, 180.0], "discovery": 2010, "shortest_path": [2.702791461412151, 2.7595907928388748, 2.8058608058608057, 2.8360349127182043, 2.8892975358587716, 2.9234367306745446, 2.9385041551246536, 2.956590712431497, 2.9845194085027726, 3.0052915052442595, 3.0136470588235293, 3.018261106568547, 3.019055509527755, 3.026226734348562, 3.027424297512076], "deg": [2, 2, 2, 2, 3, 4, 6, 7, 7, 8, 9, 9, 10, 12, 12]}, "ErPd3": {"eigen_cent": [0.022849762895687898, 0.0222113788918634, 0.02109449674122178, 0.02008534696241851, 0.01859855001352777, 0.01639808984422797, 0.015907469202748926, 0.014240663786836659, 0.013327526860484716, 0.012391192714727542, 0.011167663020135662, 0.010530558738223427, 0.009776501428144577, 0.00927551712271823, 0.009277121106066263], "deg_cent": [0.01644736842105263, 0.016645326504481434, 0.013748854262144821, 0.015595757953836557, 0.011037527593818985, 0.008372322088155627, 0.0075729589951976355, 0.006346458964373287, 0.005430387059503178, 0.0048195048195048195, 0.004157514904298713, 0.0037481259370314842, 0.0036103219696969695, 0.003490032256358733, 0.0034801579056721378], "discovery_prec": 1991, "clus_coeff": [0.5333333333333333, 0.34615384615384615, 0.26666666666666666, 0.15, 0.13333333333333333, 0.11764705882352941, 0.1329268292682927, 0.12367864693446089, 0.1147086031452359, 0.10196078431372549, 0.09724238026124818, 0.09292929292929293, 0.09289617486338798, 0.08578088578088579, 0.08593396653098145], "deg_neigh": [80.0, 69.0, 69.8, 58.48, 69.46666666666667, 79.11764705882354, 85.1219512195122, 92.63636363636364, 100.76595744680851, 103.17647058823529, 110.28301886792453, 113.78181818181818, 113.54098360655738, 112.96969696969697, 112.49253731343283], "discovery": 1995, "shortest_path": [2.477832512315271, 2.516624040920716, 2.5641025641025643, 2.579800498753117, 2.6281721221037144, 2.6688823239783357, 2.6873499538319483, 2.706085953273724, 2.723544362292052, 2.741661154682037, 2.753157110361597, 2.76442930153322, 2.7700183464520327, 2.775909475465313, 2.778268321819976], "deg": [10, 13, 15, 25, 30, 34, 41, 44, 47, 51, 53, 55, 61, 66, 67]}, "Tm3Ni": {"eigen_cent": [0.007800993606023638, 0.007239067379737561, 0.006527856368473116, 0.005799477446378673, 0.005309793362596025, 0.004432473240541296, 0.004074654855272422, 0.003608889837085387, 0.0032699006203883146, 0.0030896152649603843, 0.0027446345028216087, 0.0025462253075913934, 0.002289980077731488, 0.0021323786129366553, 0.002126266543147095], "deg_cent": [0.006578947368421052, 0.005121638924455826, 0.0036663611365719525, 0.0031191515907673115, 0.0029433406916850625, 0.00270935960591133, 0.0025863661555514503, 0.002308136180034622, 0.0020799630228795934, 0.0018901805122389188, 0.0016473172262315657, 0.0014311026305029303, 0.0012428977272727273, 0.001110464808841415, 0.0010907957614793267], "discovery_prec": 1967, "clus_coeff": [0.8333333333333334, 0.8333333333333334, 0.8333333333333334, 0.7, 0.42857142857142855, 0.3090909090909091, 0.3516483516483517, 0.3333333333333333, 0.29411764705882354, 0.30526315789473685, 0.3047619047619048, 0.3047619047619048, 0.3047619047619048, 0.3047619047619048, 0.3047619047619048], "deg_neigh": [61.25, 64.5, 71.5, 72.0, 63.625, 59.45454545454545, 57.5, 59.1875, 59.72222222222222, 61.1, 64.0952380952381, 66.71428571428571, 70.80952380952381, 73.38095238095238, 74.14285714285714], "discovery": 1970, "shortest_path": [2.7963875205254514, 2.843989769820972, 2.8882783882783882, 2.9127182044887783, 2.940051489518205, 2.970204383156858, 2.995936461026967, 3.007067647483052, 3.026227614095898, 3.0396900396900395, 3.0465134520354535, 3.055059625212947, 3.058767828608629, 3.0656725888324874, 3.0664312055264116], "deg": [4, 4, 4, 5, 8, 11, 14, 16, 18, 20, 21, 21, 21, 21, 21]}, "CuBr2": {"eigen_cent": [0.00755154787657256, 0.007505382233795201, 0.007070057332095303, 0.006060443815280759, 0.005230648239933342, 0.004983764707774586, 0.004706986306636024, 0.004598550261672234, 0.004655967283688318, 0.004529804338022998, 0.004328666456006049, 0.004702172133045487, 0.004418733233572205, 0.004278835112412839, 0.004269511305555853], "deg_cent": [0.01644736842105263, 0.014084507042253521, 0.01008249312557287, 0.006862133499688085, 0.004047093451066961, 0.0032011819748830337, 0.0025858884373845584, 0.0023078032597721046, 0.0024263431542461003, 0.0021735021735021735, 0.0018825005882814338, 0.0018399890963609106, 0.0017163825757575758, 0.0015334990217333827, 0.0015063370039476419], "discovery_prec": 2000, "clus_coeff": [0.3333333333333333, 0.32727272727272727, 0.32727272727272727, 0.32727272727272727, 0.32727272727272727, 0.28205128205128205, 0.25274725274725274, 0.21666666666666667, 0.20952380952380953, 0.18972332015810275, 0.18478260869565216, 0.18518518518518517, 0.16995073891625614, 0.16995073891625614, 0.16995073891625614], "deg_neigh": [32.0, 33.54545454545455, 37.36363636363637, 41.818181
[truncated: 28,862,782 more chars]
